# Supplementary material for: Complete male-to-female sex reversal in XY mice lacking the miR-17~92 cluster
Source: Nat Commun. 2024 May 7;15:3809. doi: 10.1038/s41467-024-47658-x (PMC11076593; doi:10.1038/s41467-024-47658-x)
Supplement: Supplementary file 4 — Supplementary Data Tables 1-11 [file 41467_2024_47658_MOESM4_ESM.xlsx]

## Sheet: Supplementary Data 1
Stage	Comparison	Total number of DEG	Upregulated genes	Downregulated genes	Upregulated genes with miR-17~92 seed in 3’ UTR	Downregulated genes with miR-17~92 seed in 3’ UTR
E11.5	XX Control XY Control	139	60	79	18	11
E11.5	XY miR-17~92 KO XY Control	1881	930	951	256	107
E11.5	XX miR-17~92 KO XX Control	448	243	205	82	20
E11.5	XX miR-17~92 KO XY miR-17~92 KO	12	5	7	1	2
E12.5	XX Control XY Control	3569	1712	1857	218	343
E12.5	XY miR-17~92 KO XY Control	3062	1570	1492	274	210
E12.5	XX miR-17~92 KO XX Control	788	519	269	93	45
E12.5	XX miR-17~92 KO XY miR-17~92 KO	21	2	19	0	4

## Sheet: Supplementary Data 2
GeneID	Length	logFC	logCPM	F	PValue	FDR
Ddx3y	4640	-8.85201	6.18106	2627.84	8.00084e-19	1.19885e-14
Kdm5d	5471	-10.5046	5.46504	2109.88	4.39223e-18	2.65309e-14
Xist	17918	8.86055	10.0107	2058.76	5.31185e-18	2.65309e-14
Uty	5228	-8.80424	4.54225	1743.77	1.92217e-17	7.20046e-14
Eif2s3y	1771	-9.47674	5.2973	771.275	4.80366e-14	1.43956e-10
Uba1y	3981	-10.0507	1.24363	184.395	2.67407e-09	6.67805e-06
Foxl2	2520	2.90024	2.17027	111.05	1.68504e-08	3.59857e-05
Sry	1188	-7.78609	0.481406	133.981	1.99728e-08	3.59857e-05
Cbln4	2799	-2.37273	3.23949	107.105	2.16145e-08	3.59857e-05
Dclk1	12995	1.01574	6.77052	95.6799	4.66526e-08	6.99042e-05
Tesc	942	-3.76724	1.19557	91.0277	6.53099e-08	8.89639e-05
6330403A02Rik	6557	2.19151	2.28184	86.2599	9.36603e-08	0.000116951
Asns	1927	1.06143	6.03534	83.6935	1.14535e-07	0.000123083
Hsd17b3	1286	-3.12257	0.122768	82.9929	1.21112e-07	0.000123083
Adamts16	4974	-1.43895	4.78893	82.778	1.23215e-07	0.000123083
Atg9b	3902	-1.87946	2.07347	79.4576	1.61542e-07	0.000151284
Dcaf12l1	3534	1.52747	5.15596	77.6839	2.47278e-07	0.000217953
St3gal4	2029	-0.910898	4.85747	71.4418	3.23836e-07	0.000267681
Mmd2	2146	-2.96518	1.5325	70.9253	3.39425e-07	0.000267681
Csgalnact1	4247	1.40093	3.82904	69.6387	3.82077e-07	0.000286252
Eif2s3x	3587	0.8858	5.77288	65.4562	5.68687e-07	0.000405772
Zan	16481	-2.46924	1.31417	61.1397	8.76778e-07	0.000571229
Pank1	7650	0.919097	6.06016	61.1393	8.7682e-07	0.000571229
Slitrk1	4251	1.44633	3.40314	57.2811	1.31919e-06	0.000823612
Cst9	686	-3.1604	1.34503	56.4655	1.66536e-06	0.000955209
Kdm6a	5265	0.776621	6.47815	54.9405	1.70862e-06	0.000955209
Gstm6	1152	-1.9207	3.07943	55.6132	1.72121e-06	0.000955209
Gldn	4649	-1.46265	2.91281	54.241	1.84909e-06	0.000957102
Fzd9	2110	-2.42118	1.00855	54.2253	1.85237e-06	0.000957102
Spp1	1658	-1.47022	3.20729	53.0388	2.12202e-06	0.00105988
Fst	2861	2.03545	4.57027	63.6823	2.23042e-06	0.00107809
Bmp2	3566	1.22282	4.12336	51.8314	2.44283e-06	0.00114386
Ptgds	805	-4.29461	1.04527	55.1392	2.75547e-06	0.00125115
Lrp4	9407	-0.752101	5.50848	50.4042	2.89482e-06	0.00127576
Pld1	5153	1.04154	4.8181	46.9397	4.44216e-06	0.00190175
Col27a1	7634	-0.980295	6.20201	46.7617	5.1412e-06	0.0021079
Cnga1	2738	-1.68628	1.34807	45.7051	5.20503e-06	0.0021079
Kif19a	3433	-3.09881	1.36971	45.6936	7.15795e-06	0.00275629
Sox9	4146	-1.22431	5.10017	45.7744	7.17401e-06	0.00275629
Slc34a2	4174	-5.1038	-1.33675	43.0602	7.39244e-06	0.00276921
Scrt2	3395	1.46404	2.86703	42.5439	7.93146e-06	0.00288347
Klhl5	3408	0.644408	5.90174	42.4064	8.08235e-06	0.00288347
Cbln1	2335	-1.80693	4.11291	45.7583	1.05637e-05	0.00368107
Chrm4	2768	1.29047	4.90397	43.0507	1.11689e-05	0.00368755
Acvr1c	9049	-1.21359	2.8893	40.0617	1.12275e-05	0.00368755
Acap1	2482	-1.47887	1.51771	40.0041	1.13206e-05	0.00368755
Dusp15	3346	-1.43639	2.03383	38.5076	1.40718e-05	0.00441461
Ccbl2	2279	0.69883	4.70723	38.4739	1.41418e-05	0.00441461
Rnf152	8529	1.71938	2.59889	38.4252	1.47389e-05	0.00449045
Frmd6	4662	0.648852	5.53953	38.0832	1.49842e-05	0.00449045
Mro	2302	-1.71034	1.79265	37.4603	1.64468e-05	0.00483213
Scarf2	3302	-0.664596	7.14062	36.0372	2.04343e-05	0.00588822
Kcng4	3806	2.28229	0.505384	35.9033	2.08627e-05	0.00589823
Fam196b	5371	2.12947	1.68256	34.6228	2.67869e-05	0.00740086
Dct	2263	-1.26591	2.62042	34.2302	2.71655e-05	0.00740086
Lpcat2	2800	-0.969937	2.7277	33.6062	3.00467e-05	0.00803963
Trim47	2195	-1.06261	3.45325	33.2024	3.20943e-05	0.00843687
Ttc38	3751	0.787133	5.39422	33.0301	3.3016e-05	0.00852951
Dhh	2367	-3.76517	2.45041	42.5045	3.37927e-05	0.00858219
Fgf9	4139	-1.09979	3.20748	32.731	3.46879e-05	0.00866272
Mall	1967	-1.96526	1.842	32.5763	3.73336e-05	0.00908521
Mybl1	4984	-1.00064	3.7157	32.2481	3.75923e-05	0.00908521
Cacna1i	9794	1.85111	-0.0688312	31.1164	4.55397e-05	0.0107873
Kitl	5450	0.716704	7.56433	31.0484	4.60748e-05	0.0107873
D630039A03Rik	2896	1.31967	3.12716	30.2707	5.27245e-05	0.0121542
Tmem171	1155	1.37993	2.2039	30.1782	5.35856e-05	0.0121656
Fbln2	4477	-1.13664	6.63997	33.731	5.89745e-05	0.0131892
Aard	1348	-2.18216	3.22231	34.0063	6.48252e-05	0.0142844
Ptk2b	4034	-1.55468	3.38192	30.479	6.80616e-05	0.0147802
Cyp26b1	4849	-0.659342	5.97489	28.5218	7.2036e-05	0.0150187
Nipal1	4205	-1.0113	2.5558	28.5158	7.21145e-05	0.0150187
Mt3	538	-3.9244	-0.646086	28.9518	7.21667e-05	0.0150187
Tkt	3229	0.643686	8.95718	27.8999	8.07408e-05	0.0165729
Ppara	7528	1.15078	2.9263	27.4528	8.7736e-05	0.0175885
Scube2	3562	-1.78679	0.0863426	27.3365	8.96657e-05	0.0175885
Tshr	4874	1.84559	1.38065	27.3085	9.01367e-05	0.0175885
Relt	2817	-1.10441	1.8901	27.2939	9.03842e-05	0.0175885
Slc6a14	3432	-2.45834	-0.413661	26.7721	9.97394e-05	0.0188688
Sprr2d	681	1.91864	1.08823	26.7203	0.000100725	0.0188688
Rps6ka3	7320	0.665705	7.64236	26.7195	0.000100741	0.0188688
Kdm5c	11015	0.587454	8.17433	26.5709	0.000103634	0.018969
Col9a3	2846	-2.68982	4.05984	35.5278	0.000104609	0.018969
Sp5	2097	0.894308	3.46658	26.446	0.00010614	0.018969
Xrcc3	2422	-0.666483	4.70616	26.3746	0.000107602	0.018969
Amh	1665	-5.25475	3.08451	39.1104	0.000107606	0.018969
Tmem184a	2090	-1.37326	3.19224	26.7383	0.000112809	0.0195317
Hist1h2ac	487	-1.62475	3.06187	27.5272	0.000113405	0.0195317
Aldh1b1	2302	0.795136	4.65561	25.8906	0.000118138	0.0201157
Tyro3	4822	-0.474745	6.52571	25.7775	0.000120765	0.0201589
Rhbdf1	2939	-0.573875	5.88176	25.764	0.000121082	0.0201589
Pbdc1	3423	0.597003	5.91291	25.2916	0.000132829	0.0218715
Etnk2	2280	-0.624399	5.54838	24.3823	0.000159249	0.0259367
Actn3	2887	1.43761	2.39649	24.0872	0.000174909	0.0281811
Maf	3642	0.555773	6.06491	23.8359	0.000177964	0.0283682
Ndrg1	2890	0.766588	4.48029	23.7316	0.00018181	0.0286763
Prrt4	3413	0.89164	2.18002	23.621	0.000185993	0.0290303
Elfn1	3834	0.954731	3.58932	23.4061	0.000194437	0.0300355
AA414768	1669	0.796672	3.35791	23.3511	0.000196668	0.0300702
Lefty1	1604	-1.88001	0.47175	23.0996	0.000207243	0.0310631
Pnmt	888	-1.97201	-0.48086	23.0981	0.000207308	0.0310631
Siglece	1849	-1.90792	0.166249	23.0188	0.000210774	0.0312697
Hsd17b11	1699	0.597165	5.64936	22.2782	0.000246522	0.0362146
Rgs2	3009	0.522747	6.38845	22.0948	0.000256402	0.0373003
Spry4	4590	-0.66765	4.00579	22.0458	0.000259117	0.0373328
Fam83g	4786	0.862364	2.98816	21.9416	0.000265003	0.0377565
Lefty2	2461	-1.55156	2.38596	22.5022	0.000267098	0.0377565
Ctgf	2402	-0.745402	3.88331	21.8374	0.000271034	0.0379549
Slc9a5	5222	-0.809335	4.53659	21.7602	0.000283433	0.0390913
Pitpnm2	7359	-0.44116	6.20478	21.6162	0.000284366	0.0390913
Spidr	3281	0.389883	5.94375	21.5558	0.000288132	0.0392003
Foxl2os	3732	1.57658	0.840364	21.52	0.000290392	0.0392003
Mbnl3	8671	0.642689	6.08997	21.59	0.000294778	0.0394371
Prokr2	4533	-2.278	2.8156	24.7289	0.000307863	0.0408232
3110035E14Rik	3187	-2.18054	-0.423848	21.0928	0.000318972	0.0419252
Rnase1	970	-2.18103	-1.07126	20.9918	0.000326183	0.0424848
Etv2	1048	-1.1242	0.625576	20.9544	0.0003289	0.0424848
Tmem200b	1370	-0.754062	2.83235	20.8395	0.000337404	0.0432108
Pitpnm3	6666	-1.00199	3.58514	20.8926	0.000343318	0.0434104
Gas7	7372	-0.569722	5.23121	20.7429	0.000344757	0.0434104
Hemk1	2194	-0.879393	3.76936	20.6595	0.000351244	0.0438586
Dclk2	4199	-0.56035	4.32268	20.5287	0.000361699	0.0447909
Itga6	6018	0.518158	7.35706	20.4576	0.000367535	0.0449593
1700106J16Rik	1219	1.0843	1.88698	20.4261	0.000370148	0.0449593
Rnf128	3294	0.540339	5.11791	20.3835	0.000373727	0.0449593
Cgn	5038	0.76371	6.00999	21.1968	0.000377967	0.0449593
Slc25a22	2852	-0.446915	5.20513	20.2739	0.0003831	0.0449593
Vgll2	1650	2.07054	0.142342	20.2714	0.000383318	0.0449593
Ugt2b36	1888	2.25222	-1.09662	20.2624	0.000384097	0.0449593
Il10rb	1850	0.558782	4.41435	20.2168	0.000388085	0.0449593
Gk5	2746	0.675876	4.61354	20.1885	0.000390584	0.0449593
Ddx3x	4571	0.574788	9.52803	20.1607	0.000393063	0.0449593
Lgals7	597	0.703763	4.62923	20.0992	0.000398593	0.0452464
Plxnb3	6022	-2.26355	-0.567669	20.0189	0.000405957	0.0457358
1810032O08Rik	1997	-0.84575	4.29689	19.9369	0.000434112	0.0485427
Meox2	2348	1.5095	1.32828	19.639	0.000442932	0.048909
Slc16a8	1791	-1.2247	0.583908	19.6064	0.000446277	0.048909
Wnt9a	3318	0.509629	4.3016	19.5977	0.000447179	0.048909
Ntf5	1963	-0.658041	3.635	19.5586	0.000451232	0.0489947
Als2cl	5224	-0.734556	3.7627	19.4613	0.000461524	0.0497516
Laptm4b	1897	0.427785	7.43282	19.3308	0.000475743	0.0509181
Btbd11	5955	0.55274	4.34648	19.255	0.000484222	0.0514503
Tnfrsf19	4777	0.523148	6.63947	19.2254	0.000487583	0.0514503
Msx1	1931	0.718702	3.57157	19.1533	0.000495874	0.0519593
A630001G21Rik	1936	-1.00003	1.50182	19.053	0.000507685	0.0527186
Kcnh3	3583	1.28132	1.20688	19.0323	0.000510157	0.0527186
Sema3f	3393	-0.402868	6.62615	18.8908	0.000527461	0.0541334
2610020H08Rik	2348	-0.773479	4.1194	18.8538	0.000532092	0.0542372
Rnf181	1383	-0.406405	5.54066	18.7875	0.000540503	0.0543923
Cspg5	3871	-1.15025	0.821705	18.7846	0.000540873	0.0543923
Dsc2	4416	0.461918	4.91349	18.7098	0.000550556	0.0549969
Slc47a2	2377	-1.54004	-0.705739	18.6093	0.000563876	0.0559544
Nmur2	3276	2.17904	-0.506195	18.5564	0.000571026	0.0560301
Cdh9	2902	1.60231	1.47192	18.6291	0.000572809	0.0560301
Ifnar1	7013	0.419768	7.88182	18.5211	0.000575857	0.0560301
Zfp488	4301	-2.21785	-0.604864	18.4774	0.000581916	0.0562544
Ctrb1	887	-1.34663	0.423592	18.4278	0.000588861	0.0565609
Chka	2687	-0.651181	5.69463	18.5638	0.000599502	0.0569847
Dnah17	14889	-0.977319	2.22301	18.3255	0.000603497	0.0569847
Bcar3	3300	-0.49332	4.86483	18.307	0.000606182	0.0569847
Dalrd3	1737	-0.624848	5.32044	18.3069	0.000608486	0.0569847
Pkp2	2891	0.567047	4.28586	18.2406	0.00061595	0.0570634
Inf2	4601	-0.444033	6.51279	18.2339	0.000616943	0.0570634
Tpd52l1	1267	-0.608256	4.31529	18.1674	0.000626933	0.0576317
Mid1ip1	2059	0.469132	5.6001	18.0048	0.000652102	0.059307
Ppip5k2	5568	0.489064	7.30416	17.9806	0.00065596	0.059307
Ephb6	3760	-0.423924	5.21738	17.9738	0.000657032	0.059307
Ankrd63	4861	-2.91171	0.467074	19.208	0.000667805	0.0599185
Npepl1	2097	-0.484866	5.37844	17.8383	0.000679092	0.0602853
Snord104	73	-0.96686	2.67883	17.833	0.000679965	0.0602853
Zfp703	3305	0.575717	6.75389	17.9097	0.000683963	0.0602853
Col9a2	2746	-0.922946	5.2261	19.1613	0.000688029	0.060289
Snora64	117	-1.4412	0.544647	17.6642	0.000708657	0.0617356
BC006965	1952	-2.14356	-1.06742	17.4846	0.000740704	0.0641544
Slc25a47	1580	-0.9138	2.71913	17.3649	0.000762958	0.0653442
Gxylt2	1826	0.610001	3.88162	17.3638	0.000763162	0.0653442
Fam98b	1861	0.466395	6.07415	17.3116	0.000773114	0.0653711
2010111I01Rik	9141	-0.558955	5.01981	17.3103	0.000773367	0.0653711
Gbp2	2455	0.799042	2.14432	17.2717	0.000780817	0.0653711
4930474M22Rik	613	-1.55745	0.602882	17.2603	0.000783038	0.0653711
Arhgap33	4447	-0.446689	5.50821	17.2488	0.000785291	0.0653711
Hist1h4d	368	-1.39719	0.551407	17.1951	0.000795853	0.0658843
Fam129a	3939	0.811961	3.45147	17.1649	0.00080188	0.0660185
Bag3	2593	0.578931	5.35168	16.9698	0.000842022	0.0689445
Car12	3716	-0.635307	3.04789	16.9459	0.000847088	0.0689824
Cpne8	3715	0.49857	5.25444	16.8565	0.000866361	0.0701706
Podxl	5330	0.472517	9.36761	16.8289	0.000872423	0.0702817
Gm35612	381	-1.26643	0.613898	16.784	0.000882356	0.0706155
Igflr1	1186	-1.17596	3.25127	17.2932	0.000887519	0.0706155
Adcyap1r1	6245	-0.675318	4.67072	16.7717	0.000892936	0.0706155
Gli1	3662	-0.618833	6.28713	17.0284	0.000900356	0.0706155
Pld5	3894	1.43738	0.532948	16.6932	0.00090287	0.0706155
Sat2	882	-0.60227	3.72188	16.6846	0.000904843	0.0706155
A430078G23Rik	2967	1.89891	-0.759202	16.6013	0.000924194	0.071752
Rhpn1	2286	-0.848835	3.04011	16.5403	0.00093866	0.0722677
Kcp	4888	-0.628128	6.81366	16.9115	0.000940484	0.0722677
Clcn6	2910	-0.629054	4.92047	16.4211	0.000968237	0.0740207
Srxn1	2812	0.538326	3.8348	16.3776	0.000978498	0.0744255
Dvl1	3443	-0.605837	5.68879	16.4591	0.00100051	0.0752519
Adamts10	4070	-0.815121	7.51536	17.4644	0.00100195	0.0752519
Acadl	1948	0.432048	5.93541	16.2757	0.00100443	0.0752519
Zdhhc1	2054	-0.555515	5.09341	16.216	0.00101998	0.0760367
Naaladl1	2238	-0.963026	1.91891	16.177	0.00103027	0.0762983
Plekha4	2660	-0.699295	3.75727	16.1642	0.00103367	0.0762983
Adm	1381	0.736688	2.68793	16.1248	0.00104427	0.0764826
Wfdc1	1169	1.87311	0.299146	16.117	0.00104638	0.0764826
Stc2	1793	-0.553355	3.22593	16.057	0.00106274	0.076881
Cntnap5a	3915	0.896901	2.12519	16.0543	0.00106347	0.076881
Sulf1	4864	0.394265	8.81689	16.0407	0.00106722	0.076881
Synj2	6585	-0.434206	5.20281	15.9331	0.00109747	0.0786817
Rasl12	3876	-0.58269	3.21423	15.8943	0.00110861	0.0791018
Lrrn1	3756	0.579721	5.43568	15.7491	0.00116104	0.0824506
Aldh1a1	2032	-1.71641	4.52719	19.2081	0.00117184	0.0828247
Sirt6	2134	-0.455419	5.27606	15.5911	0.00120021	0.0844314
Ptprv	6080	-1.085	5.58214	17.8915	0.0012279	0.08561
Hist1h2ag	472	-1.57609	4.34781	18.3566	0.00123254	0.08561
Klhl17	3014	-0.668186	5.9007	15.9987	0.0012341	0.08561
Cebpz	4077	0.388369	6.64887	15.4586	0.00124293	0.0857172
Spag4	1502	-0.901038	2.39033	15.446	0.00124709	0.0857172
Capns2	1015	-1.83101	-0.122276	15.388	0.00126638	0.0866031
Crym	1256	1.55403	0.915347	15.3607	0.00127557	0.0866031
Pnliprp1	1619	0.969079	1.52513	15.3556	0.00127732	0.0866031
Rab11fip2	6080	0.337431	6.25524	15.3235	0.00128823	0.0869498
Mfap1a	3419	0.412938	6.28896	15.2794	0.00130345	0.0875822
Cltb	1576	-0.486915	4.20533	15.2286	0.00132119	0.0880174
Sox8	2999	-1.39938	2.08489	15.5725	0.00132167	0.0880174
Arhgef39	1622	-0.604333	4.39845	15.1529	0.00134818	0.0893855
Gm3636	1724	-0.695956	2.54627	15.0758	0.00137629	0.0908474
Wdr86	1786	-0.343278	6.11782	14.93	0.00143129	0.0934481
Cul4b	5056	0.430203	8.18325	14.9123	0.00143813	0.0934481
Nudt19	1922	-0.502195	4.72752	14.9057	0.00144071	0.0934481
Tmem206	4204	0.390097	5.78237	14.9005	0.00144274	0.0934481
Txnip	2801	0.480505	7.08513	14.8625	0.00145759	0.0934481
Socs3	2724	-0.356775	4.99481	14.8545	0.00146076	0.0934481
Clic5	5870	0.954557	1.11201	14.8492	0.00146285	0.0934481
Uba7	3162	-0.608649	3.36052	14.8423	0.00146558	0.0934481
Gstm1	1294	-0.831403	5.15678	15.7859	0.00147872	0.0936715
Map4k2	4724	-0.49104	5.66789	14.8022	0.00148159	0.0936715
Vwa1	3140	-0.691572	3.04972	14.7647	0.00149671	0.0942298
Msh5	2932	-0.902558	2.41317	14.7115	0.00151847	0.0949653
Gpd1l	4393	0.431477	4.92629	14.691	0.00152696	0.0949653
Sema6c	4186	-0.376422	5.89065	14.6805	0.0015313	0.0949653
Dcx	9155	0.752091	3.01025	14.6747	0.00153374	0.0949653
Shank1	7596	-0.466286	4.96055	14.6126	0.00155987	0.0951004
Dlgap3	4369	0.909563	2.4495	14.6072	0.00156216	0.0951004
Parp6	2714	-0.483457	4.86743	14.5971	0.00156649	0.0951004
Lmbr1l	2167	-0.488788	5.00457	14.5872	0.00157072	0.0951004
Trove2	8720	0.49244	6.70664	14.5826	0.0015727	0.0951004
Plekha2	4985	0.36017	5.80957	14.5696	0.00157828	0.0951004
Fam193b	4341	-0.588522	6.92226	14.8535	0.00158209	0.0951004
Zar1	1259	-1.73073	0.279176	14.5394	0.00159218	0.0951004
Sft2d1	1048	-0.835805	3.06361	14.5353	0.00159317	0.0951004
Ppp1r16b	6485	-0.703408	3.69892	14.5055	0.00160618	0.0951004
Cpt2	2350	0.417119	4.98669	14.5044	0.00160667	0.0951004
Pank4	2716	-0.522606	5.87181	14.491	0.00161823	0.0951004
P3h3	2779	-0.362402	6.58364	14.4656	0.00162383	0.0951004
Pigo	4306	-0.523623	5.25114	14.4628	0.00162508	0.0951004
Sgms2	5790	0.994376	1.28247	14.4469	0.0016322	0.0951004
Hadha	3835	0.366115	7.70186	14.4241	0.00164242	0.0951004
5033406O09Rik	1729	-1.54813	0.296281	14.421	0.00164382	0.0951004
Gpr55	2550	1.54351	-0.348788	14.3916	0.00165718	0.0955044
Klhl8	3163	0.515273	3.84505	14.3189	0.00169064	0.0970598
Nr4a1	2476	-0.583108	3.24847	14.2912	0.00170361	0.0970959
Phf19	3743	0.783809	3.2081	14.2768	0.00171036	0.0970959
Sel1l3	4512	-0.410752	4.83682	14.2761	0.00171071	0.0970959
Ifngr2	2070	0.355746	6.0273	14.2382	0.0017287	0.0975486
Parvb	3705	0.417971	6.28813	14.2179	0.00173843	0.0975486
Rnf126	1639	-0.347961	6.15614	14.2139	0.00174038	0.0975486
Calb1	2867	0.783402	5.30445	15.0663	0.0017465	0.0975486
Nrg4	1928	-1.36308	0.703581	14.1914	0.00175124	0.0975486
Grhl1	3530	-0.639536	3.49057	14.1622	0.00176547	0.0976409
Myl7	590	-0.772408	2.68382	14.1584	0.00176733	0.0976409
Hoxd3os1	794	-1.9666	0.177775	14.2085	0.00177588	0.0976409
1190002N15Rik	3950	0.411336	6.3169	14.1347	0.00177896	0.0976409
Scrib	5547	-0.408816	7.50275	14.1069	0.00179277	0.0980397
Slc27a3	2265	-0.441415	5.08046	14.0692	0.00181166	0.0987122
Kcnc3	5184	-1.08324	1.20687	14.0197	0.00183678	0.0997186
Hes1	1451	-0.506413	5.7845	13.9788	0.00185784	0.100328
Bzrap1	7616	-0.588534	3.65798	13.972	0.00186139	0.100328
Noxo1	2238	-0.652736	2.44755	13.9569	0.00186926	0.100391
Pdk4	3453	0.910543	1.5314	13.8936	0.0019026	0.101752
Paqr7	4197	-0.77963	2.59769	13.878	0.00191094	0.101752
Tgoln1	5024	0.385093	5.5079	13.8705	0.00191497	0.101752
Begain	2712	-0.480466	3.66197	13.8104	0.00194753	0.10272
Tspan32	1826	-0.848265	1.70092	13.7966	0.00195506	0.10272
Reep1	3799	0.394643	6.53202	13.7861	0.00196084	0.10272
Gm16907	2764	-0.944558	1.82578	13.7623	0.001974	0.10272
Dus3l	2304	-0.472869	5.88496	13.7612	0.00197462	0.10272
Nrn1	1622	1.01687	2.6603	13.8172	0.00197924	0.10272
Wtip	1955	-0.31466	5.84709	13.7494	0.00198119	0.10272
Zfyve27	5613	-0.606277	5.28139	13.8133	0.00204956	0.105899
Ankrd16	2354	-0.791814	5.02238	14.3588	0.00206596	0.106379
Maob	2412	0.887405	2.29833	13.5773	0.0020799	0.106718
Kcnd2	4546	0.514869	4.95406	13.5517	0.00209501	0.106718
Dok7	2483	-1.13218	0.629979	13.5394	0.00210233	0.106718
Rhbdl1	1543	-1.05526	3.0714	13.7987	0.00211978	0.106718
Iigp1	3123	1.06487	3.24337	13.8387	0.00212828	0.106718
Cited4	1258	-0.948813	2.26857	13.4794	0.00213848	0.106718
Wfikkn1	2536	-1.49626	0.613827	13.4638	0.00214798	0.106718
Zbtb46	3334	-0.442292	5.28354	13.4625	0.0021488	0.106718
Nsmf	2939	-0.3942	5.94555	13.4615	0.00214941	0.106718
Tcf21	1227	-0.43655	7.66476	13.4476	0.00215789	0.106718
Rnd2	684	-0.556219	3.8433	13.4389	0.00216328	0.106718
Ubald2	1482	-1.32367	0.377581	13.4366	0.00216469	0.106718
Man1a	3889	0.417272	6.34344	13.4359	0.00216512	0.106718
Cdkn1b	2405	0.383861	5.92126	13.4211	0.00217424	0.106816
Fam172a	4070	0.32428	5.64856	13.3939	0.0021912	0.107042
Tshz1	5814	0.365251	7.42067	13.3908	0.00219313	0.107042
Atp13a1	3914	-0.438859	6.68432	13.2569	0.00227877	0.110199
Galc	3826	0.320129	5.71281	13.2535	0.00228099	0.110199
Rmrp	275	-4.30744	0.315636	15.3229	0.00228643	0.110199
Hist1h2ak	536	-1.35411	0.889114	13.243	0.00228789	0.110199
Wdr90	6068	-0.49351	6.2159	13.2741	0.00229884	0.110199
Zfp598	3287	-0.366596	6.57288	13.2217	0.00230194	0.110199
Vegfa	4174	-0.63284	7.84009	13.5584	0.00231127	0.110293
9430015G10Rik	2660	-0.61234	6.172	13.6205	0.00232168	0.110438
Fam101b	3511	0.372112	5.36358	13.136	0.00235939	0.111275
Znrf1	5686	-0.354129	6.88358	13.1331	0.00236137	0.111275
Kifap3	4010	0.381356	7.13464	13.1304	0.0023632	0.111275
Gtf2a1	5806	0.509037	6.39928	13.2373	0.00236898	0.111275
Calu	3423	0.356266	9.41292	13.0806	0.00239737	0.112095
Dnaja1	5790	0.27725	7.15081	13.0354	0.00242892	0.112095
Has1	2092	-1.38736	0.96135	13.0315	0.00243169	0.112095
Gramd1a	2681	-0.537922	6.89889	13.2014	0.0024319	0.112095
Snx22	2555	-1.11298	2.29822	13.1289	0.00243534	0.112095
Rgl2	2940	-0.428067	6.22635	13.0227	0.00243789	0.112095
Cemip	7114	-0.663456	2.64428	13.0135	0.00244433	0.112095
Mir6236	123	-4.308	8.21382	17.783	0.00244628	0.112095
Sh2d4a	2767	0.584343	4.09892	12.9601	0.00248247	0.112828
Tmc6	3144	-0.445468	5.49394	12.9568	0.00248485	0.112828
Tspan15	3605	-0.477279	4.93647	12.9568	0.00248487	0.112828
Hsp90aa1	2850	0.414334	8.66725	12.9318	0.00250296	0.113306
Snord12	66	-1.12556	0.259358	12.9107	0.00251832	0.113658
Whrn	4406	-0.512922	4.57278	12.8997	0.00252639	0.11368
Bmyc	841	0.426547	5.85931	12.882	0.00253946	0.113926
Lypd6b	2285	0.697534	2.72666	12.8449	0.00256706	0.11427
Sin3b	4320	-0.283963	7.06609	12.8336	0.0025755	0.11427
Ppfibp2	4732	-0.35458	5.69978	12.8275	0.0025801	0.11427
Stim1	3604	-0.537265	5.51241	12.9226	0.00258364	0.11427
Slc30a5	3179	0.314252	6.59775	12.8156	0.00258908	0.11427
Rpph1	325	-2.73591	0.748294	14.205	0.0025929	0.11427
Esf1	3392	0.471108	6.1392	12.7952	0.00260451	0.114281
Pde4c	3193	-0.885825	2.50088	12.7901	0.00260839	0.114281
Nprl3	3206	-0.431579	4.6882	12.7673	0.00262587	0.114711
Mfap1b	1887	0.376712	5.37749	12.7436	0.00264416	0.115039
Npr1	4065	-0.35861	7.0087	12.7347	0.00265103	0.115039
Eno2	2797	-0.699668	3.25961	12.7184	0.00266374	0.115039
Gt(ROSA)26Sor	1604	-0.697047	3.84872	12.7179	0.00266407	0.115039
Smarca5-ps	3752	0.407985	5.02566	12.6998	0.00267829	0.11532
Ppp2r3a	7361	0.42191	6.49619	12.6873	0.00268808	0.11541
Vav3	5084	0.418092	3.9142	12.6577	0.00271157	0.115519
Hist1h1d	776	-2.06897	-0.0145815	12.8195	0.00271182	0.115519
Dgat1	1755	-0.570472	4.92879	12.7105	0.00271375	0.115519
Pus7	4459	0.308345	5.68049	12.6372	0.00272795	0.115795
Crebzf	5263	-0.512089	7.22303	12.6928	0.00276967	0.116608
Tead3	3003	-0.35166	6.39703	12.5847	0.00277037	0.116608
Klhdc7a	5854	0.856635	3.28106	12.6396	0.00277375	0.116608
Atp6v1b1	1927	1.53678	-0.117437	12.5682	0.00278384	0.116608
Gpaa1	2036	-0.388286	5.96096	12.5562	0.00279372	0.116608
Adamts20	8772	-0.557786	4.27582	12.5561	0.0027938	0.116608
Taf10	757	-0.514323	5.03228	12.5184	0.00282506	0.117585
Lypd6	3660	0.59891	4.50769	12.4982	0.002842	0.117596
Tmem259	2223	-0.392329	6.8758	12.4854	0.00285277	0.117596
Rgcc	914	-0.617496	2.962	12.4809	0.00285653	0.117596
Pla2g4a	3051	0.373322	6.34734	12.4807	0.00285671	0.117596
Sobp	4980	0.544212	3.26273	12.4688	0.00286676	0.117686
Pif1	3680	-0.445324	4.76189	12.4504	0.00288246	0.117732
Myh8	6148	1.39564	1.5098	12.5563	0.00288358	0.117732
Dhx29	4098	0.386538	5.93343	12.4238	0.00290523	0.118293
Mthfsd	2444	-0.451383	5.21827	12.4128	0.00291473	0.118358
Ap3b1	4020	0.444208	6.75973	12.3944	0.00293072	0.118686
Gar1	1271	0.326704	5.65284	12.3831	0.00294056	0.118764
Pgm2l1	8626	0.490318	5.36486	12.3628	0.00295831	0.119076
Zfp653	2108	-0.56495	4.38643	12.3542	0.00296588	0.119076
Ik	1996	0.345983	7.51026	12.3425	0.00297623	0.119076
Ctrl	888	-0.893922	0.903235	12.3381	0.00298008	0.119076
Lars2	3881	-3.65859	9.53991	16.5961	0.00301126	0.119853
Moxd1	3083	0.673963	3.85067	12.2984	0.00301551	0.119853
Snord100	68	-1.42464	-0.327556	12.2686	0.00304246	0.120136
Dzip1l	3928	-0.484448	5.80428	12.2703	0.00304802	0.120136
2900011O08Rik	2355	0.521688	3.77735	12.2556	0.00305423	0.120136
Prkar1b	2739	0.51755	4.14608	12.2551	0.00305471	0.120136
Galnt1	4062	0.323036	7.4297	12.2274	0.00308009	0.120817
Tmem150a	1510	-0.504231	3.98099	12.1655	0.00313766	0.122323
Accs	4172	-0.402802	4.54956	12.1625	0.00314051	0.122323
Gm28042	5101	-1.7479	-0.579322	12.1598	0.00314296	0.122323
Samhd1	4010	0.327407	6.34298	12.1474	0.00315475	0.122463
Dok2	1717	-0.648635	2.9173	12.1262	0.00317482	0.122924
Tmem86b	1222	-0.834191	2.10427	12.1142	0.00318626	0.123049
Adamtsl2	3242	-0.773133	1.77917	12.0999	0.00319996	0.123244
Cdkn1a	2026	0.689222	5.05759	12.5086	0.00320776	0.123244
Hdac10	2705	-0.625894	4.35708	12.1148	0.00322832	0.123501
Dynll2	2819	0.37548	7.73027	12.0671	0.0032317	0.123501
Plekhh3	3006	-0.331228	4.91337	12.0594	0.00323919	0.123501
Hoxd4	2559	-0.758118	6.61134	13.1309	0.00327299	0.124094
4933439C10Rik	1877	-0.933969	4.15016	12.7144	0.00327302	0.124094
Dhx34	4345	-0.330848	5.37661	12.0182	0.00327958	0.124094
Palmd	2394	0.662898	2.32247	11.9584	0.00333929	0.125768
Serinc5	5318	-0.304809	6.99995	11.9571	0.00334061	0.125768
Adgrb1	6227	-0.742406	2.63967	11.9401	0.00335779	0.126098
Snx6	1879	0.275966	7.30293	11.9292	0.00336889	0.126199
Iqch	3375	-1.52835	-0.275571	11.9199	0.00337841	0.126239
Zfyve21	1310	-0.369444	5.52899	11.9026	0.00339611	0.12638
9030625G05Rik	1047	-1.60054	0.149812	11.8921	0.00340695	0.12638
Wdr72	5218	1.34004	0.598738	11.8916	0.00340747	0.12638
Mpp3	2847	-0.818545	3.51655	11.9573	0.00344235	0.127359
Snhg12	606	-0.663621	4.69292	12.07	0.00345985	0.12769
Snhg7	742	-0.711216	3.8449	11.863	0.00348885	0.128445
Fndc5	2702	0.497989	5.20679	11.7966	0.00350711	0.1288
Ccdc159	1545	-0.733928	2.81175	11.7872	0.0035171	0.128851
Ube4bos3	771	-1.3035	0.554604	11.7471	0.00356037	0.12971
Bmp1	4454	-0.450297	8.09411	11.7426	0.00356519	0.12971
Clasrp	2559	-0.667587	6.38632	12.4626	0.00357217	0.12971
Phf21b	3727	-0.803312	2.69412	11.726	0.00358331	0.12971
Xpr1	7651	0.335688	6.49929	11.7255	0.00358383	0.12971
Spaca6	1102	-1.08002	5.12325	13.3118	0.00359889	0.12975
Gm7120	1947	0.566946	3.63214	11.7087	0.00360225	0.12975
Vps9d1	2779	-0.434623	5.35218	11.6939	0.00361862	0.12991
Ankrd35	4054	0.817381	0.767196	11.6851	0.00362827	0.12991
Ddx58	4943	0.661439	3.33513	11.681	0.00363287	0.12991
4933428G20Rik	1425	-1.7037	0.633168	11.8217	0.00364454	0.12991
Haus5	2195	-0.448233	4.90211	11.6656	0.00365004	0.12991
Brpf3	5973	-0.416922	6.7075	11.6439	0.00367429	0.130179
Cyp46a1	2118	-0.787948	3.16227	11.6337	0.00368579	0.130179
Serinc4	2534	-0.921868	1.82903	11.6334	0.00368616	0.130179
Snhg10	529	-1.02727	0.778054	11.6237	0.00369705	0.130179
Ankle1	2134	-0.804368	4.66205	12.2222	0.00370565	0.130179
Plcb2	5145	-0.591026	2.99764	11.5996	0.00372449	0.130179
Rhbdd3	2073	-0.581494	4.72141	11.6667	0.0037273	0.130179
Stx11	2396	0.724854	1.83216	11.5914	0.00373389	0.130179
Cntnap1	5360	-0.573541	3.69453	11.5897	0.00373578	0.130179
B3gat3	1584	-0.411889	5.6946	11.5553	0.00377548	0.130909
Ppm1m	2070	-0.442782	5.90791	11.5523	0.003779	0.130909
Fam71e1	849	-0.640755	2.01228	11.5489	0.00378294	0.130909
Six5	2853	-0.34087	6.48758	11.5308	0.00380399	0.13121
Art3	1563	-1.42562	-0.580567	11.52	0.00381661	0.13121
Rasgrp1	5105	1.00237	1.65163	11.5128	0.00382516	0.13121
Nr1h2	2022	-0.353636	5.98859	11.5115	0.00382665	0.13121
Plcb1	7116	0.56635	4.04993	11.4916	0.0038502	0.131305
Mapk8ip3	5615	-0.412824	6.9937	11.4893	0.00385292	0.131305
Tmem198	2185	-1.05493	1.02941	11.479	0.00386513	0.131305
Tle6	2015	-0.560622	4.33267	11.4719	0.00387358	0.131305
Pdcd4	2556	0.337646	6.9471	11.4579	0.00389031	0.131305
Glt28d2	2737	0.889873	0.603717	11.4498	0.00390013	0.131305
Aire	2026	-1.10138	0.584592	11.4433	0.00390791	0.131305
Atp6v1b2	2741	0.32583	7.0665	11.4417	0.00390979	0.131305
Lyar	1551	0.301494	5.90021	11.4346	0.00391838	0.131305
Rccd1	2340	-0.756351	4.10505	11.6822	0.00392112	0.131305
Ttc16	3816	-1.33684	-0.312294	11.4285	0.00392582	0.131305
Tgfa	4229	0.741857	3.24174	11.4109	0.00394722	0.131726
Cd1d1	1843	-0.416877	4.95788	11.386	0.00397772	0.13219
Pcdhb22	3067	0.577166	3.35941	11.377	0.00398878	0.13219
Ano8	3757	-0.597955	5.83057	11.7456	0.0039918	0.13219
Actr6	1703	0.482215	5.52664	11.3868	0.00399712	0.13219
Capn15	3288	-0.402631	5.84216	11.3637	0.00400521	0.13219
Csf2ra	1849	-0.592336	5.3162	11.596	0.00403013	0.13272
Ism1	2965	0.791498	2.38103	11.3247	0.00405394	0.13296
Aup1	1705	-0.414467	6.05361	11.3237	0.00405518	0.13296
Dnajc28	3535	0.486247	3.43166	11.3026	0.00408185	0.133542
Snw1	2257	0.333232	7.25021	11.2939	0.00409285	0.133611
Bysl	3854	0.305176	5.58916	11.2828	0.00410705	0.133783
Nup62cl	1128	-0.647303	2.59031	11.2684	0.00412541	0.133906
Igf1	7817	0.41745	6.03339	11.2645	0.00413041	0.133906
Eid3	1304	-2.0828	-0.569846	11.2545	0.00414328	0.133906
Fig4	3263	0.460492	4.13239	11.252	0.00414658	0.133906
Smarca1	4055	0.419779	6.64423	11.2327	0.00417151	0.134421
Islr2	4993	-0.608464	3.4431	11.2185	0.00419001	0.134596
Gtpbp3	2800	-0.325684	5.37698	11.203	0.00421032	0.134596
Zfp579	2159	-0.433309	5.58136	11.2024	0.00421108	0.134596
Etfdh	2281	0.326712	5.93376	11.1912	0.00422583	0.134596
Thsd7b	6253	0.553609	4.56159	11.188	0.00423	0.134596
Snora17	132	-0.925526	1.09754	11.1858	0.00423297	0.134596
Irx3	2363	0.65124	3.53236	11.1806	0.00423982	0.134596
Slc20a1	4162	-0.411561	6.22953	11.1479	0.00428328	0.135465
Col20a1	4189	-0.93494	1.9976	11.1371	0.00429778	0.135465
Krba1	7005	-0.327951	5.978	11.1355	0.00429991	0.135465
Dancr	1036	-0.669187	3.67894	11.1325	0.00430392	0.135465
Stx1a	2071	-0.646531	5.22213	11.5064	0.0043138	0.135465
Slc26a11	2692	-0.522761	4.26539	11.1114	0.00433245	0.135465
Lppr3	4275	-0.434726	7.14836	11.1106	0.00433355	0.135465
Fsd1	1748	-0.396476	4.27034	11.0991	0.00434921	0.135465
9130019P16Rik	4486	-1.07139	-0.603537	11.0927	0.00435795	0.135465
Dpyd	4437	0.583681	3.03412	11.0859	0.00436718	0.135465
Pacsin2	3880	0.318155	6.99709	11.071	0.00438765	0.135465
Uba1	4597	0.443786	9.24139	11.0699	0.00438918	0.135465
Pcyt2	1835	-0.474285	5.5578	11.0746	0.00440435	0.135465
Cdh24	2728	-0.690566	5.70953	11.7183	0.00440677	0.135465
2510009E07Rik	5164	0.350381	5.18228	11.0498	0.00441686	0.135465
Cdk14	4911	0.408638	5.58319	11.0482	0.00441913	0.135465
1810041L15Rik	5917	0.609614	2.93915	11.0457	0.00442258	0.135465
Utp6	3871	0.275934	6.67779	11.0404	0.00442992	0.135465
Pglyrp1	681	1.21943	1.27875	11.0487	0.00444785	0.135595
Slc9a8	4875	-0.463555	5.1039	11.0244	0.00445226	0.135595
Mink1	4997	-0.383901	6.84229	10.9898	0.00450101	0.135637
Rsrp1	1415	-0.664469	8.11842	11.4919	0.00450306	0.135637
Snora28	121	-1.1554	1.02593	10.9864	0.0045058	0.135637
Dennd6b	4611	-0.707884	4.72186	11.3667	0.00451139	0.135637
Rhot2	2808	-0.328858	6.06949	10.9618	0.00454078	0.135637
Szt2	10958	-0.416474	6.68602	10.9612	0.0045416	0.135637
Ptges3	1954	0.265737	6.92737	10.9496	0.00455834	0.135637
Rn45s	5833	-3.26238	13.1613	14.3915	0.00456065	0.135637
Slc6a7	3343	-1.2023	0.783287	10.9438	0.00456665	0.135637
Slc4a3	4441	-0.640228	6.23029	11.5419	0.00456761	0.135637
Ccdc134	2045	-0.527861	3.94929	10.9425	0.00456855	0.135637
Ppcdc	2755	-0.602277	4.45124	11.0172	0.00456962	0.135637
Fbxo17	1968	-0.63042	2.86941	10.9405	0.00457133	0.135637
Gm11974	592	-0.909597	3.41517	11.1833	0.0045839	0.135658
Col7a1	9198	-0.449393	5.64226	10.9225	0.00459747	0.135658
Hk1	4509	0.42626	6.34814	10.9175	0.00460461	0.135658
Atp6v0b	996	-0.550532	5.85385	11.1658	0.00460825	0.135658
Aff3	7251	0.375222	7.20923	10.9039	0.00462455	0.135871
Lrrc45	2463	-0.644086	6.4498	11.5253	0.00465568	0.136065
Trim11	2327	-0.421915	4.8603	10.8712	0.00467245	0.136065
Rpl12	638	-0.82859	5.32669	11.8883	0.00467659	0.136065
Fam129c	2482	-0.768901	2.37739	10.8653	0.00468119	0.136065
Plekha6	7457	-0.413765	5.83562	10.8555	0.00469579	0.136065
Gmps	4567	0.369617	7.16237	10.8494	0.00470489	0.136065
Gsg1l	3924	-1.0562	1.48966	10.847	0.00470847	0.136065
Smpdl3b	1925	0.634519	3.78114	10.8393	0.00471991	0.136065
Zhx1	5231	0.330939	6.02098	10.8202	0.00474857	0.136065
4930427A07Rik	3355	-0.36832	4.5862	10.8154	0.00475576	0.136065
Scyl2	3431	0.38285	6.11831	10.8115	0.00476172	0.136065
Siae	3433	0.447575	4.29936	10.8072	0.0047682	0.136065
Xrcc5	2556	0.299059	6.42749	10.8049	0.00477167	0.136065
Sugp2	4336	-0.516983	5.82838	10.9518	0.00477181	0.136065
Suclg2	3413	0.357558	5.68366	10.7973	0.00478316	0.136065
Cdk10	1649	-0.497546	5.32154	10.8393	0.00478325	0.136065
Smchd1	7048	0.371745	7.22409	10.7958	0.00478551	0.136065
Kremen1	4907	-0.296456	5.57109	10.7867	0.00479935	0.1362
Ntn4	2411	1.09236	0.853236	10.7611	0.00483845	0.13677
Tpcn2	2909	-0.688721	3.92773	10.8401	0.00484221	0.13677
Myo5b	6647	0.524697	6.25564	11	0.00484682	0.13677
Serp2	1039	-0.643607	2.31832	10.7453	0.0048628	0.136843
Fat4	16107	0.462452	7.33902	10.7784	0.00487615	0.136843
Tmprss13	3244	-0.851169	1.82132	10.7363	0.00487682	0.136843
Gabbr1	4486	-0.645364	6.21489	11.35	0.00489594	0.137123
Plxnb1	8600	-0.354491	8.14018	10.7045	0.00492634	0.137377
Vwa5a	4157	0.389924	5.27466	10.7029	0.00492889	0.137377
Mapk13	1388	-0.499898	4.16515	10.7006	0.00493253	0.137377
Bhlhb9	2825	0.280359	6.25141	10.6563	0.00500265	0.139072
Plekhn1	2210	-0.733156	2.85132	10.6294	0.0050458	0.139789
Cecr5	1908	-0.485167	4.41702	10.6278	0.00504847	0.139789
Ptprs	6977	-0.355644	9.17214	10.6129	0.00507256	0.139789
Dhx9	4613	0.450394	8.99304	10.6113	0.00507504	0.139789
Sfi1	4025	-0.559277	5.06608	10.7251	0.00508985	0.139789
Ctps2	5835	0.273748	6.07513	10.6002	0.00509322	0.139789
Capn1	3191	0.472598	4.23682	10.5998	0.00509377	0.139789
Gstm2	1047	-0.809287	5.35429	11.5704	0.00511811	0.140185
Nr0b2	1118	-1.19155	-0.524574	10.5796	0.00512691	0.140185
Ppapdc1b	1555	-0.481772	4.60349	10.5704	0.0051419	0.140339
Frs3	2135	-0.562007	2.59715	10.562	0.0051559	0.140465
Cnr1	5807	0.708209	2.98127	10.555	0.00516749	0.140493
Hoxd3	2902	-0.682095	6.20317	11.3069	0.00517564	0.140493
Fkbp9	3011	0.367455	9.08443	10.5439	0.00518584	0.140515
Syt12	3277	-0.837515	0.609124	10.5194	0.00522682	0.141369
Naa50	4526	0.374132	7.57178	10.5101	0.00524249	0.141428
Idh1	2438	0.301552	7.33656	10.5029	0.00525457	0.141428
Atp6v1a	3946	0.413979	6.74757	10.4987	0.0052616	0.141428
Cox7c	449	-0.654017	4.15416	10.5824	0.00526673	0.141428
Sstr3	3928	0.939874	0.784308	10.4819	0.00529011	0.141746
Eldr	1810	-0.695227	3.51646	10.4776	0.00529752	0.141746
4933413J09Rik	3387	-0.859692	2.34755	10.4536	0.00533855	0.14259
Tgm3	4144	0.654021	3.95282	10.5069	0.00536669	0.142716
Tm6sf1	2266	-0.532179	2.83014	10.4356	0.00536955	0.142716
Sqrdl	2100	0.652822	1.62643	10.4294	0.00538035	0.142716
Cse1l	3604	0.328834	7.67495	10.4279	0.00538303	0.142716
Gpr65	2147	0.943925	0.264017	10.4219	0.0053934	0.142716
Serpinb6b	1859	0.696847	5.03437	10.9128	0.00540763	0.142716
Ccnjl	2709	0.361004	5.75178	10.4093	0.00541544	0.142716
2410002F23Rik	1982	-0.418174	6.98197	10.4069	0.00541946	0.142716
Ntng1	5481	0.518461	3.21563	10.3955	0.00543961	0.142826
Itfg2	2299	-0.368105	5.03576	10.3733	0.00547868	0.142826
Cyp4f17	1693	-0.51386	3.6007	10.373	0.00547923	0.142826
Spx	1536	-1.13571	0.629208	10.3706	0.00548344	0.142826
Gabra4	4123	0.453167	5.86875	10.388	0.00550778	0.142826
Bag4	4797	0.309211	5.48765	10.3524	0.00551592	0.142826
Setd4	1825	-0.612591	3.47069	10.3419	0.00553468	0.142826
Doc2g	1397	-0.986982	2.92121	10.5647	0.00554348	0.142826
Psmg4	554	-0.710984	3.81163	10.4192	0.00554737	0.142826
C130074G19Rik	2853	0.583249	5.18988	10.5545	0.00556125	0.142826
Lin28a	3480	0.662902	4.29835	10.494	0.00556606	0.142826
B4galt5	4204	0.366203	6.21056	10.322	0.00557033	0.142826
Ip6k2	1842	-0.418814	6.60968	10.3208	0.00557258	0.142826
Dync1i2	2787	0.329901	7.7283	10.3198	0.00557437	0.142826
Gm19557	2765	-1.62364	0.229438	10.3397	0.00560843	0.142826
Fam228a	2833	-1.3232	0.095029	10.3001	0.00560998	0.142826
Rad50	5153	0.359482	5.95719	10.294	0.00562121	0.142826
Atp6v0e	796	-0.405946	4.87959	10.2905	0.00562748	0.142826
Wapal	6351	0.383005	7.38444	10.2821	0.00564296	0.142826
Chpf2	3717	-0.329107	5.56228	10.2739	0.00565794	0.142826
Vamp1	3154	-0.940267	2.32698	10.308	0.00566576	0.142826
Mrpl14	595	-0.545376	4.58057	10.2991	0.00566792	0.142826
Rnft2	4481	-0.502926	4.08809	10.2645	0.00567529	0.142826
Izumo4	938	-0.768036	3.27485	10.2954	0.00568923	0.142826
Mroh7	4346	-0.958445	0.614859	10.248	0.00570579	0.142826
Lipg	3787	-0.457213	3.72148	10.2477	0.00570634	0.142826
Gtpbp2	2966	-0.338718	6.48217	10.2428	0.00571536	0.142826
Emx2	2598	0.450792	7.56361	10.2661	0.00571743	0.142826
Nadsyn1	2645	-0.650434	3.46068	10.2354	0.00572915	0.142826
Micu2	2310	0.321681	6.67636	10.2342	0.00573135	0.142826
Ift80	4090	0.26476	5.74564	10.2246	0.00574941	0.142826
Gm3435	2020	-0.743603	2.81869	10.2184	0.00576095	0.142826
Nrbp2	2496	-0.801724	4.45015	10.7372	0.00577478	0.142826
Rnf123	4314	-0.325806	5.76606	10.2084	0.00577981	0.142826
Irak2	3197	-0.452027	3.56956	10.2064	0.00578358	0.142826
Naa15	6090	0.364221	7.73572	10.2031	0.00578976	0.142826
Ncl	8257	0.504042	10.1678	10.2009	0.0057938	0.142826
Hmgb1	2310	0.314366	8.04189	10.1988	0.0057979	0.142826
Anks6	3552	-0.319556	4.53266	10.1897	0.00581499	0.142826
Cdc73	2678	0.331351	5.86994	10.1846	0.00582465	0.142826
Fam173a	918	-0.436951	5.34389	10.182	0.00582973	0.142826
5730408K05Rik	384	-0.973306	2.0623	10.1742	0.0058445	0.142826
Ide	4964	0.379431	6.09347	10.1647	0.00586265	0.142826
Dnaja2	2839	0.299379	7.72425	10.1569	0.00587765	0.142826
Zfp956	2760	-0.456426	4.14644	10.1505	0.00588988	0.142826
Slc22a17	2294	-0.725332	6.37102	11.0608	0.00590246	0.142826
Tcirg1	3304	-0.671553	5.04513	10.5814	0.00590396	0.142826
Slc45a4	4774	-0.362405	5.34457	10.143	0.00590435	0.142826
Ppox	1821	-0.551333	5.88019	10.4075	0.0059134	0.142826
Cir1	1945	0.373683	4.36582	10.1369	0.00591608	0.142826
Sppl2b	2869	-0.357697	5.37939	10.1296	0.0059303	0.142826
Sod2	3824	0.301136	5.36082	10.1245	0.00594021	0.142826
Slc25a28	1535	-0.461397	4.73521	10.1164	0.0059558	0.142826
Nphp3	6426	-0.3629	4.79951	10.1134	0.00596178	0.142826
Lrrc7	7462	-0.720917	2.77352	10.0935	0.00600071	0.142826
Snx27	6263	0.316548	6.76081	10.0904	0.00600679	0.142826
Slc12a4	3832	-0.392725	5.86287	10.0887	0.00601006	0.142826
Gba2	3535	-0.28609	5.78675	10.0883	0.0060109	0.142826
Lime1	1959	-0.83649	5.39453	11.0801	0.00601268	0.142826
Spock2	3915	1.48487	4.69883	12.0439	0.00602598	0.142826
Slc4a2	4178	-0.293988	6.66342	10.0782	0.00603084	0.142826
Abca2	8061	-0.283141	5.29309	10.0777	0.00603177	0.142826
Dtx3	1944	-0.515347	7.4691	10.2568	0.00603445	0.142826
Rad23b	3811	0.370678	8.16841	10.0734	0.00604034	0.142826
Rab24	1865	-0.580683	6.14951	10.4905	0.00605444	0.142826
Wars	2883	0.303021	6.51283	10.0624	0.00606203	0.142826
Slc4a5	5124	0.929471	0.596961	10.0575	0.00607191	0.142826
Gm5868	1380	-0.965265	0.027979	10.0526	0.00608169	0.142826
Commd4	824	-0.433947	5.05357	10.0474	0.00609204	0.142826
Ppp4r1l-ps	4466	-0.499926	4.57463	10.043	0.00610072	0.142826
Ankrd37	904	-0.675753	2.63097	10.0427	0.00610144	0.142826
Tmem256	431	-0.656008	5.02216	10.4301	0.00611771	0.142826
AI314180	5901	0.309839	7.18532	10.0285	0.00612997	0.142826
Dtna	7392	-0.458518	3.57439	10.023	0.00614089	0.142826
Ankrd10	4765	-0.6554	7.14342	10.6558	0.0061599	0.142826
Rps18	524	-0.508008	7.51631	10.1729	0.00616262	0.142826
Cybrd1	5208	0.600504	2.7274	10.0101	0.0061671	0.142826
Vps41	3197	0.307098	6.61679	10.01	0.00616715	0.142826
Nrp1	5920	0.441335	7.62884	10.0036	0.00619384	0.142826
Spata2l	2380	-0.708554	1.12143	9.99381	0.00620013	0.142826
Wdr4	3890	-0.383331	5.72535	9.99352	0.00620073	0.142826
Tchh	5823	0.485414	3.7864	9.98743	0.00621316	0.142826
Kctd13	1654	-0.398182	3.92405	9.98664	0.00621478	0.142826
Snora43	139	-1.00698	0.756849	9.97145	0.00624591	0.143321
Hoxb1	2077	2.18007	-0.735931	10.0369	0.00625857	0.143392
Fastk	1840	-0.371239	6.2131	9.93966	0.00631166	0.144054
Cul3	2764	0.312328	7.27539	9.93928	0.00631245	0.144054
Wnt4	3823	0.356272	7.47485	9.93384	0.00632377	0.144054
Zgpat	2511	-0.58891	5.82584	10.3177	0.00633283	0.144054
Snhg17	3172	-0.699365	5.4817	10.5669	0.00633553	0.144054
Ankrd23	1954	-0.798744	3.38002	10.0269	0.00635534	0.144286
Gapdhs	1606	-0.637312	2.70318	9.91399	0.00636532	0.144293
Mettl14	2625	0.320775	5.3928	9.90453	0.00638521	0.144526
Aldh4a1	3355	0.35498	5.59143	9.87937	0.0064385	0.145512
Dynlt1f	1972	-0.641549	2.60572	9.86989	0.00645871	0.145749
Jak1	5299	0.343412	7.85712	9.86469	0.00646983	0.14578
Ddx10	3368	0.41502	6.0283	9.85726	0.00648575	0.145832
Prkab2	4261	-0.316468	4.33995	9.85091	0.00649941	0.145832
Gm2011	794	-1.07305	0.303295	9.8438	0.00651472	0.145832
Pygl	2821	0.531619	5.26885	9.9818	0.00651596	0.145832
Pkmyt1	2039	-0.446902	4.70927	9.84065	0.00652151	0.145832
Rnf166	1783	-0.321832	5.13598	9.83648	0.00653053	0.145832
1700026L06Rik	671	1.08684	-0.31141	9.82603	0.00655316	0.145908
Fbrsl1	4949	-0.304876	5.87002	9.82328	0.00655914	0.145908
Dennd4b	5419	-0.375725	5.03141	9.82144	0.00656313	0.145908
Mir7079	69	-1.37638	-0.766609	9.80719	0.00659421	0.146382
Lhpp	1607	0.458574	4.5498	9.78694	0.00663867	0.147151
Lemd2	2596	-0.354893	5.95087	9.75831	0.00670211	0.148337
Plekhg2	5275	-0.275038	7.57473	9.75279	0.00671441	0.14839
Rfc1	4720	0.356747	7.28755	9.73757	0.00674848	0.148741
Pacrg	1355	0.840112	0.702766	9.7326	0.00675964	0.148741
Plxna4	12588	0.536577	6.40191	10.0163	0.00676004	0.148741
Dym	2471	0.414613	5.04436	9.71262	0.00680476	0.149505
Wsb1	3358	-0.715793	8.27697	10.3381	0.00683172	0.149678
9330151L19Rik	2546	-0.667266	2.75245	9.69907	0.00683556	0.149678
Hist1h4a	455	-1.5999	-0.236263	9.69599	0.00684257	0.149678
Lrrc39	5230	-0.755339	1.59162	9.68626	0.0068648	0.149945
Cdk3-ps	1427	-1.07116	1.28986	9.67982	0.00687958	0.150049
1500011K16Rik	811	-0.665131	3.07008	9.67373	0.00689356	0.150135
1810009A15Rik	813	-0.864126	1.68731	9.6638	0.00691646	0.150211
Rai1	7507	-0.307084	7.23829	9.66313	0.006918	0.150211
4931406H21Rik	3858	-1.64685	-0.529213	9.65918	0.00692712	0.150211
Cfap97	4523	0.327093	5.71577	9.65446	0.00693806	0.150231
Rps27	575	-0.79383	1.32757	9.64591	0.00695789	0.150254
Acaa2	1500	0.313675	7.08593	9.64536	0.00695918	0.150254
Eya1	4345	1.35373	3.39929	10.6949	0.00697312	0.150338
2610005L07Rik	4009	-0.45876	5.98244	9.69435	0.00701849	0.150966
Siglecg	2484	0.926905	1.33099	9.61831	0.0070224	0.150966
Tnfrsf18	1007	-0.839816	1.90911	9.6096	0.00704289	0.151025
4933431E20Rik	5407	-0.419894	4.27389	9.60859	0.00704528	0.151025
Htra2	1724	-0.379556	5.6054	9.60248	0.00705969	0.151118
Sfxn3	2966	0.320371	4.73217	9.58958	0.00709026	0.1512
Lmntd2	2047	-0.735025	3.08984	9.58507	0.00710098	0.1512
D930048N14Rik	3429	-0.761653	2.37594	9.58306	0.00710575	0.1512
Zfp335	4570	-0.264301	6.00479	9.57967	0.00711385	0.1512
Mks1	2365	-0.483768	4.70424	9.57961	0.00711399	0.1512
Tpp2	4649	0.344041	6.93754	9.57138	0.00713364	0.151345
Ppat	4008	0.302133	6.13286	9.56829	0.00714103	0.151345
Msi1	1551	-0.342288	5.2621	9.56226	0.00715549	0.151438
Hexim1	3400	0.281414	6.41698	9.55263	0.00717865	0.151714
Sfr1	1583	0.307382	7.51692	9.52198	0.00725291	0.152728
Ccdc157	5152	-0.427554	5.1566	9.52042	0.00725671	0.152728
Snora31	112	-1.06004	0.804443	9.51528	0.00726925	0.152728
Pbx1	9280	0.419443	9.18928	9.50231	0.00730104	0.152728
Get4	2211	-0.270306	6.28981	9.50182	0.00730223	0.152728
Uckl1os	2270	-0.968377	0.703188	9.50047	0.00730556	0.152728
Mau2	5372	-0.310445	6.87798	9.49249	0.00732518	0.152728
Ndor1	4824	-0.342803	5.49273	9.48947	0.00733265	0.152728
Egfl7	1626	-0.501758	5.92599	9.67219	0.00733589	0.152728
Mfsd10	1827	-0.34047	5.59443	9.48329	0.00734792	0.152728
Epb4.1l1	6963	0.307274	6.49165	9.48284	0.00734903	0.152728
Cyr61	2028	-0.528224	5.44488	9.65315	0.00736434	0.152728
1110038B12Rik	589	-0.654865	5.79705	10.0546	0.00737326	0.152728
Gatm	2357	-0.948403	3.10984	9.74106	0.00737944	0.152728
4930549G23Rik	580	-1.09029	-0.190854	9.46049	0.00740455	0.152728
H2-M5	1170	-1.15035	0.69729	9.45995	0.00740592	0.152728
Cga	691	-1.38654	-0.747582	9.45847	0.0074096	0.152728
Pls3	3492	0.431254	8.19117	9.45748	0.00741208	0.152728
Sirt4	1798	-0.640729	3.73801	9.46457	0.00743379	0.152728
Cadm1	4387	0.398096	5.54497	9.44784	0.00743619	0.152728
Zfp783	4415	-0.444808	4.68868	9.446	0.00744082	0.152728
BC037034	2546	-0.601959	5.28852	9.76071	0.00745088	0.152728
Taf1d	1699	-0.490889	5.97483	9.59096	0.00746583	0.152825
Mbd6	4046	-0.367069	6.76966	9.42726	0.007488	0.152854
Smap1	2960	0.29052	5.88786	9.42074	0.00750452	0.152854
Slc6a8	3979	-0.292982	5.48086	9.41617	0.0075161	0.152854
Klk9	1475	-1.37787	-0.159289	9.40325	0.00754897	0.152854
Tsacc	481	-0.691425	1.52546	9.39837	0.00756143	0.152854
Pnliprp2	1568	0.555836	3.94141	9.39618	0.00756705	0.152854
Slc27a1	2795	-0.426352	5.50269	9.39358	0.0075737	0.152854
Ppp4r2	3641	0.287428	6.58313	9.39283	0.00757563	0.152854
Fdxr	1866	-0.413908	4.80941	9.39093	0.00758049	0.152854
Mir22hg	1766	-0.947815	1.89814	9.39022	0.00758457	0.152854
Nos1	9695	0.903803	1.72708	9.38772	0.00758871	0.152854
Metap1d	1259	-0.566024	4.67179	9.48644	0.00758967	0.152854
Usp14	4185	0.237126	6.68047	9.37836	0.00761278	0.153114
Ggnbp1	1784	-0.89499	2.96797	9.51655	0.0076466	0.153259
Hsd17b4	2685	0.325005	6.86485	9.34763	0.00769241	0.153259
Trio	11497	-0.332228	7.89009	9.34682	0.00769451	0.153259
Cacnb3	3015	-0.270615	7.06908	9.34415	0.00770148	0.153259
Ephb1	4667	0.576547	2.33472	9.34142	0.00770862	0.153259
Zfp276	4877	-0.513379	5.37589	9.47247	0.00772908	0.153259
Tmem180	2280	-0.589464	3.14552	9.32952	0.00773978	0.153259
Ybx2	1564	-0.575925	3.83549	9.32613	0.00774868	0.153259
Nek1	5619	0.344457	5.79938	9.31908	0.00776723	0.153259
Rab11a	2333	0.239773	6.83653	9.30831	0.00779566	0.153259
Lzts1	1800	0.694867	3.0852	9.30814	0.00779611	0.153259
Plk3	2367	-0.576447	1.9387	9.30289	0.00781003	0.153259
Agbl5	4714	-0.281768	6.13804	9.30141	0.00781395	0.153259
Fmnl2	5851	0.317005	7.06737	9.29547	0.00782974	0.153259
Zgrf1	7048	-0.388029	4.86121	9.29519	0.00783048	0.153259
Mthfr	6141	-0.318475	6.24391	9.29213	0.00783861	0.153259
Dna2	4122	-0.307909	5.54065	9.28108	0.0078681	0.153259
Nfe2l2	2469	0.330181	5.90855	9.27647	0.00788044	0.153259
Rab26os	295	-0.709729	2.43653	9.27562	0.00788272	0.153259
Dnase1l2	1236	-0.7088	1.80329	9.27446	0.00788585	0.153259
Foxm1	4365	-0.252045	6.64409	9.26987	0.00789815	0.153259
1700109K24Rik	1090	-1.24661	1.32784	9.34131	0.00790516	0.153259
Haghl	1783	-0.522799	5.36005	9.42093	0.00792267	0.153259
Tbrg3	7979	-1.62715	0.337011	9.35637	0.00792814	0.153259
Telo2	3531	-0.401567	5.46087	9.25594	0.00793568	0.153259
Mettl17	1623	-0.436432	4.7898	9.25371	0.00794169	0.153259
Trpv6	2928	-0.691119	1.77142	9.25218	0.00794582	0.153259
BC024139	2639	-1.02818	0.432723	9.25133	0.00794812	0.153259
Rpl9	725	-0.805265	3.97704	9.60864	0.00795617	0.153259
Vps16	3206	-0.29766	6.5071	9.24803	0.00795705	0.153259
Sirt7	1715	-0.544312	4.61934	9.3091	0.00796157	0.153259
Rpl10a	830	-0.554447	6.62365	9.61602	0.00796682	0.153259
Pdia2	1721	-1.73102	-0.397392	9.27824	0.00797415	0.153259
Zadh2	3321	0.239154	6.58427	9.24091	0.00797637	0.153259
Lrrc8e	3878	0.980063	0.0347653	9.24031	0.007978	0.153259
Rin2	4657	0.33597	6.34199	9.23439	0.00799412	0.153373
Fndc4	2270	-0.325003	5.83869	9.21507	0.00804692	0.154132
Zfp57	3228	-0.613236	6.71006	9.76563	0.00805427	0.154132
Dgkq	4545	-0.533448	4.77218	9.27199	0.00807957	0.154395
Snx32	1650	-0.786869	2.75025	9.19539	0.00810348	0.154395
Cyp4f16	2167	-0.338186	4.69125	9.19404	0.00810486	0.154395
Snora65	118	-0.850158	2.36264	9.19246	0.00810923	0.154395
Il1rap	8486	0.428323	4.02663	9.18326	0.00813475	0.154407
Gabra3	3727	0.598181	3.43687	9.18214	0.00813784	0.154407
Matn2	3518	0.503969	6.34586	9.40409	0.00814846	0.154407
Rad54b	7051	-0.547117	4.80997	9.2764	0.00815109	0.154407
Snord96a	77	-1.02453	2.74948	9.4194	0.00818778	0.154716
Dab1	5881	0.462682	3.80364	9.16414	0.00818805	0.154716
Prmt5	2641	0.281988	6.94979	9.15594	0.00821103	0.154955
Crtc2	2629	-0.345392	5.62984	9.15152	0.00822345	0.154994
Ppp2r3d	2517	-0.407026	4.26829	9.14375	0.00824535	0.155045
Chst1	2682	-0.4361	4.26944	9.14322	0.00824685	0.155045
9030025P20Rik	2120	-0.841989	4.23471	9.67718	0.00827719	0.15535
Fam83f	2993	-1.18289	-0.206976	9.13014	0.00828383	0.15535
Rpl37a	588	-0.550391	6.80025	9.47321	0.00833488	0.156112
Sugt1	1951	0.228511	6.37485	9.103	0.00836122	0.156271
F420014N23Rik	2552	-0.838237	1.79206	9.10195	0.00836422	0.156271
Mutyh	1736	-0.628196	3.51881	9.08612	0.00840976	0.156787
Bmf	4633	0.361359	6.66719	9.08509	0.00841274	0.156787
Ppp1r3f	3492	-0.61416	3.43179	9.07895	0.00843047	0.156816
Arfip2	3277	-0.407747	6.15266	9.09528	0.00844022	0.156816
Pak2	5741	0.328475	7.321	9.07092	0.00845375	0.156816
Rfk	2482	0.271884	5.70663	9.0688	0.00845992	0.156816
Rn4.5s	1740	-1.33362	0.424464	9.06648	0.00846666	0.156816
Srrm4	7475	-0.810378	1.89589	9.05901	0.0084884	0.156887
2410006H16Rik	461	-0.538844	5.58084	9.27852	0.00849142	0.156887
Pcdhb11	3615	0.988597	0.801695	9.03838	0.00854881	0.157562
Ptprg	9190	0.33819	7.6428	9.03246	0.00856624	0.157562
Ost4	641	-0.486822	5.58771	9.14487	0.0085765	0.157562
Fbxl6	1714	-0.388258	5.77586	9.02892	0.00857667	0.157562
Lrch2	3616	0.275462	5.59555	9.0244	0.00859001	0.157562
Atp9b	5432	-0.30615	6.5401	9.02405	0.00859104	0.157562
Abcb1a	4977	-0.905915	0.333995	9.01253	0.00862518	0.157995
Myef2	3523	-0.360926	6.37272	8.97697	0.00873153	0.159582
Abtb2	4558	-0.485452	4.21439	8.97643	0.00873315	0.159582
Ulk3	2826	-0.582758	3.70477	8.96883	0.00875609	0.159587
Mrgbp	1192	-0.401613	5.24585	8.96848	0.00875713	0.159587
Trim67	8808	-1.34352	-0.595462	8.96053	0.0087812	0.159587
Cygb	2331	0.547315	3.94228	8.95429	0.00880013	0.159587
Stk4	5189	0.304926	6.20832	8.95367	0.00880203	0.159587
Phlda2	737	1.42162	1.10813	9.15241	0.00880726	0.159587
Hnrnpul2	5726	0.438953	8.78256	8.95172	0.00880793	0.159587
Tgs1	4327	0.257784	6.78498	8.94435	0.00883039	0.159784
Pcdhb19	4714	0.591905	3.32822	8.94115	0.00884015	0.159784
Cacna1g	8223	-0.358428	7.01323	8.93176	0.00886891	0.160087
Keg1	1666	0.770333	1.98026	8.9287	0.00887828	0.160087
Rltpr	2504	-0.773239	1.81969	8.91722	0.00891362	0.160093
Hoxb4	2566	-0.573537	4.69561	9.06274	0.0089155	0.160093
Gng2	4012	0.273129	6.91309	8.91453	0.00892189	0.160093
Hsd3b4	5260	0.797623	0.670104	8.91395	0.00892369	0.160093
Zfp91	5609	0.289012	6.71544	8.91125	0.00893202	0.160093
Usp8	4210	0.282082	6.63743	8.88964	0.00899911	0.160619
Hjurp	8439	-0.429283	5.32723	8.88836	0.0090031	0.160619
Adcy7	6330	-0.521169	3.27261	8.88599	0.00901048	0.160619
4930503L19Rik	2291	-0.44819	5.2942	8.90487	0.00902563	0.160619
Fgfr2	5346	0.347688	7.25646	8.88098	0.00902615	0.160619
Ncoa4	4193	0.299998	5.86647	8.86393	0.00907964	0.160619
Ercc6l	4198	0.345815	5.36833	8.85585	0.00910514	0.160619
Cwf19l2	3953	0.292842	5.6579	8.85506	0.00910762	0.160619
Ggnbp2os	676	-0.687948	2.64589	8.85359	0.00911229	0.160619
Timm10b	997	-0.457598	4.66466	8.85309	0.00911385	0.160619
Recql5	3986	-0.384641	5.2124	8.85265	0.00911526	0.160619
Ola1	2304	0.263203	6.2787	8.84617	0.00913578	0.160619
Pak1	3061	0.286401	5.2349	8.84263	0.00914699	0.160619
Uba6	5087	0.412182	5.99797	8.86177	0.00916092	0.160619
Dgke	5208	-0.447993	4.41027	8.83288	0.00917803	0.160619
Hist1h4j	312	-1.64796	0.1	8.891	0.00917966	0.160619
Snord52	59	-0.809783	1.3229	8.82961	0.00918845	0.160619
Dnajc4	840	-0.480177	3.39134	8.82782	0.00919419	0.160619
Alg12	2156	-0.451688	3.69144	8.82563	0.00920116	0.160619
Fgfrl1	2656	-0.250426	5.73658	8.81976	0.00921997	0.160619
Tle2	3115	-0.835631	6.22517	9.81068	0.00922774	0.160619
Ppp1r7	3653	0.289137	6.09164	8.81708	0.00922855	0.160619
Mtus2	7543	0.550905	2.60521	8.81515	0.00923476	0.160619
Pdp2	3498	0.354988	4.35321	8.8093	0.00925356	0.160619
Hspd1	2332	0.307685	8.27082	8.80861	0.00925577	0.160619
Gm31763	1025	-1.18159	-0.312305	8.80819	0.00925712	0.160619
Ttc33	1828	0.301067	5.30715	8.80735	0.00925982	0.160619
Dhrs7	1304	0.522696	3.33685	8.80682	0.00926153	0.160619
Hist1h2ab	505	-1.01382	1.72653	8.82311	0.00928429	0.160827
Apbb3	2062	-0.674952	4.84189	9.18971	0.00929765	0.160873
Myo19	3924	-0.450574	4.6803	8.78702	0.00932555	0.161059
Usp46	3225	0.270364	5.71449	8.78493	0.00933235	0.161059
Lrrc29	1923	-0.723233	0.640194	8.78043	0.00934699	0.161059
B130024G19Rik	1812	-0.647646	4.80783	9.10399	0.00935141	0.161059
Phkg2	1626	-0.49994	4.07071	8.76756	0.00938899	0.161521
Gpr155	5022	0.519479	2.4719	8.7555	0.00942855	0.161721
Ttn	104320	-0.895957	0.608024	8.75509	0.00942988	0.161721
Elfn2	4861	1.05087	0.143114	8.75414	0.00943302	0.161721
Cast	4747	0.308776	5.66011	8.74699	0.00945656	0.161828
Plcg2	4298	0.586711	3.90428	8.76332	0.00946514	0.161828
Lef1	3687	0.428206	5.66529	8.77145	0.00947163	0.161828
Mafg	1636	-0.46295	4.8431	8.73714	0.00948912	0.161858
Eif2ak1	2571	0.293505	6.21199	8.73535	0.00949504	0.161858
Msantd1	2793	-1.09608	0.730648	8.71457	0.00956421	0.162571
Far2	3397	-0.898121	1.67391	8.71244	0.0095713	0.162571
Calcoco2	2029	2.21888	-0.285048	9.02597	0.00957346	0.162571
Cd47	1914	0.360482	4.14634	8.70977	0.00958025	0.162571
Clec18a	1819	-0.556669	4.10592	8.70549	0.00966212	0.163372
Tmem181a	4405	-0.38659	4.60022	8.68485	0.0096641	0.163372
Mtr	4484	0.422355	6.09974	8.7379	0.00967453	0.163372
Unc80	13533	-1.58831	-0.314542	8.68007	0.00968028	0.163372
Alkbh3	1231	-0.496499	3.96208	8.67926	0.009683	0.163372
Rnf215	1936	-0.396257	4.93866	8.67635	0.00969286	0.163372
Gng8	920	-0.667736	2.04488	8.66812	0.00972085	0.163618
Cars2	1850	-0.51644	4.12062	8.66565	0.00972928	0.163618
Ccnl2	2442	-0.688244	7.60566	9.31174	0.00979674	0.164568
Gper1	2509	-0.803826	0.140608	8.62986	0.0098521	0.164937
Tmem44	4241	-0.337862	5.25375	8.62938	0.00985375	0.164937
Rnf112	3098	-0.586003	3.50514	8.62893	0.0098553	0.164937
Espn	3144	-0.510584	3.58236	8.62677	0.00986278	0.164937
E530011L22Rik	3304	-0.5258	3.30813	8.61972	0.00988719	0.165161
Uros	2425	-0.470345	4.41524	8.61343	0.00990906	0.165342
2610027K06Rik	2326	-0.718468	2.73042	8.60992	0.00992127	0.165362
Polr2b	3812	0.323364	7.20761	8.5958	0.00997061	0.166
Hist1h2an	447	-1.07118	1.14226	8.58256	0.0100171	0.166351
Gria2	7749	-0.840831	3.70133	8.90652	0.0100225	0.166351
3930402G23Rik	2847	-1.08706	-0.075108	8.58032	0.010025	0.166351
Mapk1ip1	1524	-0.5226	3.4334	8.57645	0.0100387	0.166393
Smug1	3611	-0.37441	5.80916	8.57312	0.0100504	0.166404
Tmem223	748	-0.435351	5.51131	8.59665	0.0100678	0.166508
Ppp3r1	2829	0.268992	6.88908	8.55474	0.0101157	0.167115
Narfl	2555	-0.343844	4.66188	8.54498	0.0101505	0.167506
1700020D05Rik	1019	-1.33533	-0.332299	8.5333	0.0101924	0.16795
Cdan1	6384	-0.304888	6.0577	8.52978	0.0102051	0.16795
Chp1	2594	0.25773	6.30467	8.52523	0.0102214	0.16795
Cntn3	5183	0.557796	2.16112	8.51826	0.0102466	0.16795
Suz12	4373	0.275973	7.28373	8.51688	0.0102516	0.16795
Tmem194b	3394	-0.442054	4.92748	8.51646	0.0102531	0.16795
Rdh5	1260	-0.843455	1.29247	8.51303	0.0102655	0.16795
Mrpl53	620	-0.501608	4.92954	8.58671	0.0102671	0.16795
Pear1	4713	-0.295858	5.56073	8.50614	0.0102905	0.168148
Myh11	6632	0.754038	3.96921	8.75111	0.0103016	0.168148
Mst1r	4744	-0.588629	3.71342	8.49617	0.0103268	0.168375
Gatsl2	4745	0.312035	4.59364	8.48409	0.010371	0.168459
Anks4b	2030	0.940982	1.49021	8.48321	0.0103742	0.168459
Rnaseh1	1457	-0.416421	4.39309	8.48083	0.0103829	0.168459
Chchd7	3066	-0.464684	4.80035	8.48385	0.0103868	0.168459
Phf12	4392	-0.242819	7.07409	8.47941	0.0103881	0.168459
Gdap10	2793	-1.1826	1.23309	8.51174	0.0104655	0.16953
Gm15612	3118	-0.777304	2.02462	8.45336	0.0104843	0.169541
Trim3	3277	-0.28584	4.91438	8.44862	0.0105019	0.169541
Gm2897	1978	-0.72638	1.65758	8.44698	0.010508	0.169541
Tmem35	1918	0.503697	4.72131	8.49713	0.0105203	0.169541
Snora52	134	-1.32765	-0.0734644	8.44301	0.0105228	0.169541
Krt19	1374	-0.347084	5.48139	8.4371	0.0105449	0.169589
Rab6a	3320	0.265009	7.50022	8.43354	0.0105582	0.169589
Degs2	3574	-0.580576	4.25009	8.50707	0.0105597	0.169589
Ipo11	4282	0.262226	6.47961	8.42285	0.0105982	0.169656
Mir483	73	-1.29882	0.563921	8.43891	0.0106028	0.169656
Igsf9	4249	-0.310777	6.75304	8.41832	0.0106152	0.169656
Pmepa1	4531	-0.280692	5.37469	8.41696	0.0106204	0.169656
Celf2	9517	0.420724	5.16486	8.41662	0.0106217	0.169656
Gigyf1	5438	-0.448387	7.18616	8.51624	0.0106318	0.169656
Troap	2266	-0.365936	4.37566	8.3955	0.0107016	0.170315
Fam160a1	4388	0.557517	2.35372	8.39224	0.010714	0.170315
Wnt5b	2654	-0.319476	5.53595	8.38983	0.0107231	0.170315
Slc52a2	2700	-0.291563	4.50686	8.3888	0.010727	0.170315
Cox4i1	764	-0.504544	8.49387	8.5059	0.01073	0.170315
Ablim3	4562	0.656154	2.47205	8.36089	0.0108339	0.171784
Copb2	3043	0.330865	7.88664	8.3459	0.0108919	0.172468
2810408A11Rik	1674	-0.508973	3.93322	8.34367	0.0109005	0.172468
Pnpla6	4497	-0.340011	5.93131	8.33844	0.0109209	0.172468
Mamdc4	3990	-0.845419	4.27203	8.89417	0.0109376	0.172468
Atad3aos	1162	-1.12055	0.0861008	8.33169	0.0109471	0.172468
Add3	4867	0.335896	7.13056	8.3262	0.0109685	0.172468
Gfap	4072	-1.06406	-0.175806	8.32337	0.0109796	0.172468
Kcnj12	4886	0.684136	1.50124	8.31913	0.0109962	0.172468
Snhg5	1010	-0.632104	5.5693	8.78712	0.0109998	0.172468
Pctp	1971	0.347814	3.92723	8.31173	0.0110253	0.172468
Phax	2048	0.2423	6.05888	8.30873	0.0110371	0.172468
Pik3r3	5004	0.31741	6.30077	8.30723	0.011043	0.172468
Gm5148	1215	-0.458657	9.28164	8.31854	0.0110479	0.172468
Gas5	2554	-0.510551	7.79289	8.48325	0.0110875	0.172468
Lfng	2284	-0.332052	4.58968	8.2924	0.0111015	0.172468
Nifk	1894	0.243171	6.11447	8.29081	0.0111078	0.172468
Pgp	1032	-0.409836	4.98056	8.29052	0.011109	0.172468
Snapc4	4491	-0.379874	5.58884	8.28999	0.0111111	0.172468
Coq2	1712	-0.493984	5.27462	8.40484	0.0111119	0.172468
Pcdh18	5168	0.312543	8.18118	8.28715	0.0111224	0.172468
Mrps24	1007	-0.418577	5.12726	8.28575	0.0111279	0.172468
Gpc2	2513	-0.534265	7.12703	8.58892	0.0111378	0.172468
Prr33	2245	-0.858851	2.50172	8.33391	0.0111418	0.172468
Sdccag3	2195	-0.45666	6.46821	8.41862	0.0112096	0.172911
Serpina3g	2020	-0.624458	2.0984	8.26517	0.01121	0.172911
Slc25a27	2687	-0.736386	4.61963	8.72002	0.0112131	0.172911
Pcdhb20	3398	0.636924	2.98444	8.26352	0.0112166	0.172911
Ywhab	2775	0.325207	8.69958	8.25801	0.0112387	0.172918
Ptpn4	4706	0.509305	5.03253	8.36613	0.0112401	0.172918
Amigo3	2543	-0.614878	2.4233	8.23464	0.0113331	0.173953
Slc7a6os	1525	-0.381059	5.71118	8.23396	0.0113358	0.173953
Tbc1d4	6641	0.290098	5.88944	8.23149	0.0113459	0.173953
Slmo1	2167	-0.46931	2.78205	8.22952	0.0113539	0.173953
Arfgap1	2993	-0.258206	6.63041	8.2191	0.0113963	0.174357
Sorbs3	3453	-0.257499	6.34646	8.21735	0.0114035	0.174357
Hmga1	2046	-0.59317	2.53526	8.20815	0.0114411	0.17468
Psmd11	1743	0.2403	6.21665	8.20648	0.011448	0.17468
Zfp385b	3663	0.632348	2.63914	8.19574	0.0114921	0.175176
Ctr9	4300	0.332061	6.98755	8.18607	0.0115321	0.175606
Ypel4	752	-0.719028	2.66788	8.18081	0.0115538	0.175759
Topaz1	4969	1.008	-0.0377873	8.17282	0.011587	0.176085
Adck4	2190	-0.475554	5.075	8.21389	0.0116477	0.176817
Hnrnpa1	2190	0.318298	6.14862	8.15563	0.0116588	0.176817
Kcna7	3494	-1.31087	-0.183408	8.14757	0.0116926	0.177002
Mier2	2562	-0.279541	5.94185	8.14596	0.0116994	0.177002
Scaper	5259	0.357196	5.17643	8.14347	0.0117099	0.177002
Fam212a	1061	-0.355675	4.71228	8.14126	0.0117192	0.177002
Btbd9	6857	0.272431	6.07228	8.13869	0.01173	0.177002
Crb2	6372	-0.3414	6.42697	8.13326	0.0117529	0.177147
Smc3	4851	0.374772	8.06988	8.13081	0.0117633	0.177147
Nod1	4415	-0.394158	3.74015	8.12215	0.0118	0.177147
Traf5	2110	-0.381137	3.65981	8.11881	0.0118142	0.177147
Slc50a1	1022	-0.459008	4.37813	8.11432	0.0118333	0.177147
Matr3	4472	0.297718	9.0909	8.11304	0.0118388	0.177147
Adck5	2034	-0.452616	5.36755	8.16036	0.0118717	0.177147
Tex15	8408	0.744115	4.05185	8.39676	0.0118925	0.177147
Mybpc1	3981	-0.305197	6.14829	8.09923	0.0118978	0.177147
Pcm1	8381	0.340803	8.08856	8.09363	0.0119219	0.177147
Fanca	4541	-0.443241	5.00483	8.10567	0.0119228	0.177147
Zfp369	2869	-0.525107	3.82865	8.08903	0.0119417	0.177147
Sars2	1910	-0.309574	4.52513	8.08478	0.01196	0.177147
Ppp1r12c	2982	-0.336076	6.45422	8.08457	0.0119609	0.177147
Araf	3237	-0.41304	6.4001	8.14821	0.0119637	0.177147
Rps12	518	-0.770935	3.22964	8.18837	0.0119702	0.177147
Sp3	4428	0.300978	7.66057	8.07997	0.0119807	0.177147
Scube1	7932	-0.268731	6.96978	8.07956	0.0119825	0.177147
Sharpin	1733	-0.33019	4.84919	8.07953	0.0119827	0.177147
Leng8	5094	-0.668777	7.56595	8.67792	0.0119828	0.177147
Sypl	4689	0.24621	6.25402	8.07745	0.0119917	0.177147
Rsph1	1163	0.722993	1.03612	8.07559	0.0119997	0.177147
Snhg20	600	-0.952413	4.09794	8.71803	0.012025	0.177345
Gpr135	1374	-0.887831	0.948598	8.05395	0.0120938	0.178185
Tnfrsf11b	2818	-0.800187	2.33025	8.04082	0.0121513	0.178723
Wnk4	4148	-0.297994	5.71122	8.03709	0.0121677	0.178723
Pik3r1	7363	0.385742	7.51144	8.03622	0.0121716	0.178723
Elovl6	5949	0.298328	6.23766	8.03408	0.012181	0.178723
Gm14137	3067	-1.07367	0.641859	8.02488	0.0122216	0.178723
Arhgef25	2387	-0.345377	7.0175	8.02304	0.0122297	0.178723
G3bp2	4687	0.256559	8.19592	8.02076	0.0122398	0.178723
Fuca2	3954	0.311367	4.68557	8.01724	0.0122554	0.178723
Rnf2	3028	0.258365	7.2042	8.01616	0.0122602	0.178723
Meg3	12956	-0.901923	9.25335	8.81528	0.0122607	0.178723
Hsdl2	2714	0.308012	4.83587	8.01585	0.0122616	0.178723
Kcnh1	7239	-0.473072	4.00595	8.00165	0.0123248	0.178913
Rps21	391	-0.581936	7.66615	8.36198	0.0123702	0.178913
Sdc2	3313	0.2969	6.98594	7.98782	0.0123867	0.178913
Rapgef3	3834	-0.284916	4.51759	7.98373	0.0124051	0.178913
Sphkap	6512	0.547119	3.32341	7.9832	0.0124075	0.178913
Upk1b	1769	-0.605854	3.80932	8.00245	0.012432	0.178913
Wrn	6383	0.295357	5.29894	7.97548	0.0124423	0.178913
Atxn10	2425	0.313413	7.80203	7.9716	0.0124598	0.178913
Kcnc2	6196	-0.742712	0.24271	7.96867	0.012473	0.178913
Arhgap18	3616	0.30035	5.70506	7.96705	0.0124804	0.178913
Ndufb8	641	-0.42174	6.5834	8.05167	0.0124859	0.178913
Rab1	2657	0.261914	7.62065	7.96505	0.0124894	0.178913
Drp2	6983	0.480942	4.99178	8.03067	0.0124949	0.178913
Rfx1	4172	-0.229266	5.82092	7.96379	0.0124952	0.178913
Bahd1	4428	0.314223	5.06058	7.96243	0.0125013	0.178913
2610318N02Rik	1266	-0.420129	4.53615	7.96091	0.0125082	0.178913
Lhx9	5750	0.371214	7.26512	7.95736	0.0125244	0.178913
Asb6	2113	-0.265991	4.81567	7.95245	0.0125467	0.178913
Plekhj1	1260	-0.343947	5.71138	7.95245	0.0125467	0.178913
Cyb5b	4294	0.278136	7.65196	7.94785	0.0125677	0.178913
Ankrd39	1786	-0.524239	3.60331	7.94688	0.0125721	0.178913
Hsd3b7	1823	-0.489328	3.97059	7.9458	0.0125771	0.178913
Ddx11	4150	-0.320643	5.6706	7.94573	0.0125774	0.178913
Hist1h4b	450	-0.945669	1.35447	7.94227	0.0125932	0.178913
Rnf115	2265	0.295966	5.71577	7.94054	0.0126011	0.178913
Pcsk1n	2193	-1.44044	0.629422	8.01279	0.0126079	0.178913
Slu7	3732	0.28443	6.17465	7.93694	0.0126176	0.178913
Lgr5	4711	-0.504279	3.1461	7.93488	0.0126271	0.178913
Isca2	868	-0.421359	4.74493	7.93376	0.0126322	0.178913
Zmat4	4231	0.84343	1.6232	7.93255	0.0126378	0.178913
Rab14	3081	0.268668	7.85415	7.92704	0.0126631	0.178913
Stambp	2157	0.324754	3.97925	7.92444	0.0126751	0.178913
Tns4	4755	0.644297	1.93798	7.92048	0.0126933	0.178913
Slc2a4rg-ps	2986	-0.851829	3.91805	8.34166	0.0127156	0.178913
Crnkl1	3111	0.251369	6.09277	7.91481	0.0127196	0.178913
Mxra7	1725	-0.293632	5.2838	7.91384	0.012724	0.178913
Decr1	2959	0.265217	5.68897	7.90882	0.0127473	0.178913
Zyg11b	10654	0.344269	6.91556	7.90272	0.0127757	0.178913
Pidd1	2900	-0.439307	4.54011	7.89966	0.0127899	0.178913
Tmem181c-ps	4045	-0.810505	2.30436	7.90556	0.012803	0.178913
Nup210l	5681	-0.710455	2.54314	7.89389	0.0128168	0.178913
Comtd1	2241	-0.397883	2.95975	7.89078	0.0128314	0.178913
Stk3	2911	0.350255	5.66525	7.88597	0.0128538	0.178913
Mapk15	1930	-0.651986	3.77195	7.97872	0.0128593	0.178913
Aqr	5097	0.321193	6.85927	7.8839	0.0128635	0.178913
Terf2ip	3599	0.290873	5.73299	7.88339	0.0128659	0.178913
Rpl37rt	753	-0.446749	8.4649	7.92931	0.0128713	0.178913
Npff	1002	-0.998278	0.854872	7.88063	0.0128789	0.178913
Cacnb1	3848	-0.561228	4.72831	8.03577	0.0129007	0.178913
Creb1	8421	0.262013	7.12735	7.87542	0.0129034	0.178913
Gm5643	3467	0.330354	6.88725	7.87417	0.0129093	0.178913
Hist1h4c	375	-1.92107	-0.535491	7.97029	0.0129259	0.178913
Gtf2a2	1325	-0.466474	5.49984	7.97579	0.0129266	0.178913
Abi2	5974	0.269746	6.68872	7.86827	0.0129371	0.178913
Pcdhga6	4540	0.479474	2.75455	7.86624	0.0129466	0.178913
Hexdc	2379	-0.402626	4.85555	7.86405	0.012957	0.178913
Cpsf2	5315	0.308423	6.54715	7.86031	0.0129747	0.178913
Map2k7	3731	-0.267699	6.59058	7.85976	0.0129773	0.178913
Rian	3579	-0.544834	8.92321	8.03088	0.0129791	0.178913
Rabgap1l	9489	0.3689	4.93401	7.85507	0.0129995	0.17903
Krtcap3	904	-0.585878	3.38545	7.83833	0.0130792	0.179962
Snord99	56	-0.886221	0.444377	7.8348	0.0130961	0.180029
Glb1l	3451	-0.495147	4.61023	7.87152	0.0131428	0.180421
Cox19	761	-0.438085	5.13558	7.84771	0.0131486	0.180421
Alg1	1759	-0.405352	4.09123	7.81502	0.0131911	0.180838
Prps2	3638	0.350933	5.73373	7.80747	0.0132276	0.181052
Hotairm1	253	-0.688111	1.9658	7.80679	0.0132309	0.181052
Supt3	1483	0.373993	4.03666	7.79142	0.0133056	0.181908
Dcun1d1	4745	0.276288	5.29998	7.78552	0.0133344	0.18191
Tpra1	1829	-0.336836	4.91924	7.78494	0.0133372	0.18191
Ndufa4	492	-0.546091	6.87329	8.13742	0.0133422	0.18191
Jakmip1	2382	0.654978	2.27614	7.78121	0.0133555	0.181926
E4f1	2659	-0.405563	5.38665	7.78715	0.0133692	0.181927
Actr2	3669	0.313864	7.83392	7.77623	0.0133798	0.181927
Sec62	3966	0.265429	7.49263	7.77265	0.0133974	0.182001
Phf6	4420	0.247875	6.95218	7.76891	0.0134158	0.182085
Hist1h2bf	431	-1.46964	-0.489254	7.76625	0.0134289	0.182098
Ppifos	1777	-0.804284	1.81914	7.75696	0.0134747	0.182107
Igf2bp3	4347	0.347402	7.69833	7.75665	0.0134763	0.182107
Dock9	8886	0.328912	5.97525	7.75434	0.0134877	0.182107
Gm12338	586	-0.409249	7.08218	7.80476	0.0134897	0.182107
Nfatc3	6014	0.357376	6.84714	7.75381	0.0134903	0.182107
Ptbp3	6889	0.402323	7.79209	7.76984	0.0135115	0.182229
Cfp	1524	-0.697107	3.64942	7.86701	0.0135509	0.182324
Gigyf2	5743	0.316371	7.02775	7.74027	0.0135575	0.182324
Ighmbp2	5562	-0.339144	4.70487	7.73899	0.0135639	0.182324
Pcdhb13	3693	1.03704	0.0674429	7.73277	0.0135949	0.182324
Ilvbl	2329	-0.326994	5.15581	7.73187	0.0135994	0.182324
Gm13034	1195	0.484556	3.21091	7.73153	0.0136011	0.182324
Fbxw17	1785	-0.368622	4.55584	7.73101	0.0136037	0.182324
Sapcd1	943	-0.94633	0.246953	7.72525	0.0136325	0.182547
Ager	1699	-0.783353	2.85447	7.78703	0.0136629	0.182683
Galnt14	2467	-0.487565	3.95347	7.71674	0.0136753	0.182683
Gspt1	6825	0.307683	7.99155	7.71463	0.0136859	0.182683
Chst4	2000	0.850721	0.9871	7.71353	0.0136914	0.182683
Cdc42	3004	0.270038	8.93921	7.71041	0.0137072	0.182684
Nol8	4827	0.307176	5.52701	7.70867	0.0137159	0.182684
Ermard	2668	-0.525776	4.5697	7.77461	0.0137498	0.182894
Sec61g	779	-0.934308	0.791516	7.6992	0.0137638	0.182894
Cdc5l	2993	0.287945	6.34055	7.69828	0.0137685	0.182894
Itih5	7928	0.75568	2.93208	7.74038	0.0137837	0.182894
Cttnbp2	5931	-0.320501	3.93197	7.69041	0.0138084	0.182894
Firre	5815	-0.7884	7.16505	8.46555	0.0138097	0.182894
Cntln	6949	0.25801	6.11902	7.68652	0.0138282	0.182894
Zfp618	2868	-0.306666	6.049	7.68629	0.0138293	0.182894
Rbm33	9501	-0.338714	6.86864	7.6831	0.0138456	0.182948
Smc6	5603	0.261572	7.3982	7.67697	0.0138769	0.182997
Utp3	1601	0.253837	6.24141	7.67686	0.0138775	0.182997
Zfp78	4990	-0.703076	2.18317	7.67157	0.0139046	0.182997
Hax1	1158	-0.433363	4.37741	7.66979	0.0139137	0.182997
Msantd2	2291	-0.331667	5.59898	7.66907	0.0139174	0.182997
Dpy30	1108	-0.47362	5.63168	7.80231	0.0139226	0.182997
Alg2	3055	0.254632	6.61387	7.66333	0.0139469	0.183062
Tmem208	775	-0.485464	4.58931	7.69405	0.0139769	0.183062
A930013F10Rik	2426	-0.833945	2.8468	7.7712	0.0139846	0.183062
Dazap2	1822	0.266366	6.84112	7.65493	0.0139901	0.183062
Pcdhb21	2712	0.718078	1.88914	7.65147	0.014008	0.183062
Glrx5	930	-0.391387	5.95197	7.67377	0.0140113	0.183062
Hnrnph2	2364	0.270022	6.97182	7.65049	0.0140131	0.183062
Barx2	1791	-0.856135	1.31733	7.64395	0.014047	0.183345
Arf3	3481	0.311482	7.6967	7.63977	0.0140686	0.183353
Mapre2	4333	0.311027	6.00724	7.63911	0.0140721	0.183353
Mthfd2l	2245	-0.282055	4.51782	7.63032	0.0141178	0.18358
Clcf1	2092	-0.507832	3.9761	7.62505	0.0141453	0.18358
Hist1h1e	782	-1.6622	-0.0680726	7.73575	0.0141458	0.18358
9230102O04Rik	737	-0.915492	0.811563	7.624	0.0141508	0.18358
Zmpste24	3430	0.231237	5.58912	7.62251	0.0141586	0.18358
Cox17	436	-0.543357	4.23313	7.67099	0.014163	0.18358
Rsph3b	1614	0.400951	3.56093	7.61339	0.0142064	0.183889
Enkd1	1277	-0.515479	4.40757	7.65506	0.0142212	0.183889
Crnde	1500	-0.832581	0.817497	7.60694	0.0142403	0.183889
Nr4a3	5602	-1.267	-0.739143	7.60228	0.0142649	0.183889
Hibadh	1734	0.307617	5.69577	7.6017	0.014268	0.183889
Prpf40a	3564	0.3343	7.62392	7.60081	0.0142727	0.183889
A930007I19Rik	2317	-0.725789	1.30762	7.59874	0.0142836	0.183889
Ppil4	2896	0.245301	5.9475	7.59651	0.0142954	0.183889
Pja2	4706	0.304346	7.54875	7.59336	0.0143121	0.183889
Cd1d2	1244	-0.794298	1.3708	7.59149	0.014322	0.183889
Abcd2	5540	0.404635	3.73471	7.58857	0.0143375	0.183889
Rtkn	3358	-0.315487	5.62677	7.58229	0.0143708	0.183889
Phlda1	1953	0.302416	5.1157	7.57839	0.0143916	0.183889
Gart	3327	0.257173	7.33329	7.57753	0.0143962	0.183889
Lppr2	2773	-0.362425	4.61895	7.57557	0.0144067	0.183889
Psmd1	3256	0.302803	7.75192	7.57503	0.0144096	0.183889
Prss53	2531	-0.785652	1.45074	7.56904	0.0144416	0.183889
Polr3b	4830	0.246339	5.91045	7.56479	0.0144644	0.183889
Dbt	3292	0.240317	5.56409	7.56424	0.0144673	0.183889
Maoa	4161	0.244106	5.94258	7.56389	0.0144692	0.183889
Skiv2l2	3309	0.278556	7.07575	7.56043	0.0144878	0.183889
Iffo1	3039	-0.384473	4.48998	7.55909	0.014495	0.183889
Sapcd2	3407	-0.415565	4.18341	7.55845	0.0144984	0.183889
Paxip1	5849	-0.20982	6.48791	7.55743	0.0145039	0.183889
Egfl8	1154	-0.721059	1.23221	7.55608	0.0145111	0.183889
Klhl35	1952	-0.833299	0.212325	7.55508	0.0145165	0.183889
Rpl11	594	-0.39535	5.51062	7.56537	0.0145182	0.183889
Has3	5912	-0.483401	3.31731	7.54967	0.0145457	0.183968
Parp1	3827	0.327964	8.67991	7.54778	0.0145559	0.183968
Magee1	3516	0.358465	4.8429	7.54677	0.0145613	0.183968
Phf13	3128	0.280468	6.50147	7.544	0.0145763	0.184003
Cldn11	1872	0.563114	4.09178	7.58054	0.0146139	0.184323
Odf2l	2584	-0.412072	4.74154	7.5275	0.0146658	0.184575
Spry2	2087	-0.333119	5.28956	7.52416	0.0146841	0.184575
Emg1	1045	-0.342034	6.56342	7.5233	0.0146888	0.184575
Rell1	3240	0.294096	5.14934	7.52231	0.0146942	0.184575
Hspa4	4640	0.328856	8.78193	7.52003	0.0147066	0.184575
Prrx2	1129	-0.324554	4.2877	7.51981	0.0147078	0.184575
Gpr162	2675	-0.721068	4.45713	7.9018	0.0147413	0.18484
Nrxn1	9040	0.612587	2.98125	7.50866	0.0147689	0.185005
Wac	5468	0.292882	7.15489	7.50679	0.0147792	0.185005
Lancl2	3657	0.296999	5.78452	7.50393	0.0147949	0.185048
Prkg1	7378	0.39807	5.40935	7.49993	0.0148607	0.185716
D16Ertd472e	6160	0.284135	5.15766	7.48974	0.0148732	0.185717
Homez	5826	0.364982	4.22857	7.48621	0.0148928	0.185806
Fam13a	4293	0.515759	2.80348	7.48266	0.0149125	0.185848
Mta3	3059	0.322652	5.68201	7.48114	0.0149209	0.185848
2810410L24Rik	1707	-0.587944	4.66702	7.6729	0.0149502	0.186059
Paqr6	1670	-0.694178	0.770591	7.46837	0.014992	0.186424
N6amt2	836	-0.381461	4.52221	7.46502	0.0150108	0.186451
Hif1a	4761	0.285987	8.08991	7.46354	0.0150191	0.186451
Arcn1	3455	0.266111	7.99931	7.45996	0.0150391	0.186545
Taz	1833	-0.527717	5.8112	7.73014	0.0150677	0.186745
Tnnc1	703	-0.781216	0.230223	7.4512	0.0150883	0.186846
Dlg4	3326	-0.243627	6.1476	7.44625	0.0151162	0.187037
Kif12	2250	-0.506116	5.2926	7.59859	0.0151566	0.187207
Clk3	2494	-0.306846	6.29843	7.43699	0.0151686	0.187207
Btbd19	2579	-0.459838	2.71031	7.43486	0.0151806	0.187207
Neu3	3341	0.311848	4.71937	7.43238	0.0151947	0.187207
Mir17hg	2339	-0.686919	6.17369	8.00463	0.0151967	0.187207
Hist1h2ae	558	-0.681125	2.5105	7.43057	0.0152049	0.187207
Cyp4f41-ps	1114	-0.882571	0.266655	7.42657	0.0152277	0.187262
2810468N07Rik	1349	-0.627556	1.39276	7.42344	0.0152455	0.187262
Hist1h3d	504	-1.2273	-0.060019	7.4232	0.0152469	0.187262
Vrtn	3608	0.850921	0.616729	7.41736	0.0152802	0.187283
Ppp1r14b	919	-0.259192	6.35695	7.4172	0.0152811	0.187283
Rspo1	1834	0.265487	5.55301	7.41522	0.0152924	0.187283
Ssbp3	3195	0.273972	8.33309	7.4125	0.0153079	0.187283
Bok	1432	-0.311708	5.71602	7.41195	0.0153111	0.187283
Picalm	4174	0.321138	7.83855	7.40897	0.0153281	0.187338
Arhgap10	3038	0.267568	5.86016	7.40149	0.0153711	0.187576
Stk16	2905	-0.324019	6.22184	7.40123	0.0153726	0.187576
Osbpl1a	5306	0.261752	5.80692	7.3972	0.0153958	0.187705
Siva1	782	-0.404704	5.85505	7.43776	0.0154083	0.187705
Mir6385	105	-1.18557	-0.392693	7.39263	0.0154221	0.187721
Kel	2516	-0.682809	2.62518	7.3704	0.015551	0.189077
Rps25	684	-0.627695	7.00889	7.87792	0.0155965	0.189077
Rtn3	5038	0.235174	7.48827	7.36197	0.0156002	0.189077
Anp32e	3260	0.384306	8.44853	7.35691	0.0156298	0.189077
Plin2	1887	0.253563	6.42318	7.35344	0.0156502	0.189077
Dek	2602	0.231893	8.17499	7.35306	0.0156524	0.189077
Pitx1	2448	-1.09225	1.88191	7.47717	0.0156555	0.189077
Clcc1	3600	-0.307626	5.25174	7.35105	0.0156642	0.189077
Rab2a	2057	0.255537	7.49052	7.35058	0.0156669	0.189077
Rb1cc1	7046	0.264477	6.40016	7.35054	0.0156672	0.189077
Mybphl	1276	-1.31683	-0.823426	7.34967	0.0156723	0.189077
Ap5z1	3817	-0.368705	4.42547	7.3459	0.0156945	0.189086
Pitpnm1	4728	-0.331918	3.59648	7.34526	0.0156983	0.189086
Tusc1	1364	-0.370182	3.6637	7.34291	0.0157121	0.1891
Pgap1	10579	0.31331	5.7608	7.31114	0.0159006	0.190893
Tcf4	7681	0.345248	7.76446	7.3105	0.0159045	0.190893
Ap3m1	4424	0.267623	5.7346	7.30967	0.0159094	0.190893
6030498E09Rik	1184	-1.11808	0.953989	7.34451	0.0159485	0.190893
Hist1h2be	2510	-0.7921	0.971119	7.30279	0.0159506	0.190893
Prodh	2283	-0.439962	3.94643	7.30239	0.015953	0.190893
Npnt	4800	0.471422	6.98505	7.48208	0.0159588	0.190893
Wdr36	3551	0.255407	6.20609	7.30074	0.015963	0.190893
Cetn4	1059	0.640583	0.916724	7.2957	0.0159932	0.19094
Hmg20b	1659	-0.261513	6.42924	7.29344	0.0160068	0.19094
Aldh6a1	3343	0.255213	5.79989	7.29243	0.0160129	0.19094
Rsph3a	1960	0.370228	4.63432	7.29161	0.0160178	0.19094
Cahm	1223	-0.707742	1.50215	7.28598	0.0160518	0.191193
Slc35b3	2214	-0.454292	4.17079	7.27975	0.0160895	0.191384
Recql4	3922	-0.393997	4.42784	7.27908	0.0160936	0.191384
Specc1l	6438	0.28883	7.39129	7.277	0.0161062	0.191384
Pvrl3	4147	0.214073	6.15072	7.27109	0.0161421	0.191658
Tbc1d15	3779	0.264233	6.20186	7.26765	0.016163	0.191679
Lpcat4	1902	-0.353697	4.20765	7.26659	0.0161694	0.191679
Mir3060	83	-0.954648	-0.15205	7.26308	0.0161908	0.191782
Gid8	5193	0.206117	6.79509	7.25946	0.0162129	0.19183
Ddx21	4743	0.3585	7.38022	7.2553	0.0162384	0.19183
Arhgdig	1032	-0.560476	2.65902	7.25419	0.0162452	0.19183
Gpsm1	3623	-0.270929	6.32373	7.24931	0.0162751	0.19183
Fam161a	1937	-0.529585	1.52464	7.24856	0.0162797	0.19183
Rpl36	407	-0.500519	6.2858	7.50832	0.0162919	0.19183
Catsper2	2247	-0.823704	1.5388	7.2461	0.0162948	0.19183
1190007I07Rik	748	-0.59416	3.15038	7.2457	0.0162973	0.19183
Hsd3b1	1855	-1.06237	1.25746	7.2789	0.0163422	0.192207
Rpl32	504	-0.476787	8.71845	7.32052	0.0164089	0.192732
Ascc3	7477	0.351813	5.70443	7.22702	0.0164126	0.192732
Uqcrq	499	-0.438309	5.64737	7.31434	0.0164323	0.192812
Hps6	2696	0.423685	3.46159	7.21696	0.0164751	0.193163
Ccdc62	3920	-0.925766	2.08209	7.27959	0.016533	0.193327
Zfr	4596	0.250672	7.94381	7.19986	0.0165819	0.193327
Ccdc84	1158	-0.548585	3.35122	7.1992	0.016586	0.193327
Cenpa	1581	-0.344115	6.71582	7.198	0.0165936	0.193327
Gls	7487	-0.364642	6.67628	7.21399	0.0166224	0.193327
Cebpb	1518	-0.755445	2.50233	7.20492	0.0166792	0.193327
Gstt2	1370	-0.497882	2.68069	7.18437	0.0166794	0.193327
Igfbp5	5854	0.462455	10.6311	7.19371	0.0166818	0.193327
Evc	4312	-0.295555	5.69923	7.18312	0.0166872	0.193327
Gm561	459	-0.618742	2.42383	7.17862	0.0167157	0.193327
Mus81	1993	-0.343887	4.70802	7.17789	0.0167203	0.193327
Hs6st2	4861	0.280174	6.25197	7.17781	0.0167208	0.193327
Ar	10063	0.548354	3.26377	7.17634	0.0167302	0.193327
Tcea2	1163	-0.593741	3.60521	7.19091	0.0167675	0.193327
Lmtk3	5029	-0.542696	5.51745	7.43392	0.0167861	0.193327
Tm9sf2	3062	0.238861	7.4742	7.16716	0.0167884	0.193327
Tm7sf2	1479	-0.445231	3.77973	7.16623	0.0167943	0.193327
Gm6297	1673	-0.891336	1.11195	7.16371	0.0168104	0.193327
Fus	1844	0.289252	9.05212	7.16321	0.0168135	0.193327
Ogfrl1	4844	0.296783	5.00164	7.16104	0.0168273	0.193327
Hist1h4h	435	-1.33446	-0.380994	7.15774	0.0168484	0.193327
1700109H08Rik	715	-0.960194	0.900984	7.15663	0.0168555	0.193327
Kifc5b	2627	-0.385764	5.01938	7.15507	0.0168655	0.193327
Cdc37l1	10345	-0.346282	6.27641	7.15214	0.0168843	0.193327
Znf512b	5372	-0.29151	7.28234	7.15199	0.0168852	0.193327
Yrdc	1554	-0.310036	4.26588	7.15155	0.016888	0.193327
Gm15446	1551	-0.642089	1.96774	7.15008	0.0168974	0.193327
Wbp1	1321	-0.28912	6.60573	7.14948	0.0169012	0.193327
St7	2758	-0.359955	4.02665	7.14907	0.0169039	0.193327
Tug1	6781	0.262082	7.96464	7.14736	0.0169149	0.193327
9530091C08Rik	7977	-1.11478	-0.0757024	7.14588	0.0169244	0.193327
Adamts6	4822	-0.565563	4.40439	7.26407	0.0169264	0.193327
Ndufa7	1201	-0.427124	6.28958	7.26326	0.0169314	0.193327
Abcd4	2527	-0.446454	4.33518	7.14384	0.0169375	0.193327
Pdxk	5094	0.365276	4.73642	7.14081	0.0169569	0.193327
Fbxl3	4264	-0.310523	6.43094	7.13978	0.0169636	0.193327
Casp6	1475	0.266266	5.71819	7.13567	0.01699	0.193327
Chad	1653	-0.984671	0.497334	7.13517	0.0169933	0.193327
Cox16	2793	-0.511895	3.34621	7.13488	0.0169952	0.193327
Pcdhb17	3270	0.442602	3.50144	7.13333	0.0170051	0.193327
Ttc5	3661	-0.286853	6.1836	7.13021	0.0170253	0.19341
Rbm3	3582	-0.457605	6.43358	7.29588	0.0170735	0.193797
Cib2	736	0.423114	3.43816	7.12095	0.0170853	0.193797
Lap3	2267	0.210729	6.4705	7.10776	0.0171711	0.19432
Mia3	6741	0.222825	7.31533	7.10762	0.017172	0.19432
Znhit6	2813	0.266244	5.35097	7.10728	0.0171743	0.19432
Met	6652	0.468193	4.35262	7.11312	0.0171833	0.19432
Man2c1os	888	-0.916765	-0.0397475	7.10222	0.0172073	0.194432
Ccnl1	2145	-0.578506	6.51924	7.54787	0.0172246	0.194432
Dffb	2048	-0.418753	3.75693	7.09757	0.0172377	0.194432
Ptpdc1	4596	-0.288771	4.97668	7.09646	0.0172451	0.194432
Bub1b	3669	0.308118	7.38075	7.08577	0.0173153	0.195077
4933427D14Rik	4332	-0.395899	5.29375	7.09184	0.0173463	0.195143
Nkiras1	4589	-0.580266	3.1025	7.08072	0.0173486	0.195143
Hist1h2bg	464	-1.00637	0.635042	7.07896	0.0173603	0.195143
Map3k12	5528	-0.32953	5.80526	7.07695	0.0173735	0.195146
Pusl1	1226	-0.340413	4.21185	7.07308	0.0173992	0.195288
Prpf40b	3159	-0.347862	6.50449	7.06988	0.0174239	0.195419
Dkc1	2803	0.236834	6.75536	7.06382	0.0174607	0.195685
Cenpt	1767	-0.281241	5.49374	7.05693	0.0175065	0.195867
Prox2	2682	-0.702096	2.23019	7.05587	0.0175136	0.195867
Mrps17	1196	-0.277146	5.77783	7.05312	0.017532	0.195867
Arhgef1	3597	-0.250748	6.97977	7.052	0.0175395	0.195867
Dpp7	1655	-0.425782	4.17483	7.05083	0.0175473	0.195867
Cacna1h	8228	-0.331326	6.80539	7.04712	0.0175721	0.195867
Rabggtb	1686	-0.388748	6.05558	7.08994	0.017573	0.195867
Aasdh	3694	-0.448968	4.53106	7.04714	0.0175916	0.195867
Ermp1	5394	0.323539	5.80728	7.041	0.0176132	0.195867
Bves	1607	-0.432746	2.94069	7.03896	0.017627	0.195867
1810026B05Rik	5143	-0.631546	5.02158	7.39667	0.0176292	0.195867
Sv2a	3917	-0.30649	5.63004	7.03614	0.0176459	0.195867
Hspa9	3042	0.323457	8.70262	7.036	0.0176469	0.195867
Ddx6	6065	0.369142	8.71151	7.03074	0.0176823	0.196115
Stip1	2173	0.243771	8.05522	7.02551	0.0177176	0.196362
Gtpbp4	2565	0.331121	6.69137	7.01854	0.0177649	0.196598
9030624J02Rik	3577	0.220418	6.21457	7.01849	0.0177652	0.196598
Hdac7	4960	-0.226352	6.99158	7.01155	0.0178124	0.196975
Mthfd1	3324	0.318401	6.30456	7.00794	0.017837	0.197101
Lrp3	3994	-0.267975	5.91289	7.00585	0.0178513	0.197114
Gm2694	797	-1.32611	0.0302882	7.00564	0.0178669	0.197141
Mon1b	5170	0.334376	4.90004	7.00086	0.0178853	0.197199
Wdr24	3099	-0.315756	5.29354	6.99811	0.0179041	0.197261
Use1	1085	-0.405066	6.26844	7.07785	0.0179413	0.197471
Ube2g1	3837	0.214815	7.02976	6.98879	0.0179681	0.197471
Snx4	2442	0.225864	6.31832	6.9877	0.0179756	0.197471
Tgds	2265	-0.384074	5.12396	6.98508	0.0179936	0.197471
Tbce	1855	-0.42271	4.9495	7.00346	0.0180016	0.197471
Tnfrsf25	1903	-0.65262	2.13614	6.98383	0.0180022	0.197471
Fbxw5	2359	-0.268683	6.00631	6.98	0.0180287	0.197563
Wwtr1	4784	0.287517	7.41338	6.97879	0.018037	0.197563
AI413582	637	-0.790716	1.99635	6.9735	0.0180736	0.197819
Jsrp1	1116	-0.677234	2.74884	6.96787	0.0181126	0.198101
Zfp433	4768	-0.34885	4.82065	6.96545	0.0181294	0.19814
Rab10	3513	0.2772	7.61453	6.96228	0.0181514	0.198237
Mir143hg	1357	-0.994864	2.18118	7.10006	0.0181786	0.198335
Slirp	419	-0.465346	4.41179	6.97133	0.0181958	0.198335
Plcxd1	3547	-0.654146	1.63268	6.95352	0.0182124	0.198335
Atp11a	7752	-0.327216	7.13214	6.95212	0.0182222	0.198335
Tox2	1675	-0.954727	1.11043	6.95046	0.0182338	0.198335
Tmem68	2605	-0.390141	4.83699	6.94961	0.0182398	0.198335
Ces1d	1966	-1.11516	-0.760002	6.94297	0.0182863	0.198696
Scamp1	3588	0.24464	5.73736	6.93633	0.018333	0.199059
Snord22	126	-1.03368	1.97744	7.07033	0.0183493	0.199092
Dqx1	3158	-0.895396	2.25947	7.0061	0.0184328	0.199721
Cdk5	2058	-0.326721	5.55541	6.92203	0.0184339	0.199721
Zkscan2	4576	-0.397338	4.37384	6.91919	0.018454	0.199794
Ubqln2	3327	0.39609	7.27092	6.96463	0.0185009	0.200157
Nudt8	786	-0.436666	3.70713	6.91026	0.0185174	0.200169
Sohlh2	2348	1.22751	1.76908	7.1719	0.0185287	0.200169
Arl15	3361	0.303425	4.75181	6.90158	0.0185793	0.200415
Ppp2r2a	4037	0.265548	7.06448	6.90052	0.0185869	0.200415
Lrrc40	2796	0.220296	5.85415	6.89663	0.0186147	0.200415
Pkd1	14170	-0.323192	7.03901	6.89464	0.018629	0.200415
Id4	1660	0.427616	3.711	6.89333	0.0186383	0.200415
Brix1	2654	0.222867	6.40728	6.89204	0.0186476	0.200415
Tgfbr3l	1075	-0.829012	3.0417	7.04461	0.0186571	0.200415
Mog	1707	-0.835257	0.908709	6.89053	0.0186585	0.200415
Gm20605	4513	-0.707019	1.98641	6.88578	0.0186926	0.200638
Rhoq	4122	0.219315	6.6666	6.88319	0.0187112	0.200659
Sstr4	1388	-0.915365	0.305189	6.88177	0.0187215	0.200659
Abcc5	6196	-0.63019	6.96432	7.37838	0.0187348	0.200659
Hmha1	4052	-0.311604	5.67783	6.87786	0.0187497	0.200675
Sema3c	4955	0.29006	7.57429	6.87547	0.018767	0.200717
Trim63	1886	1.40358	-0.244848	6.86271	0.0188594	0.201435
Stag1	6010	0.277077	7.40006	6.8625	0.018861	0.201435
Sos1	8919	0.323656	6.52656	6.85571	0.0189104	0.201819
Myo1e	4944	0.425008	5.16093	6.88481	0.0189711	0.202308
Tsr1	3385	0.282964	6.23039	6.84574	0.0189832	0.202308
Klf11	3982	0.291502	5.04699	6.84162	0.0190134	0.202356
Sspo	15586	-0.72572	1.47999	6.84058	0.0190211	0.202356
Hsf1	2018	-0.242014	6.10955	6.8396	0.0190282	0.202356
Farsb	2539	0.282252	6.00217	6.83753	0.0190434	0.202374
Pcyt1a	5194	0.317009	6.15253	6.83072	0.0190936	0.202763
Tpr	7550	0.362925	8.37596	6.82824	0.0191118	0.202813
Ripk1	4495	0.287135	5.43506	6.82496	0.0191361	0.202926
Acss1	3594	0.312126	4.59607	6.82005	0.0191724	0.203168
1700029J07Rik	2740	-0.59615	2.89231	6.81798	0.0191878	0.203187
Actn2	2984	-0.79371	1.13235	6.81106	0.0192391	0.203373
Camta2	4647	-0.305899	4.98411	6.80881	0.0192559	0.203373
Arg1	1477	1.489	2.17413	7.37293	0.0192948	0.203373
Kras	4670	0.267852	6.73737	6.80227	0.0193046	0.203373
Tspan2	4362	-0.276847	5.18034	6.8019	0.0193074	0.203373
Tango2	1514	-0.409222	3.23166	6.80142	0.019311	0.203373
Ubqln1	3686	0.29228	7.39442	6.80064	0.0193168	0.203373
Fhod1	3948	-0.298047	5.93749	6.79991	0.0193223	0.203373
Coq6	1602	-0.274269	5.00513	6.79842	0.0193334	0.203373
Zfp384	3553	-0.264885	6.45283	6.79739	0.0193411	0.203373
Tsn	3039	0.216724	7.3975	6.79283	0.0193753	0.20359
Pms1	3030	0.296297	4.36591	6.78924	0.0194022	0.203604
Snhg6	407	-0.609908	4.42811	6.99476	0.0194038	0.203604
Fam114a1	2949	0.260314	5.55466	6.77691	0.019495	0.203803
Colec12	3322	0.355316	7.36855	6.77837	0.0194989	0.203803
Lcp1	4337	0.400417	5.44816	6.80991	0.0195194	0.203803
Ifitm3	648	0.41265	4.09813	6.7732	0.0195231	0.203803
Ubash3a	2953	1.00168	0.139645	6.77311	0.0195238	0.203803
Taf7l	1935	1.17193	1.0315	6.83829	0.0195265	0.203803
Tor1b	2997	-0.290856	6.14849	6.77254	0.019528	0.203803
Slit2	8555	0.333975	7.43987	6.76383	0.0195941	0.203803
Tceal6	1115	0.564745	2.541	6.76317	0.0195991	0.203803
Foxo6	2528	-0.382674	3.52154	6.76001	0.0196231	0.203803
Avil	3033	-0.755436	1.11071	6.75886	0.0196319	0.203803
Acsbg1	2775	0.744004	2.78067	6.8099	0.0196505	0.203803
Abcb10	4306	-0.228764	5.55527	6.75622	0.0196519	0.203803
Mok	1693	-0.525393	2.16638	6.7514	0.0196888	0.203803
Sparcl1	3116	0.494475	7.20587	6.98173	0.019692	0.203803
Plekhb1	2381	0.612645	2.11286	6.75016	0.0196982	0.203803
Ctxn3	1472	0.745401	0.689787	6.74989	0.0197003	0.203803
Cdhr1	4304	1.04648	0.27653	6.74965	0.0197021	0.203803
Ncln	2879	-0.218781	6.7311	6.7481	0.0197139	0.203803
Tpm1	3279	-0.273937	9.05142	6.74732	0.0197199	0.203803
Mirg	1299	-0.708033	4.08377	6.99859	0.0197217	0.203803
Pax2	3027	0.542949	5.1187	6.97261	0.0197337	0.203803
Rbck1	2541	-0.260809	6.42502	6.74527	0.0197356	0.203803
Glod4	2523	0.231787	6.59201	6.74056	0.0197717	0.204021
Stx5a	2264	-0.284721	6.52492	6.73781	0.0197928	0.204021
Tubgcp6	6957	-0.298987	5.96262	6.7372	0.0197975	0.204021
Extl1	4114	-0.646323	1.23871	6.73308	0.0198292	0.204129
Ints4	3244	0.210613	6.35021	6.73229	0.0198353	0.204129
Lamb2	5624	-0.368918	7.10405	6.75918	0.019875	0.204194
Emc1	6237	-0.324654	5.91946	6.72641	0.0198806	0.204194
Tmtc3	6630	0.244738	6.33831	6.72526	0.0198895	0.204194
Six2	2108	3.45769	2.69106	8.10356	0.0199163	0.204194
Ercc2	3547	-0.242888	5.82539	6.71986	0.0199313	0.204194
Msl2	4888	0.247132	6.67794	6.71724	0.0199516	0.204194
Smarca5	4639	0.356641	6.86262	6.73511	0.0199544	0.204194
Oxct1	3482	0.27395	7.72296	6.71612	0.0199602	0.204194
Phyhipl	3010	0.667541	1.30949	6.71404	0.0199764	0.204194
Tom1	2358	-0.480536	2.30345	6.70599	0.020039	0.204194
Taf15	2049	0.312532	7.52245	6.70584	0.0200402	0.204194
Tube1	2929	-0.423472	3.8944	6.70564	0.0200418	0.204194
Pura	1601	-0.35375	3.12241	6.70561	0.020042	0.204194
Poc1b	2727	0.291066	5.62918	6.70502	0.0200466	0.204194
Slc12a5	6023	-0.595082	3.68275	6.75108	0.0200538	0.204194
Adam11	5102	-0.320469	4.71199	6.70335	0.0200596	0.204194
Eme2	1521	-0.296475	4.15741	6.69999	0.0200859	0.204322
Snhg1	476	-0.693435	6.30389	7.27891	0.0201098	0.204427
Snord83b	77	-1.04525	-0.165555	6.6898	0.0201657	0.204645
2700099C18Rik	1275	-0.591507	4.13587	6.80062	0.0201759	0.204645
Arrdc4	3955	0.30102	5.40609	6.68601	0.0201954	0.204645
Copg2	4016	0.270424	6.6112	6.6859	0.0201963	0.204645
Tmem167b	2864	0.248333	5.78527	6.6833	0.0202167	0.204645
Tspyl5	4009	0.398804	3.7459	6.68251	0.0202229	0.204645
Larp4	6747	0.330448	6.54807	6.68086	0.0202359	0.204645
Vcp	3315	0.341856	7.97022	6.67916	0.0202493	0.204645
Aggf1	3254	0.255383	6.49006	6.67693	0.0202669	0.204645
Mical2	7370	-0.526059	5.81429	6.94286	0.0202892	0.204645
Gtf2ird2	3468	-0.279852	4.66991	6.67289	0.0202989	0.204645
Cpt1a	4301	0.360189	5.79398	6.6795	0.0203156	0.204645
Fbxo48	2117	-0.651132	2.18582	6.67069	0.0203163	0.204645
Rce1	1446	-0.325636	4.85798	6.6699	0.0203225	0.204645
Shoc2	4213	0.2389	6.43246	6.66799	0.0203376	0.20466
Rxfp2	3431	-0.587575	4.38636	6.83018	0.0203532	0.20468
Unk	3741	-0.248043	6.31608	6.66173	0.0203873	0.204885
Lta4h	2066	0.280825	6.87489	6.65833	0.0204144	0.204985
Igsf6	2133	-0.563065	1.64667	6.65561	0.0204361	0.204985
Gstm7	1305	-0.387256	4.65505	6.65295	0.0204573	0.204985
Serpine2	2055	-0.511044	5.36908	6.85332	0.020459	0.204985
Rbmx	3743	-0.365032	7.4377	6.66982	0.0204657	0.204985
Pygb	3838	0.294435	7.75183	6.64772	0.0204991	0.205183
Dmpk	2885	-0.722504	5.07058	7.15623	0.020526	0.205315
D330041H03Rik	1484	-0.647253	2.30362	6.64153	0.0205486	0.205404
E130102H24Rik	748	-0.891073	0.524358	6.63928	0.0205667	0.205448
Clk4	1955	-0.603326	6.14748	7.07689	0.0205902	0.205532
Frs3os	980	-1.35955	-0.28786	6.63805	0.0206026	0.205532
Map2k4	3694	0.232436	6.78415	6.63153	0.020629	0.205564
C4a	5361	-0.944819	0.67554	6.63002	0.0206412	0.205564
Arglu1	1712	-0.422916	7.37058	6.73006	0.0206602	0.205564
Dok1	1805	-0.354256	4.20484	6.62663	0.0206685	0.205564
Syncrip	7714	0.287066	8.20369	6.62591	0.0206744	0.205564
Nolc1	3665	0.281445	7.17211	6.62317	0.0206965	0.205647
Timm8b	527	-0.549216	5.25341	6.86149	0.0207457	0.205908
Gtf2h5	1171	-0.32302	5.91327	6.61654	0.0207502	0.205908
Syngap1	4023	-0.390927	6.35296	6.68649	0.0207904	0.206171
Abcc10	5709	-0.369798	4.36924	6.60766	0.0208224	0.206286
Smc1a	3970	0.366696	8.05237	6.60677	0.0208296	0.206286
Usp38	4685	0.266839	5.89281	6.60362	0.0208553	0.206306
4930563E22Rik	3313	-0.630328	1.82317	6.60314	0.0208592	0.206306
Tmod4	1241	-1.18607	0.901385	6.65542	0.0209049	0.206622
Csnk2a1	4204	0.213602	7.1063	6.59347	0.0209383	0.206719
Ing4	1617	-0.264576	7.20181	6.59255	0.0209458	0.206719
Tjap1	2595	-0.26138	5.88773	6.59058	0.020962	0.206719
Smim1	3442	-0.256327	5.60601	6.58962	0.0209699	0.206719
Tctn1	4079	-0.378237	4.73709	6.58124	0.0210388	0.20715
Trim39	3182	-0.48788	5.42218	6.73897	0.0210579	0.20715
Col11a2	5605	-0.785313	3.12905	6.71926	0.0210693	0.20715
Zfp41	3743	0.240421	6.09763	6.57601	0.021082	0.20715
Mettl23	1039	-0.420097	4.60497	6.57506	0.0210898	0.20715
Hist1h2ad	535	-1.34042	4.78884	7.64235	0.0211099	0.20715
Tab3	6364	0.343232	5.17109	6.57082	0.0211249	0.20715
Ube3a	6137	0.300685	6.68269	6.57054	0.0211272	0.20715
AA465934	389	-0.677098	1.83701	6.56865	0.0211429	0.20715
Ngef	3384	-0.791795	1.66631	6.56756	0.0211519	0.20715
Smtn	3548	-0.208468	6.29382	6.55692	0.0212404	0.207881
Rab36	2620	-0.359218	4.22389	6.55416	0.0212633	0.207891
Ggcx	3323	-0.251894	5.28403	6.55346	0.0212692	0.207891
Ugdh	2442	0.210959	6.42338	6.5498	0.0212998	0.207903
Camkv	3031	-0.626051	2.12565	6.54909	0.0213057	0.207903
Stk24	2574	0.299856	6.87469	6.54834	0.021312	0.207903
Slc25a13	3122	0.286279	5.5871	6.54021	0.0213801	0.208357
Nop58	1976	0.229345	7.61234	6.53826	0.0213964	0.208357
Trappc2l	610	-0.396542	4.26495	6.53781	0.0214002	0.208357
Ankrd24	3658	-0.516979	5.37833	6.75168	0.0214328	0.208372
Pkn3	2931	-0.388568	4.29674	6.53013	0.0214649	0.208372
Rab5a	2364	0.22842	6.55978	6.52996	0.0214663	0.208372
Sall1	5257	0.801126	4.60877	7.04466	0.0214679	0.208372
Trim43a	1836	-1.08849	-0.20861	6.52791	0.0214836	0.208372
2900076A07Rik	854	-0.704073	3.10208	6.5881	0.0214853	0.208372
Srsf7	2748	-0.348606	8.80985	6.5208	0.0215437	0.208372
Ushbp1	3549	-0.476381	3.65703	6.52073	0.0215443	0.208372
Arhgap24	3498	0.39015	4.66359	6.5191	0.0215582	0.208372
Tyrobp	566	-0.483346	1.91402	6.5169	0.0215768	0.208372
Tmem151a	3945	-0.292851	4.71969	6.51583	0.0215858	0.208372
Sh3bgr	1321	0.804541	0.948469	6.51551	0.0215886	0.208372
Zbtb49	2985	-0.39324	3.91286	6.51379	0.0216032	0.208372
Fam155a	3142	0.93933	2.13723	6.61433	0.0216037	0.208372
Aqp5	1551	-0.510561	3.08931	6.51166	0.0216213	0.208372
Tmem174	2252	0.735328	1.86128	6.5113	0.0216243	0.208372
Atp8a1	8250	-0.387511	6.23314	6.57628	0.0216427	0.208415
Hymai	5056	-1.02751	0.230278	6.50314	0.0216939	0.208668
Prkd1	3777	0.260971	5.78322	6.5028	0.0216968	0.208668
Rps28	327	-0.572828	2.99351	6.49744	0.0217426	0.208866
Nkd2	3222	-0.543028	3.25498	6.4963	0.0217523	0.208866
Rmnd5a	6165	0.311222	7.56008	6.49408	0.0217713	0.208866
Rpl10	795	-0.410108	5.09139	6.524	0.0217731	0.208866
Pcdhgc4	5023	-0.457047	2.45201	6.48956	0.0218102	0.208996
Etaa1	4192	0.22566	5.84255	6.4883	0.021821	0.208996
Psmd2	3053	0.274939	8.427	6.48742	0.0218285	0.208996
U2af1	974	-0.319673	4.65803	6.48548	0.0218452	0.20902
Zc3h15	1962	0.249537	7.14322	6.48389	0.0218589	0.20902
Qtrt1	1321	-0.297124	4.83113	6.47625	0.0219248	0.209466
Alg13	5405	0.699421	5.89121	7.019	0.0219335	0.209466
Anapc11	3495	-0.311039	6.48842	6.47128	0.0219678	0.20966
3000002C10Rik	1278	-0.584374	3.03397	6.46784	0.0219977	0.209811
Lbx2	817	0.690501	1.09207	6.45671	0.0220944	0.210198
Atg16l1	3180	-0.375959	5.40883	6.46974	0.0220987	0.210198
Hist1h4k	409	-1.00746	0.8514	6.45585	0.022102	0.210198
Pcsk4	2514	-0.710989	2.15876	6.45388	0.0221191	0.210198
Msh2	3056	0.277942	7.39427	6.45297	0.0221271	0.210198
Ptp4a2	3505	0.2383	8.2693	6.45125	0.0221421	0.210198
C230035I16Rik	617	-0.65524	2.39063	6.45059	0.0221478	0.210198
Sfxn1	2810	0.248554	6.1835	6.44918	0.0221602	0.210198
Vmn2r29	3806	-0.689	1.03895	6.44869	0.0221645	0.210198
Amn1	1027	-0.436774	3.6849	6.44541	0.0221932	0.210253
Grin2d	4383	-0.619053	1.80533	6.44482	0.0221984	0.210253
Ankrd13b	3336	-0.280309	5.99297	6.44112	0.0222308	0.210377
Dnlz	2923	-0.265799	5.64368	6.4391	0.0222486	0.210377
Hnrnpu	3670	0.355336	10.1796	6.43699	0.0222671	0.210377
Cep72	3632	-0.359086	4.42197	6.43469	0.0222874	0.210377
Mapkap1	3530	0.235006	6.46919	6.43342	0.0222985	0.210377
Rsad2	3785	0.659976	3.27901	6.48055	0.0223163	0.210377
Rps19	629	-0.46825	6.88926	6.63638	0.022347	0.210377
Atxn2l	3718	-0.268746	7.67911	6.42784	0.0223477	0.210377
Ccpg1	4023	0.26064	5.78716	6.42674	0.0223575	0.210377
Gm5796	1815	-0.773899	0.957055	6.4258	0.0223658	0.210377
Usp9x	11902	0.432788	8.41639	6.49082	0.0223827	0.210377
Ddx17	7071	-0.320577	10.1326	6.42376	0.0223839	0.210377
Ckap5	6577	0.366727	7.97185	6.43077	0.022394	0.210377
Psd2	4614	-0.744335	2.67503	6.47895	0.0224144	0.210437
Dock6	6560	-0.278683	6.99722	6.41529	0.0224589	0.21048
Srp54b	6572	0.244757	6.90002	6.4143	0.0224677	0.21048
Ndufb7	533	-0.426024	5.7607	6.51147	0.0224741	0.21048
Tmem55b	2753	-0.271282	5.17166	6.41347	0.0224751	0.21048
Enpp3	2815	0.391162	4.07872	6.4116	0.0224917	0.210503
Elovl5	2781	0.22832	6.63237	6.40893	0.0225155	0.210595
Dstn	1900	0.263111	7.89618	6.39863	0.0226075	0.211165
Aff1	8496	0.35446	6.1559	6.42613	0.0226166	0.211165
Arhgap4	3321	-0.366086	3.45722	6.39737	0.0226188	0.211165
Mertk	3555	-0.308425	5.36687	6.38494	0.0227305	0.212011
Ikbke	3203	-0.479242	3.27102	6.38414	0.0227377	0.212011
Rab40b	1865	0.615572	0.95056	6.38132	0.0227631	0.212115
Mlh3	5517	0.247047	5.03282	6.37865	0.0227872	0.212172
Cryl1	1410	0.39116	4.22014	6.37677	0.0228042	0.212172
Arl8b	2928	0.19653	6.52647	6.37561	0.0228146	0.212172
Srp54a	4264	0.248869	6.58835	6.37438	0.0228258	0.212172
Neurl4	5267	-0.276366	7.06695	6.36968	0.0228684	0.21233
Hpgd	1719	0.308629	4.88395	6.36891	0.0228754	0.21233
Dgkz	4373	-0.207284	7.50354	6.36782	0.0228852	0.21233
Thumpd1	2688	0.227229	6.47254	6.36608	0.022901	0.212345
Rps6kb2	1491	-0.287163	5.07774	6.36351	0.0229244	0.212387
Rasgrp4	4630	-0.446497	3.36776	6.36246	0.022934	0.212387
Mettl16	2718	0.240694	5.97039	6.3588	0.0229673	0.212517
Man2c1	3221	-0.327063	5.96031	6.35781	0.0229763	0.212517
Knop1	5612	0.282588	7.74104	6.3498	0.0230495	0.21298
Rad9b	1593	-0.552007	3.20149	6.34922	0.0230548	0.21298
Kif16b	5445	0.415552	5.51888	6.41668	0.0230753	0.213037
Ids	4972	0.315105	5.49192	6.34421	0.0231007	0.213141
Rtel1	4439	-0.317913	6.04284	6.33409	0.0231938	0.21366
Tmem144	2292	-0.454531	2.35896	6.33291	0.0232047	0.21366
Ints9	2709	0.298928	5.38694	6.33279	0.0232058	0.21366
Xpa	955	-0.341395	3.71418	6.33001	0.0232315	0.21366
Trmu	1520	-0.444716	4.35542	6.33691	0.0232395	0.21366
Bola1	729	-0.407099	3.92546	6.32882	0.0232425	0.21366
Gpn3	1402	-0.276784	5.17582	6.32509	0.023277	0.213749
Tsen54	1972	-0.293521	5.07642	6.32468	0.0232808	0.213749
Ciart	1395	-0.591495	2.01162	6.31754	0.0233469	0.214215
Il6st	5452	0.294628	7.38238	6.31613	0.02336	0.214215
Srsf5	1653	-0.408803	8.01919	6.36821	0.023384	0.214303
Anp32a	2092	0.367355	8.78146	6.31196	0.0233989	0.214309
Clk2	2320	-0.427317	4.28739	6.30615	0.0234531	0.214674
Dhx8	4318	0.303762	6.7498	6.30346	0.0234781	0.214718
Exoc2	4250	0.23151	5.78859	6.30256	0.0234866	0.214718
Fam96a	1253	-0.337957	6.3227	6.31444	0.0235074	0.214747
Pphln1	4263	0.270912	6.35794	6.29761	0.023533	0.214747
Rars	2131	0.240525	6.8274	6.29624	0.0235458	0.214747
Enox2	3977	0.317749	4.1371	6.2961	0.0235471	0.214747
Tmem120b	1860	-0.427625	3.06423	6.29158	0.0235895	0.214889
Gprc5b	4525	0.329297	5.06743	6.29139	0.0235913	0.214889
Scrn2	1518	-0.285041	4.545	6.28839	0.0236196	0.214938
Spsb3	2061	-0.219627	5.22636	6.28777	0.0236254	0.214938
5730455P16Rik	4536	0.220929	5.16798	6.28082	0.0236909	0.215375
Zfp277	2454	0.29411	6.04347	6.27908	0.0237074	0.215375
Bbip1	2506	-0.454758	4.47379	6.3096	0.0237166	0.215375
Pced1a	3654	-0.358501	5.38808	6.27292	0.0237657	0.21569
Snip1	2325	0.23742	5.25774	6.2708	0.0237859	0.215743
C1rb	2166	0.986664	0.237062	6.26679	0.023824	0.215825
Snord55	78	-0.939216	0.237764	6.26536	0.0238375	0.215825
1700007J10Rik	1111	-0.912074	0.975095	6.26529	0.0238382	0.215825
Lrch3	5918	-0.36782	6.26845	6.31028	0.0238555	0.215852
Cyba	759	-0.437037	5.2744	6.34694	0.0238811	0.215953
Stag2	6211	0.26378	7.87969	6.24939	0.02399	0.216688
Edar	3680	0.996713	-0.156832	6.24858	0.0239978	0.216688
Ccdc64	1853	0.376085	3.22988	6.24774	0.0240058	0.216688
Tmem88b	3471	-0.883126	0.956172	6.24542	0.0240281	0.216757
Dnajc6	5596	0.795788	0.426771	6.24377	0.024044	0.216757
Hmgb2	2692	0.260034	6.77469	6.24229	0.0240581	0.216757
Rhobtb2	5231	0.270929	5.07458	6.24093	0.0240712	0.216757
Supt7l	2677	0.283459	4.95249	6.23903	0.0240895	0.216777
Fip1l1	3082	0.210853	7.01582	6.23408	0.0241373	0.216777
Aim1	7416	0.554274	2.97928	6.23073	0.0241696	0.216777
Fam173b	1166	-0.440688	3.72918	6.2297	0.0241796	0.216777
Polr2i	690	-0.37089	4.82511	6.22954	0.0241812	0.216777
A4galt	2175	0.615318	2.12635	6.22951	0.0241814	0.216777
Ggt5	4137	-0.408252	3.86141	6.22761	0.0241998	0.216777
Cnot2	3483	0.214743	7.06436	6.22616	0.0242139	0.216777
Ppan	1671	-0.28214	5.88625	6.22602	0.0242152	0.216777
Snai2	2011	0.249189	6.48147	6.22457	0.0242292	0.216777
Jade3	4991	0.366474	5.2515	6.22465	0.0242326	0.216777
Gpbp1	3624	0.245873	7.56735	6.22071	0.0242667	0.216854
Rab3c	8500	-1.32873	0.00342847	6.22155	0.0242814	0.216854
Irf3	2189	-0.335238	5.77617	6.21886	0.0242847	0.216854
Itgb2l	2618	-1.26499	-0.218572	6.21634	0.0243092	0.216944
Foxi1	2354	0.821454	0.721886	6.21203	0.0243512	0.217068
Lox	4934	0.429671	4.68517	6.22749	0.0243545	0.217068
Zfp146	2030	0.236818	7.42781	6.21045	0.0243666	0.217068
Ckb	1478	-0.656778	5.82583	6.68605	0.024446	0.217647
Smarcd3	1725	-0.247222	5.94546	6.20081	0.0244609	0.21765
Mfsd1	2978	0.195622	6.48973	6.19456	0.0245222	0.218065
Sesn3	2158	0.331845	5.76518	6.18943	0.0245727	0.218197
Myl4	883	-0.897904	0.573746	6.18835	0.0245833	0.218197
Idnk	1511	-0.398099	3.8584	6.1873	0.0245937	0.218197
Lpin3	3523	-0.491311	2.35153	6.18715	0.0245952	0.218197
Slc9a3r1	1922	0.223335	6.35032	6.18481	0.0246183	0.218272
Txndc2	1955	0.976917	0.478004	6.18254	0.0246406	0.218341
Ctcf	3823	0.231015	7.65184	6.18027	0.0246631	0.218411
Gbp2b	2820	0.764973	3.38022	6.34419	0.0246964	0.218577
Chd4	6425	0.359529	10.0067	6.17356	0.0247296	0.218623
Grasp	2014	-0.352294	4.41203	6.17316	0.0247335	0.218623
Prr18	3553	-0.728456	0.540756	6.17197	0.0247454	0.218623
Efs	3571	-0.236477	5.79477	6.1642	0.0248227	0.219177
Rmdn2	1802	0.317793	4.50019	6.16224	0.0248422	0.21922
Dgkh	4998	-0.487605	2.73366	6.15878	0.0248769	0.219397
Asb3	3225	0.269486	4.82056	6.15549	0.0249097	0.219557
Klf8	4457	0.565093	3.87927	6.21235	0.0249488	0.219773
Cntrob	3950	-0.366634	5.8861	6.18038	0.0249665	0.219799
Mov10	3770	0.233032	6.7415	6.14578	0.0250071	0.219825
Cpd	9152	0.313657	7.72129	6.14532	0.0250117	0.219825
Ulk2	5813	0.231826	6.49741	6.14515	0.0250135	0.219825
Lrrc16b	4598	-0.435787	4.83623	6.18718	0.0250455	0.219842
Smox	2262	-0.268407	5.08494	6.14164	0.0250488	0.219842
Pnisr	4545	-0.599777	7.7425	6.51149	0.025072	0.219842
Gldc	3785	0.703149	4.44698	6.49647	0.025074	0.219842
Spast	4696	0.226858	7.08812	6.13696	0.0250959	0.219905
Hells	3019	0.256569	6.71302	6.13328	0.0251332	0.219925
Trub2	4003	-0.281406	5.57563	6.12951	0.0251713	0.219925
Ccdc13	2640	-0.817815	0.296707	6.12871	0.0251794	0.219925
Epc2	4358	0.250227	6.34057	6.12809	0.0251857	0.219925
C77370	10891	0.630616	3.24796	6.16368	0.0251867	0.219925
Dmrta1	4073	0.54067	2.28067	6.12705	0.0251962	0.219925
Tmem201	6306	-0.22498	6.60371	6.12658	0.025201	0.219925
Peak1	10979	0.331535	6.54835	6.13233	0.0252447	0.22009
4931406C07Rik	2981	0.257075	5.4616	6.12183	0.0252493	0.22009
Serpine1	3022	-0.700026	1.02048	6.11867	0.0252814	0.220125
Malt1	5008	-0.316208	4.61797	6.11855	0.0252826	0.220125
Suox	2349	0.305468	3.79121	6.11681	0.0253004	0.220125
Cldn9	1443	0.721418	1.65734	6.1156	0.0253127	0.220125
Map7d2	3854	0.778632	2.28004	6.14446	0.0253267	0.220125
Ywhaz	3915	0.289961	8.28635	6.11164	0.0253531	0.220227
Fam196a	4637	-0.899046	1.34775	6.10599	0.0254152	0.220638
Tiam2	6963	0.292008	4.09803	6.1015	0.0254569	0.220818
Dxo	1472	-0.33157	5.15464	6.10055	0.0254666	0.220818
Ndufs1	2927	0.225173	7.00701	6.09923	0.0254802	0.220818
Ube2k	4866	0.207428	6.96676	6.09512	0.0255224	0.220942
Cry1	3016	0.24892	6.10586	6.09498	0.0255239	0.220942
Upf2	5174	0.281447	6.59923	6.09343	0.0255399	0.220953
Snhg11	5864	-0.914286	4.47631	6.62169	0.0255642	0.220973
Nr3c1	6329	0.377811	5.26105	6.10569	0.0255717	0.220973
Vkorc1l1	4919	0.225565	6.40721	6.08728	0.0256033	0.221062
Chp2	1171	-0.866486	0.649487	6.08649	0.0256115	0.221062
Zmym4	7009	0.268331	7.39688	6.08463	0.0256307	0.221099
Mapre3	1906	-0.392949	4.43234	6.07999	0.0256787	0.221387
Lat2	1672	-0.679551	1.839	6.07729	0.0257068	0.221437
Gm16973	2171	-0.442704	3.60923	6.07649	0.025715	0.221437
Pfkfb2	9621	-0.403754	4.98794	6.10489	0.0257289	0.221437
Rai2	2508	0.519643	2.68887	6.07271	0.0257544	0.221529
Cd109	5867	0.381444	4.02335	6.06764	0.0258071	0.221802
BC029214	975	-0.505677	2.76104	6.06651	0.0258189	0.221802
Rrnad1	2847	-0.505536	5.02561	6.22219	0.0258415	0.221802
D17H6S56E-5	3326	0.249361	6.61709	6.0622	0.0258639	0.221802
Spata5	2910	0.298061	5.32812	6.06139	0.0258724	0.221802
D930007P13Rik	1324	-0.637569	2.84452	6.06638	0.0258972	0.221802
Anxa6	2661	0.345927	7.56287	6.06825	0.0259017	0.221802
Fam205c	1656	-0.815991	-0.159506	6.05755	0.0259125	0.221802
Iars	4396	0.280314	7.23284	6.05555	0.0259335	0.221802
Tmem63a	3239	-0.327957	3.12853	6.05438	0.0259458	0.221802
Timm23	1162	-0.416612	3.66093	6.05408	0.025949	0.221802
Brd7	2370	0.18973	6.79633	6.05115	0.0259797	0.221938
Ankrd34a	2586	-0.440338	2.22237	6.04929	0.0259992	0.221978
Tmem14c	952	-0.291575	6.07812	6.04739	0.0260192	0.222022
Rtf1	4664	0.291428	7.3363	6.04273	0.0260683	0.222315
Kdelc2	3644	0.283311	5.90076	6.04079	0.0260888	0.222318
Rps7	961	-0.411568	8.01107	6.10646	0.0261096	0.222318
Igsf10	10084	0.299543	5.38737	6.0383	0.0261151	0.222318
Nle1	1767	-0.313934	4.79475	6.03578	0.0261417	0.222318
Nop14	2702	0.219756	5.99106	6.03568	0.0261428	0.222318
Polg	4596	-0.290786	6.29717	6.03275	0.0261739	0.222419
Rlf	6585	0.273621	6.64181	6.0309	0.0261934	0.222419
Per2	5837	-0.405745	3.10681	6.03035	0.0261993	0.222419
Smim13	4483	0.240389	5.41153	6.02508	0.0262552	0.222663
B4galt6	5808	0.259879	5.65987	6.02363	0.0262706	0.222663
Eif2ak2	4326	0.267737	4.84045	6.02345	0.0262726	0.222663
Mylk3	3253	-0.456479	2.05612	6.02177	0.0262904	0.222689
Rtn4rl1	3308	-0.672685	2.37374	6.01245	0.02639	0.223211
Syt13	3751	0.46707	2.96519	6.01102	0.0264052	0.223211
Ssrp1	2938	0.25358	8.64789	6.01066	0.0264091	0.223211
Cdc7	3241	-0.486592	5.76744	6.20839	0.0264394	0.223211
Wdyhv1	1324	-0.356612	4.12961	6.00717	0.0264465	0.223211
Mrs2	2161	-0.350796	4.73348	6.00653	0.0264534	0.223211
Myrf	5597	-0.225754	9.0741	6.00625	0.0264564	0.223211
Tmem129	2244	-0.247748	4.60551	6.00384	0.0264822	0.223303
Itgb3	5779	0.499188	4.57328	6.08903	0.0265023	0.223347
Zfp414	1207	-0.254988	5.06977	5.99461	0.0265816	0.223847
Hist1h2ai	448	-1.07668	4.93299	6.77383	0.0265915	0.223847
Enpp2	3692	0.40646	5.06435	6.02379	0.0266148	0.223917
Hpse	3082	0.46601	2.18128	5.98806	0.0266524	0.224107
Bri3	1142	-0.307751	5.8479	5.98652	0.026669	0.224121
Selo	2360	-0.352103	3.97198	5.97727	0.0267693	0.224734
Mllt3	6225	0.279863	5.63257	5.97704	0.0267719	0.224734
BC065397	3226	-0.503321	3.52115	5.97224	0.0268241	0.225016
Fam50a	1383	0.224115	5.94982	5.97119	0.0268355	0.225016
Phldb1	5461	-0.206066	7.26955	5.9687	0.0268628	0.225018
Tia1	4483	-0.485956	7.89015	6.15385	0.0268658	0.225018
Pwp1	2579	0.233491	6.06036	5.96681	0.0268834	0.225039
Trmt1	2186	-0.218527	6.53646	5.96465	0.026907	0.225111
Emilin3	3558	-0.549241	6.04072	6.2928	0.0269744	0.225549
Fastkd3	2362	-0.296689	4.43475	5.95576	0.0270045	0.225675
Cldn15	1851	-0.642328	1.63564	5.95229	0.0270426	0.225867
Gm12992	5873	-0.580632	1.98072	5.94299	0.0271451	0.226597
Zfp523	2712	-0.206893	6.11433	5.93973	0.0271812	0.226612
Mir682	96	-0.588297	8.60578	6.24037	0.0271864	0.226612
Ndufa11	2661	-0.343945	5.41219	5.93755	0.0272053	0.226612
Sec23ip	4577	0.298797	6.66956	5.93736	0.0272074	0.226612
Ash2l	3507	0.189675	7.32727	5.93601	0.0272224	0.226612
Orm2	774	-0.897082	-0.174755	5.93393	0.0272454	0.226659
Tdrd9	4809	-0.646005	0.875429	5.93157	0.0272717	0.226659
4921507L20Rik	1550	-0.965031	-0.020278	5.93039	0.0272848	0.226659
Pex5l	3606	-0.832398	1.08969	5.92888	0.0273016	0.226659
Rpsa	1861	-0.370274	8.63295	5.93375	0.0273077	0.226659
Ranbp2	9476	0.28585	8.33782	5.92732	0.0273189	0.226659
Ltbp2	6603	-0.772203	0.175323	5.92213	0.0273768	0.227014
Adat3	1411	-0.546825	2.79203	5.91724	0.0274314	0.227229
Hist1h3h	488	-0.780238	1.28237	5.91631	0.0274418	0.227229
Nedd4	5494	0.344322	11.5044	5.91546	0.0274514	0.227229
Gps1	2071	-0.255375	5.25072	5.91438	0.0274634	0.227229
Mbtd1	5231	0.248939	7.72242	5.91149	0.0274958	0.227262
Neil1	1170	-0.409434	3.38795	5.90803	0.0275347	0.227262
Vps29	975	-0.32186	5.63178	5.90783	0.0275369	0.227262
Nop56	1895	-0.264861	7.39215	5.90736	0.0275421	0.227262
Dact3	2828	-0.286682	6.20993	5.90727	0.0275432	0.227262
Soat1	4785	0.245368	7.14939	5.90486	0.0275703	0.227302
Anks3	2483	-0.304641	5.63687	5.90359	0.0275846	0.227302
Bhlhe40	3113	-0.476536	3.97446	5.91202	0.0275936	0.227302
Slc22a18	1627	0.761854	0.0450724	5.89756	0.0276525	0.227662
Nudc	1347	0.251063	7.30789	5.89348	0.0276986	0.227917
Gm1976	1912	-0.473011	3.6086	5.88996	0.0277385	0.227997
Tspyl1	2696	0.315028	6.68405	5.88994	0.0277388	0.227997
1500015A07Rik	1864	-0.509225	2.58734	5.88787	0.0277622	0.228064
Cd44	5653	0.56734	2.39829	5.88599	0.0277835	0.228114
Myo6	7868	0.400782	6.21031	5.98477	0.0278193	0.228141
Tmem191c	1408	-0.652308	3.09485	5.92461	0.0278253	0.228141
2810403A07Rik	2999	-0.349732	7.02171	5.90993	0.0278325	0.228141
Prph	1865	-0.786393	0.174201	5.87875	0.0278658	0.228184
Ccdc107	814	-0.510571	4.02631	5.91679	0.0278682	0.228184
Smad7	4441	-0.291398	5.6815	5.87323	0.0279288	0.228494
Cort	498	-1.01325	0.199212	5.87073	0.0279573	0.228494
Cxadr	6951	0.243466	6.59853	5.87067	0.027958	0.228494
Scarb1	3100	-0.257834	5.72571	5.86988	0.0279671	0.228494
Kif1bp	2472	0.214451	5.68361	5.86826	0.0279857	0.228522
Pola1	5347	0.322194	6.41792	5.86318	0.0281219	0.229261
Drosha	4571	0.259948	7.69893	5.85492	0.0281388	0.229261
Tceal3	1115	0.457161	2.45452	5.85271	0.0281643	0.229261
Anpep	3423	0.320522	5.72053	5.85256	0.028166	0.229261
Gng7	3495	0.362487	3.44821	5.85252	0.0281665	0.229261
Elf3	2000	0.523439	2.97495	5.85128	0.0281808	0.229261
Unc5c	9355	0.34593	7.62275	5.86529	0.0281834	0.229261
Slc25a37	4162	-0.334087	5.82853	5.85412	0.0282071	0.22933
Aplf	3278	0.285935	4.00242	5.84597	0.0282421	0.229338
Snora3	120	-0.853176	0.187805	5.84592	0.0282426	0.229338
Zhx2	4374	0.291104	4.94445	5.84494	0.028254	0.229338
Alkbh1	1948	-0.344424	5.20722	5.84128	0.0282964	0.229494
Rpa3	638	-0.429194	5.34363	5.92362	0.0283039	0.229494
Zbtb48	2226	-0.447006	4.61155	5.87418	0.0283938	0.230025
Akap8l	2072	-0.526152	6.33379	6.15845	0.0284	0.230025
Ralbp1	4340	0.245472	6.61386	5.82951	0.0284333	0.230162
Fam227a	5187	-0.687384	3.08392	5.89702	0.0284497	0.230162
Phf3	7561	0.268957	7.34074	5.82696	0.028463	0.230162
Arid3b	3791	0.348727	4.85471	5.82543	0.0284808	0.230182
Lpgat1	7248	0.228434	7.13267	5.82127	0.0285295	0.230446
Dnajc2	2037	0.260413	6.33173	5.8188	0.0285584	0.230446
Kcnk3	3810	0.550389	2.52041	5.81786	0.0285695	0.230446
Ppp1r12b	6185	-0.470511	2.9055	5.81738	0.028575	0.230446
Rprd1b	4603	0.263633	6.23637	5.80868	0.0286772	0.230995
Tgfbr1	5666	0.218989	7.9018	5.80802	0.028685	0.230995
Klhdc2	1946	-0.207575	7.30576	5.80766	0.0286893	0.230995
Reps2	7689	0.426327	3.61385	5.80383	0.0287345	0.231234
Phactr3	5700	0.713264	0.959156	5.79859	0.0287964	0.231608
Vars2	4424	-0.247769	5.73673	5.79371	0.0288542	0.231948
Fam63b	8081	0.316766	4.7679	5.78898	0.0289103	0.232199
Ints8	4970	0.220883	6.42454	5.78495	0.0289583	0.232199
Rgs11	2006	-0.653197	4.12692	5.99281	0.0289649	0.232199
Zbtb7c	4572	0.246224	6.84034	5.78246	0.0289879	0.232199
Adrbk2	6600	-0.410879	4.29973	5.78182	0.0289955	0.232199
Ms4a7	1716	-0.763018	-0.0936289	5.78123	0.0290025	0.232199
Dhx40	3724	0.248933	6.49946	5.78074	0.0290084	0.232199
Nsun5	2242	-0.315735	4.25451	5.78066	0.0290094	0.232199
Mtx3	6275	-0.39543	5.88445	5.85599	0.0290586	0.232384
Fdxacb1	1978	-0.463245	3.2765	5.77486	0.0290786	0.232384
Daam1	6319	0.250658	5.3333	5.77454	0.0290825	0.232384
Trpm4	4245	-0.291872	4.67126	5.77128	0.0291215	0.232384
Atxn7l3b	3599	0.267878	8.88419	5.7706	0.0291297	0.232384
Itgb1bp2	1293	-1.05675	0.163456	5.77054	0.0291304	0.232384
Nlgn2	5002	-0.258176	7.19958	5.76949	0.029143	0.232384
Cwc27	1884	0.278413	5.03634	5.76679	0.0291754	0.232384
Prpf6	3055	0.270737	6.99692	5.76673	0.0291762	0.232384
Prkcq	3313	0.630824	1.45619	5.76578	0.0291875	0.232384
Fam35a	3452	0.325654	3.60319	5.76368	0.0292128	0.232457
Fut8	3982	0.234735	5.07556	5.76243	0.0292278	0.232457
Stk19	1078	-0.462211	3.65478	5.76042	0.029252	0.232526
Eif5b	7797	0.385699	8.18347	5.78757	0.0293501	0.233062
Cchcr1	2659	-0.375811	5.47403	5.78229	0.0293505	0.233062
Cyp11a1	1774	0.526169	2.572	5.7502	0.0293755	0.233137
Plxdc1	2905	0.522154	3.36692	5.74606	0.0294256	0.233302
Nktr	7015	-0.405045	7.57781	5.82653	0.0294274	0.233302
Rcor2	2014	-0.224619	6.13176	5.74276	0.0294656	0.233446
Dynlt1a	4945	-0.622773	3.41279	5.80323	0.0294828	0.233446
Gm11744	801	0.823099	1.8464	5.76763	0.0294924	0.233446
Cep44	1399	-0.311004	4.73597	5.72996	0.0296216	0.234231
Zfyve9	2170	0.313109	5.32411	5.72887	0.0296349	0.234231
Ldhb	1304	-0.270557	8.47481	5.72699	0.0296579	0.234231
Dnm3os	7928	-0.783938	6.6044	6.32897	0.0296596	0.234231
A330076H08Rik	1836	-0.889653	2.06922	5.80586	0.0296732	0.234231
Syvn1	3656	-0.256805	6.10189	5.72476	0.0296853	0.234231
Abhd4	2749	0.260002	6.41466	5.72298	0.0297071	0.234279
Khdrbs1	4782	0.279682	8.73	5.72106	0.0297306	0.234338
Arhgap29	5090	0.256128	8.27455	5.71983	0.0297458	0.234338
Pick1	2186	-0.268312	5.2357	5.71616	0.0297908	0.234569
Luc7l	6636	-0.35919	7.63128	5.73957	0.029833	0.234778
Alkbh7	935	-0.386405	4.03151	5.71106	0.0298537	0.234818
Stxbp6	4325	0.257676	4.94396	5.70813	0.0298898	0.234978
Tagap1	2358	-0.48825	4.9583	5.82749	0.0299234	0.235119
Stk25	3254	-0.235218	7.16302	5.70287	0.0299548	0.235177
Acvr1	3298	-0.208373	5.70158	5.70228	0.0299621	0.235177
Vcam1	3398	0.350469	4.26549	5.70045	0.0299848	0.235197
Nudt13	2523	-0.433373	3.8757	5.69895	0.0300034	0.235197
Shc4	4820	-0.533266	1.56616	5.69828	0.0300117	0.235197
Pip4k2b	5053	0.276913	6.91751	5.69199	0.0300898	0.235597
Tmem132a	3489	-0.317696	8.27924	5.69023	0.0301118	0.235597
Anxa7	2965	0.200605	5.74876	5.6896	0.0301196	0.235597
Mtg1	1595	-0.326534	3.97489	5.68895	0.0301278	0.235597
Top2b	5633	0.314448	8.64916	5.68777	0.0301424	0.235597
Atp5l	513	-0.708186	2.48842	5.71218	0.0301743	0.235597
Dtx4	5770	0.272601	5.14671	5.68415	0.0301877	0.235597
Sh3bp2	3384	-0.24293	4.79166	5.68408	0.0301886	0.235597
Mpg	1745	-0.331861	4.60822	5.68127	0.0302237	0.235748
Snapc3	1385	-0.337195	4.46587	5.67916	0.03025	0.23583
Insig1	2648	-0.224671	5.98274	5.67784	0.0302666	0.235837
Cox7b	1001	-0.539884	6.19746	5.99936	0.0302912	0.235842
Man2a2	6554	-0.226536	7.26785	5.67528	0.0302987	0.235842
Gemin8	1836	-0.306	4.05297	5.65732	0.030525	0.237337
1110037F02Rik	7115	0.257546	7.22005	5.65677	0.030532	0.237337
Ccdc163	1214	-0.446653	4.04622	5.65627	0.0305383	0.237337
Il18bp	1402	-0.7409	1.99926	5.65883	0.0305884	0.237548
Ankzf1	3050	-0.259831	5.19768	5.65162	0.0305971	0.237548
Ttll3	3960	-0.705631	2.98809	5.72489	0.0306596	0.237813
App	3357	0.345714	8.92276	5.64644	0.0306631	0.237813
Depdc1a	3323	-0.325648	4.30694	5.64242	0.0307142	0.238015
Gnai3	3273	0.227292	8.14872	5.64143	0.0307268	0.238015
Nhlrc2	3934	-0.279911	5.17493	5.63966	0.0307494	0.238015
Ipo7	3117	0.250171	7.64092	5.63796	0.0307711	0.238015
Glul	2807	0.258988	7.62177	5.63705	0.0307827	0.238015
Fam178a	6880	0.245504	7.43242	5.63647	0.0307901	0.238015
Coch	2683	-0.991472	0.315527	5.63568	0.0308003	0.238015
Rpl41	449	-0.689959	9.08111	6.0196	0.0308162	0.238016
Hadhb	2075	0.296155	4.08645	5.63229	0.0308436	0.238104
Mettl22	1313	-0.391672	2.95031	5.62996	0.0308735	0.238212
Tbc1d8	4439	-0.227178	4.83762	5.62626	0.0309209	0.238417
2310022A10Rik	2719	0.219035	5.18908	5.62481	0.0309396	0.238417
Nrp	1170	-1.0841	1.56274	5.75203	0.030978	0.238417
Sec11c	770	-0.560625	2.96528	5.62123	0.0309855	0.238417
Cacng8	1380	-0.431103	2.44005	5.62035	0.0309969	0.238417
Stxbp4	6008	0.218535	5.95181	5.61825	0.031024	0.238417
Arhgef4	2714	-0.413212	2.5978	5.6182	0.0310246	0.238417
Mtcl1	7278	0.321593	5.39835	5.61467	0.0310702	0.238417
Nek7	3366	0.241248	6.21985	5.61439	0.0310738	0.238417
Gramd4	4447	-0.18217	6.14881	5.61266	0.0310961	0.238417
Stard3nl	1345	-0.340642	5.68729	5.62438	0.0311156	0.238417
Rtfdc1	2142	0.240999	5.95168	5.61116	0.0311156	0.238417
Tmem128	1085	-0.295987	5.01367	5.60952	0.0311368	0.238417
1700048O20Rik	1848	-0.481153	2.9001	5.60947	0.0311374	0.238417
Mir6935	64	-0.979047	-0.557191	5.60788	0.031158	0.238417
Rusc2	5480	-0.289357	4.90012	5.60693	0.0311703	0.238417
Tlk1	4031	0.21237	6.88362	5.60597	0.0311827	0.238417
Zc3h7a	3823	-0.462235	6.19711	5.80533	0.0311912	0.238417
Pex2	2279	-0.347024	5.65451	5.62105	0.0312035	0.238417
Ccne2	3220	-0.464745	4.25482	5.62918	0.0312182	0.238417
Syne4	1354	-0.473306	3.64049	5.59925	0.0312701	0.238589
Arhgap22	2598	-0.480203	3.5886	5.59843	0.0312807	0.238589
Trmt61a	2433	-0.272547	3.98892	5.59784	0.0312885	0.238589
Fam20a	2541	0.9412	0.0903898	5.59478	0.0313283	0.238685
Nudt18	3716	0.468059	2.00424	5.59299	0.0313516	0.238685
Adhfe1	3139	-0.572789	1.84361	5.59181	0.031367	0.238685
Pfas	6369	-0.242585	6.67216	5.59148	0.0313713	0.238685
Lrpprc	4621	0.286948	7.13283	5.59076	0.0313808	0.238685
Atp13a2	4327	-0.212216	6.70925	5.58802	0.0314166	0.238767
Fbxo21	3909	0.261542	7.28142	5.58749	0.0314235	0.238767
Gbp5	3021	1.07973	-0.176283	5.58622	0.0314402	0.238767
Tob1	2285	0.310054	4.53132	5.58507	0.0314552	0.238767
Card9	1611	-0.537707	1.25413	5.58007	0.0315207	0.239066
A230057D06Rik	2004	-0.789011	2.15495	5.61781	0.0315266	0.239066
Gm16712	1980	-1.12772	-0.410842	5.57658	0.0315667	0.239197
Aldh2	4155	0.268187	7.69167	5.57543	0.0315817	0.239197
Ctage5	3082	0.191779	6.4748	5.57423	0.0315976	0.239197
Tax1bp1	3284	0.252585	7.39892	5.57346	0.0316077	0.239197
Ccbl1	1924	-0.3842	3.4652	5.57112	0.0316385	0.239263
Bbs9	3438	0.253142	4.31664	5.57038	0.0316484	0.239263
B3gntl1	2851	-0.306194	3.90961	5.56514	0.0317176	0.239638
Txndc17	1446	-0.311432	6.15604	5.5642	0.03173	0.239638
Ttll10	2307	-0.524797	1.97704	5.56151	0.0317655	0.239786
G3bp1	2685	0.250788	8.4072	5.55787	0.0318139	0.239843
1700015E13Rik	713	-0.938754	0.141199	5.5571	0.0318241	0.239843
Derl3	1336	-0.618611	1.77398	5.55656	0.0318312	0.239843
5033428I22Rik	952	-0.635411	1.76709	5.55401	0.0318652	0.239843
Atg13	3573	0.232521	5.79172	5.55367	0.0318696	0.239843
Tubgcp3	3649	-0.221734	6.22059	5.55311	0.0318771	0.239843
6820431F20Rik	4659	-0.32823	6.36184	5.57538	0.0318852	0.239843
Clcn1	3545	-0.711302	0.823917	5.55008	0.0319175	0.239858
Kif11	4819	0.229334	7.3007	5.54995	0.0319192	0.239858
Cox7a2	754	-0.47497	6.30359	5.77652	0.0319897	0.239885
Ube2j2	3622	-0.429586	3.61125	5.54401	0.0319984	0.239885
Kmt2b	8484	-0.230883	7.55195	5.54398	0.0319988	0.239885
Rock2	8012	0.255782	6.96376	5.54227	0.0320217	0.239885
Rassf1	2130	-0.254666	5.30125	5.54222	0.0320224	0.239885
[truncated: 12,985 more rows]

## Sheet: Supplementary Data 3
GeneID	Length	logFC	logCPM	F	PValue	FDR
Gas7	7372	-1.81164	5.23121	192.33	3.43518e-10	2.26163e-06
Spp1	1658	-3.06822	3.20729	191.913	3.48958e-10	2.26163e-06
Akr1cl	1353	-1.85011	5.56311	185.132	4.52809e-10	2.26163e-06
Cnga1	2738	-3.71139	1.34807	160.4	1.27027e-09	4.75842e-06
Adamts16	4974	-1.9931	4.78893	150.841	1.96902e-09	5.90075e-06
Cbln4	2799	-2.60686	3.23949	126.006	7.00607e-09	1.74965e-05
Olfml2b	3095	1.04444	5.40575	122.804	8.3855e-09	1.77272e-05
Kctd14	2557	-1.55161	8.43552	117.642	1.13065e-08	1.77272e-05
Etnk2	2280	-1.40033	5.54838	116.929	1.17932e-08	1.77272e-05
Tgm3	4144	-2.50252	3.95282	120.574	1.18308e-08	1.77272e-05
Atg9b	3902	-2.32516	2.07347	114.636	1.3528e-08	1.84276e-05
Hsd17b3	1286	-3.87775	0.122768	107.812	2.06585e-08	2.57956e-05
Tesc	942	-4.05556	1.19557	99.4108	3.5983e-08	4.13953e-05
Rnf11	2132	0.929409	6.52984	97.5633	4.08764e-08	4.13953e-05
Cyp11a1	1774	-2.46578	2.572	96.5851	4.3769e-08	4.13953e-05
Nipal1	4205	-1.95025	2.5558	96.4449	4.42021e-08	4.13953e-05
Mmd2	2146	-3.64524	1.5325	95.2352	4.81471e-08	4.19323e-05
Cyp26b1	4849	-1.21968	5.97489	94.6012	5.03725e-08	4.19323e-05
Gstm6	1152	-2.60384	3.07943	94.3824	5.7722e-08	4.55214e-05
Cst9	686	-4.56437	1.34503	90.8431	8.10495e-08	6.07223e-05
Stim1	3604	-1.44695	5.51241	88.7314	9.2697e-08	6.61415e-05
Dusp15	3346	-2.21669	2.03383	83.6014	1.15376e-07	7.31898e-05
Espn	3144	-1.66497	3.58236	83.3903	1.1733e-07	7.31898e-05
Etv2	1048	-2.50832	0.625576	83.2286	1.18853e-07	7.31898e-05
Nup62cl	1128	-1.8559	2.59031	82.8901	1.22113e-07	7.31898e-05
Aldh3b1	1832	-2.04907	2.87145	81.7612	1.33737e-07	7.70737e-05
Tgoln1	5024	0.91039	5.5079	77.7375	1.8658e-07	0.000101547
Cpa1	1578	-1.57473	3.73394	77.5381	1.89757e-07	0.000101547
Stc2	1793	-1.23861	3.22593	76.4895	2.07495e-07	0.000107211
Tmem184a	2090	-2.49491	3.19224	78.0909	2.41758e-07	0.00012075
Acap1	2482	-2.08307	1.51771	72.9919	2.81693e-07	0.000134481
Zan	16481	-2.74187	1.31417	72.775	2.87199e-07	0.000134481
Pitpnm3	6666	-1.91788	3.58514	70.7147	3.77772e-07	0.000171531
Mro	2302	-2.44964	1.79265	69.3352	3.92999e-07	0.000173045
Cyth4	2791	-1.28323	3.03899	69.0336	4.04203e-07	0.000173045
Rhox8	1206	-3.61322	0.356999	67.7193	4.57426e-07	0.000189628
Nppc	1042	-2.3388	0.614302	67.4732	4.68249e-07	0.000189628
Klk1	876	-3.50745	0.25995	66.3603	5.20934e-07	0.000205412
D17H6S56E-5	3326	0.822522	6.61709	65.8152	5.49155e-07	0.000210988
Inhbb	4255	-1.41263	5.81014	70.0097	6.0033e-07	0.000223048
Prss43	1992	-5.49861	-0.396082	64.7353	6.10316e-07	0.000223048
Kcnh1	7239	-1.37627	4.00595	63.5942	6.83435e-07	0.000243823
Tmem47	4082	0.65552	6.36112	60.9784	8.91511e-07	0.00031066
Nr5a1	2947	-1.20055	6.45723	62.9479	9.59537e-07	0.000324454
Tyro3	4822	-0.728508	6.52571	60.1231	9.74402e-07	0.000324454
Ddx3y	4640	0.730229	6.18106	59.4676	1.04384e-06	0.000340018
Per2	5837	-1.31356	3.10681	59.0278	1.09355e-06	0.000341304
Tmprss13	3244	-2.15709	1.82132	58.9159	1.10662e-06	0.000341304
Mylip	2983	0.825076	5.30152	58.8355	1.11612e-06	0.000341304
Atp2b3	6748	-1.96386	2.57592	58.3959	1.16972e-06	0.00034493
Sumf1	2601	0.878265	5.34423	58.3617	1.17401e-06	0.00034493
1190002N15Rik	3950	0.833808	6.3169	58.0148	1.21855e-06	0.000351131
Mir17hg	2339	2.12708	6.17369	78.2553	1.3238e-06	0.000370506
Ngfr	3406	-0.787164	5.66734	57.1698	1.33525e-06	0.000370506
Slc47a2	2377	-3.29849	-0.705739	56.5102	1.43513e-06	0.000390983
Igfbp3	2442	0.850777	9.84662	55.9994	1.5183e-06	0.000406254
Ginm1	1557	0.792316	5.18664	55.2261	1.65476e-06	0.000434999
Lrp4	9407	-0.785667	5.50848	54.9606	1.70477e-06	0.000440418
Pnma2	4518	1.46227	2.23334	53.8898	1.92448e-06	0.000488753
Gldn	4649	-1.45131	2.91281	53.4961	2.01319e-06	0.00050276
Reck	4433	0.688995	7.03207	53.2816	2.06344e-06	0.000506862
Efr3a	5210	0.645571	6.49191	52.7657	2.19022e-06	0.000526753
Ctrb1	887	-2.5219	0.423592	52.6698	2.21473e-06	0.000526753
Ptpru	5504	-0.945825	4.37628	52.2322	2.33064e-06	0.00054386
Abca2	8061	-0.649399	5.29309	52.128	2.35924e-06	0.00054386
Alcam	4959	1.06131	8.14757	51.8844	2.48909e-06	0.00055861
Rnd2	684	-1.11216	3.8433	51.6426	2.49779e-06	0.00055861
Ptk2b	4034	-2.15868	3.38192	55.2801	2.68281e-06	0.000585702
Rnf181	1383	-0.673744	5.54066	50.9951	2.6971e-06	0.000585702
Ldhb	1304	-0.806582	8.47481	50.2318	2.95555e-06	0.000619414
Pcdhb16	5270	1.36991	2.62562	50.1661	2.97908e-06	0.000619414
Gstm1	1294	-1.64185	5.15678	57.9834	3.00257e-06	0.000619414
Lox	4934	1.21757	4.68517	50.6208	3.0177e-06	0.000619414
Fzd9	2110	-2.30435	1.00855	49.5134	3.22455e-06	0.000652928
Relt	2817	-1.5157	1.8901	48.9732	3.44507e-06	0.000688278
Tm4sf1	1902	1.46592	3.24084	48.6656	3.57822e-06	0.000705475
Ptgds	805	-4.13848	1.04527	52.453	3.67405e-06	0.000713183
Slc45a3	3486	-1.45582	1.92373	48.3682	3.71251e-06	0.000713183
Tmem30a	3660	0.55138	6.99069	47.5999	4.08654e-06	0.000765438
Clec4a1	1558	-1.68696	1.01489	47.5996	4.0867e-06	0.000765438
Acbd5	3809	0.612019	5.65691	47.4298	4.17501e-06	0.000770328
Pde4c	3193	-1.78476	2.50088	47.2902	4.24922e-06	0.000770328
Sel1l3	4512	-0.754642	4.83682	47.2571	4.26703e-06	0.000770328
Npr3	7332	0.876694	4.83221	47.0661	4.37145e-06	0.000779783
Dock10	7552	-1.06101	4.86059	46.6785	4.59242e-06	0.000797166
Pnlip	1487	-1.6313	2.20449	46.6421	4.61378e-06	0.000797166
Kif19a	3433	-3.27596	1.36971	49.2908	4.64409e-06	0.000797166
Tpbg	3722	-0.746279	6.09909	46.5278	4.6817e-06	0.000797166
Cdh23	11255	-1.66832	2.94745	46.2319	4.86278e-06	0.000818696
Nsg1	2140	0.732382	5.69951	45.8462	5.11077e-06	0.000850886
Gadd45g	1080	-1.50729	5.22976	51.9495	5.31731e-06	0.000875545
Lgr5	4711	-1.23409	3.1461	45.0057	5.70228e-06	0.000927671
Sorbs3	3453	-0.605141	6.34646	44.8584	5.81375e-06	0.000927671
Efcab14	4300	0.622043	5.81859	44.8507	5.81961e-06	0.000927671
Tpst1	2163	0.581655	5.55131	44.5166	6.08191e-06	0.000948991
Lonrf1	3930	0.789859	5.36514	44.4886	6.10451e-06	0.000948991
Sox9	4146	-1.24079	5.10017	46.9556	6.20911e-06	0.000948991
Chst4	2000	-2.54401	0.9871	44.2654	6.28794e-06	0.000948991
Pcdhb19	4714	1.30474	3.32822	44.1677	6.37019e-06	0.000948991
Als2cl	5224	-1.12165	3.7627	44.1015	6.42658e-06	0.000948991
Inha	1463	-0.825528	4.42155	44.0981	6.4295e-06	0.000948991
Poglut1	3038	0.566779	6.49522	43.9934	6.51988e-06	0.000948991
Dsel	5763	0.628029	5.44223	43.98	6.5316e-06	0.000948991
Tmem150a	1510	-0.972764	3.98099	43.9171	6.5867e-06	0.000948991
Mtss1l	4709	-0.626982	7.25042	43.6642	6.81367e-06	0.000972343
Nr1d2	4640	0.832864	4.88558	43.1866	7.2669e-06	0.00101406
Eri1	5067	0.534819	6.12021	43.1727	7.28059e-06	0.00101406
Thbs2	5922	1.04481	4.32768	43.1055	7.34713e-06	0.00101406
Islr2	4993	-1.22024	3.4431	43.0759	7.37671e-06	0.00101406
Acadm	2062	0.647376	6.21831	42.6823	7.78267e-06	0.00105449
Jak3	4085	-0.998081	3.74098	42.6552	7.81154e-06	0.00105449
Col27a1	7634	-0.943674	6.20201	43.4383	7.88787e-06	0.00105528
Dclk2	4199	-0.808935	4.32268	42.09	8.44207e-06	0.00111248
Lipg	3787	-0.940647	3.72148	42.0713	8.46389e-06	0.00111248
St3gal4	2029	-0.689647	4.85747	41.5239	9.13178e-06	0.00117454
Gabra3	3727	1.2635	3.43687	41.4447	9.23336e-06	0.00117454
Chrm4	2768	-1.3872	4.90397	44.4976	9.30833e-06	0.00117454
Slc34a2	4174	-5.01189	-1.33675	41.3789	9.31865e-06	0.00117454
Zfp651	6353	0.538904	6.14562	41.3717	9.32799e-06	0.00117454
Hs6st1	3719	-0.689223	7.34823	41.1662	9.60045e-06	0.00119294
Fdxr	1866	-0.877531	4.80941	41.139	9.6371e-06	0.00119294
Cntn1	6184	1.77122	2.41738	41.0476	9.76164e-06	0.00119294
Ube2w	4224	0.526779	5.8229	41.0068	9.81783e-06	0.00119294
Slc4a2	4178	-0.595477	6.66342	40.9676	9.87219e-06	0.00119294
Kremen1	4907	-0.580141	5.57109	40.8207	1.00788e-05	0.00120817
Erap1	4014	0.819343	3.95622	40.7328	1.02049e-05	0.00120891
Cracr2b	1687	-0.927249	3.19935	40.7041	1.02464e-05	0.00120891
Susd5	3874	2.60817	0.246196	40.5532	1.04678e-05	0.00121426
Dnajb9	1865	0.733135	5.6451	40.4922	1.05589e-05	0.00121426
Cx3cl1	3143	-1.05734	3.75014	40.4618	1.06046e-05	0.00121426
Sh3bgrl	2836	0.664343	8.30305	40.4543	1.06159e-05	0.00121426
Astn1	7224	0.9242	4.41683	40.1257	1.11252e-05	0.00126288
Aard	1348	-2.68874	3.22231	48.5388	1.12286e-05	0.00126503
Il10ra	3493	-1.60341	1.61193	39.9051	1.14825e-05	0.00127476
Col7a1	9198	-0.867786	5.64226	39.9036	1.1485e-05	0.00127476
Rnase1	970	-3.57424	-1.07126	39.7079	1.18131e-05	0.00130153
Prrg1	4038	0.693194	4.85407	39.6303	1.1946e-05	0.00130657
Nr0b2	1118	-2.71737	-0.524574	39.4806	1.22072e-05	0.00132546
Ifit2	3949	0.775035	4.15521	39.3792	1.2388e-05	0.00133541
Npbwr1	3692	-1.5873	1.90626	39.2246	1.26693e-05	0.00134705
Tbc1d8b	5907	0.76132	4.63863	39.2211	1.26758e-05	0.00134705
Pnliprp2	1568	-1.18585	3.94141	39.079	1.29408e-05	0.00136553
Hspa13	4161	0.539797	6.60512	38.9488	1.31892e-05	0.00138201
Gm7120	1947	1.02876	3.63214	38.8273	1.34259e-05	0.00139703
Etv4	2336	-1.19961	3.96866	38.6978	1.36834e-05	0.00141402
Wnk4	4148	-0.657929	5.71122	38.5855	1.39112e-05	0.00142666
Tor1b	2997	0.688782	6.14849	38.5228	1.40402e-05	0.00142666
Man1a	3889	0.706156	6.34344	38.4849	1.41191e-05	0.00142666
Spry4	4590	-0.888277	4.00579	38.4525	1.41866e-05	0.00142666
Sat2	882	-0.922259	3.72188	38.2326	1.46556e-05	0.00145722
Bche	6209	1.14567	4.04546	38.1504	1.48354e-05	0.00145722
Csf1r	3875	-1.08465	4.63185	38.5453	1.48684e-05	0.00145722
Ugp2	3100	0.521472	7.11971	38.1304	1.48795e-05	0.00145722
Man2a1	6078	0.72815	7.56135	38.0289	1.51057e-05	0.00146134
Ptger1	2082	-0.725345	4.85062	37.9882	1.51974e-05	0.00146134
Bhlhe41	6124	-1.31867	3.64151	37.9689	1.52413e-05	0.00146134
Sema3c	4955	0.682868	7.57429	37.9379	1.53117e-05	0.00146134
Tmed5	3751	0.614406	5.63164	37.8047	1.56193e-05	0.00148126
Lpcat2	2800	-1.02405	2.7277	37.3214	1.67946e-05	0.00158271
Lzts3	4319	-0.716288	4.3983	37.1831	1.71491e-05	0.00160231
Psd2	4614	-1.92075	2.67503	38.3802	1.72165e-05	0.00160231
Ces1d	1966	-3.29276	-0.760002	36.9695	1.77133e-05	0.00162227
Npr1	4065	-0.613269	7.0087	36.9659	1.7723e-05	0.00162227
Tbkbp1	3335	-0.652057	5.72827	36.9538	1.77557e-05	0.00162227
Adcy2	4211	0.759761	5.03515	36.8632	1.80019e-05	0.00163479
Shbg	1407	-2.81474	1.06576	37.3758	1.84383e-05	0.00166433
Kpna3	4167	0.519964	6.98376	36.6642	1.85565e-05	0.00166497
Nap1l1	4094	0.566336	8.82721	36.5214	1.89665e-05	0.00168184
Slc45a4	4774	-0.692008	5.34457	36.4283	1.92392e-05	0.00168184
Erlin1	3432	0.567122	5.65412	36.4103	1.92925e-05	0.00168184
Tmem209	3403	0.493657	6.2275	36.386	1.93646e-05	0.00168184
Dct	2263	-1.30791	2.62042	36.3748	1.93978e-05	0.00168184
Scube2	3562	-2.13725	0.0863426	36.3477	1.94791e-05	0.00168184
Fndc5	2702	-0.897998	5.20679	36.3306	1.95302e-05	0.00168184
Rph3al	3437	-0.830787	3.96039	36.1708	2.00168e-05	0.0017139
Chek1	3397	0.484572	5.78942	36.0884	2.02733e-05	0.00172599
Dcaf12l1	3534	1.0523	5.15596	37.0151	2.05096e-05	0.00173625
Prpf18	3413	0.516369	6.1034	35.9709	2.06451e-05	0.0017379
Fam65a	4133	-0.536435	5.76795	35.888	2.09122e-05	0.00175055
Zar1	1259	-3.07751	0.279176	35.7836	2.12831e-05	0.00176976
Atm	11964	0.673071	6.78459	35.7463	2.13779e-05	0.00176976
Sema3a	7288	0.686687	6.67753	35.6888	2.157e-05	0.00177585
Sowahb	3900	-1.76056	0.788881	35.5767	2.19504e-05	0.00179729
Camkk2	4889	-0.530948	5.98759	35.5071	2.21907e-05	0.00180709
Phtf1	3454	0.47194	5.94609	34.9974	2.40414e-05	0.00193987
Klhl20	4037	0.532764	5.45792	34.9872	2.40801e-05	0.00193987
Tspan15	3605	-0.788232	4.93647	34.736	2.50576e-05	0.00200782
Cacna1g	8223	-0.709081	7.01323	34.5777	2.56966e-05	0.00204808
Crot	2803	0.463769	6.00407	34.4698	2.61431e-05	0.00206177
Tyrobp	566	-1.14753	1.91402	34.4696	2.61436e-05	0.00206177
Tcf24	3746	-1.91752	0.447554	34.3559	2.66233e-05	0.0020886
Fam114a1	2949	0.583033	5.55466	34.1594	2.7476e-05	0.00214427
Msi1	1551	-0.651072	5.2621	34.1112	2.76898e-05	0.00214976
Mt3	538	-4.70281	-0.646086	34.5551	2.83455e-05	0.00218932
Ccdc80	3648	0.650959	7.41783	33.791	2.91586e-05	0.00224058
Siglecg	2484	-2.03375	1.33099	33.6714	2.97299e-05	0.00227282
Rnpepl1	3039	-0.448953	5.68296	33.5774	3.01876e-05	0.0022961
Kndc1	7302	-1.75769	1.53209	33.5323	3.041e-05	0.00229984
Efcab1	1128	1.3351	1.88922	33.5054	3.05438e-05	0.00229984
Gm5868	1380	-1.91153	0.027979	33.4341	3.0901e-05	0.0023151
Sprr2d	681	-3.01142	1.08823	33.3675	3.12389e-05	0.00232877
Cldn11	1872	1.1847	4.09178	33.9031	3.14035e-05	0.00232946
Tmtc3	6630	0.543796	6.33831	33.2618	3.17835e-05	0.00234603
Hist1h2ac	487	-1.86438	3.06187	35.1871	3.28471e-05	0.00241265
Cxadr	6951	0.576622	6.59853	32.934	3.35431e-05	0.00243857
Kdelc2	3644	0.660498	5.90076	32.9246	3.35953e-05	0.00243857
Armc8	6870	0.513932	5.51195	32.899	3.37375e-05	0.00243857
Ikbip	4110	0.508619	5.33736	32.8504	3.40093e-05	0.00243857
Ptpre	5411	-1.47737	2.45114	32.8496	3.40137e-05	0.00243857
Atp7a	8198	0.667149	7.82819	32.8148	3.42099e-05	0.00244096
Sfrp5	1900	1.40774	1.40431	32.6966	3.48862e-05	0.00247518
Sox13	3531	-0.569555	6.06236	32.634	3.52504e-05	0.00247518
Ripk3	1965	-0.708663	4.22656	32.6174	3.53472e-05	0.00247518
Csgalnact2	3661	0.609963	4.75078	32.6169	3.53503e-05	0.00247518
Morf4l1	1983	0.611757	6.44767	32.468	3.62366e-05	0.00251961
Dok7	2483	-1.83971	0.629979	32.454	3.63211e-05	0.00251961
Card10	4728	-0.716455	4.71505	32.3378	3.70327e-05	0.00254096
Fam213a	1537	0.616756	6.05838	32.3375	3.70342e-05	0.00254096
Adgrl1	8188	-0.530702	8.18967	32.2963	3.72904e-05	0.00254096
Thsd7b	6253	0.937036	4.56159	32.2936	3.73072e-05	0.00254096
Exosc9	1617	0.659836	5.22919	32.2135	3.78105e-05	0.00256358
Maoa	4161	0.502166	5.94258	32.0817	3.8656e-05	0.0026091
Dhh	2367	-3.68634	2.45041	41.2044	3.90141e-05	0.00262147
Olfml1	1969	0.693747	5.25588	31.9849	3.92904e-05	0.00262825
Slc6a14	3432	-2.77208	-0.413661	31.9035	3.9833e-05	0.0026527
Rab18	3688	0.48212	7.36054	31.8179	4.04125e-05	0.00267938
Homer2	11149	-0.973113	3.91816	31.7716	4.07301e-05	0.00268854
Dos	3294	-0.58649	4.63131	31.709	4.1164e-05	0.00270527
Tfpi	3780	0.52419	6.0019	31.6563	4.15335e-05	0.00271763
Dnajb4	2797	0.556993	5.55609	31.614	4.1832e-05	0.00272261
Scara5	5596	-0.964009	3.7649	31.5942	4.1973e-05	0.00272261
Stk26	2003	0.546505	6.05037	31.51	4.25782e-05	0.00274996
Pcdhb22	3067	0.955106	3.35941	31.4714	4.28588e-05	0.00275621
Fam83h	4628	-0.807034	3.53327	31.4252	4.31975e-05	0.00276611
Cltb	1576	-0.704097	4.20533	31.3768	4.3555e-05	0.00277714
Elovl5	2781	0.504464	6.63237	31.2943	4.41732e-05	0.0027908
Gas2l1	5403	-0.534937	5.44259	31.2915	4.41942e-05	0.0027908
Dpysl4	2639	-0.672614	4.75891	31.2738	4.4328e-05	0.0027908
Tmod2	10258	0.638773	4.75022	31.2316	4.46496e-05	0.00279929
Camsap3	4296	-0.79903	4.70423	31.108	4.56054e-05	0.00284375
4930513N10Rik	2803	-0.841441	3.24329	31.0911	4.57383e-05	0.00284375
Clec2l	1429	-1.01752	2.82055	30.837	4.77835e-05	0.00294996
Pdgfd	1795	0.909883	3.97463	30.8301	4.78404e-05	0.00294996
Chic1	7401	0.609015	4.78379	30.794	4.81394e-05	0.00295466
Sybu	4148	-1.13853	2.30459	30.7643	4.83879e-05	0.00295466
Brpf3	5973	-0.680328	6.7075	30.7379	4.8609e-05	0.00295466
Pcsk6	4298	-0.78727	5.2964	30.7265	4.87054e-05	0.00295466
Unc45b	3552	-1.41157	2.34171	30.4641	5.09753e-05	0.00307989
Pdgfa	1018	-0.602984	4.99598	30.4376	5.12109e-05	0.00308171
Gria4	6152	0.950952	4.0848	30.368	5.18359e-05	0.00310683
Dnajc10	4054	0.499845	7.59357	30.3439	5.20544e-05	0.0031075
Adss	2553	0.481607	7.15557	30.1734	5.36305e-05	0.00318889
Papln	4375	-1.11726	4.47488	31.1365	5.42091e-05	0.00320231
Slc12a1	4740	-2.57403	3.31076	36.6137	5.44825e-05	0.00320231
Tmem180	2280	-1.07709	3.14552	30.082	5.44974e-05	0.00320231
A2m	4671	1.39075	2.18147	30.0389	5.4912e-05	0.00321319
Plec	17515	-0.602914	7.20107	30.0183	5.51115e-05	0.00321319
Lrch2	3616	0.501156	5.59555	29.9612	5.56673e-05	0.00323302
Sipa1	3868	-0.583592	6.30013	29.8748	5.6522e-05	0.00326998
Robo2	8047	0.593171	6.64292	29.7889	5.73863e-05	0.00330722
Ttc36	764	-1.95548	0.0334879	29.671	5.85963e-05	0.00336401
Purb	8478	0.71716	8.09407	29.6029	5.93091e-05	0.00338341
Cst8	703	-2.03259	1.75992	30.064	5.93858e-05	0.00338341
Ppp1r16b	6485	-1.01423	3.69892	29.5057	6.03423e-05	0.00342488
Nrbp1	2145	0.458649	7.38448	29.4515	6.09275e-05	0.00344505
Trak2	6240	0.497255	6.12551	29.4066	6.14171e-05	0.00345968
Kcnab1	3476	1.01168	3.46485	29.3856	6.16487e-05	0.00345971
Btg3	2632	0.673958	5.0741	29.3056	6.25355e-05	0.00348704
Hhip	9078	0.881965	4.10594	29.2997	6.2601e-05	0.00348704
Glis2	3619	-0.523282	6.91583	29.2558	6.3095e-05	0.00350154
Frmpd1	4812	-1.15086	2.85454	29.1968	6.3765e-05	0.00352567
Spata2l	2380	-1.24624	1.12143	29.0983	6.49027e-05	0.00357538
Plekhh3	3006	-0.5168	4.91337	29.0726	6.52026e-05	0.00357874
9130019P16Rik	4486	-1.89489	-0.603537	28.9666	6.64589e-05	0.00363438
Nckap5l	4854	-0.539711	6.31621	28.9184	6.7039e-05	0.00365277
Bmi1	3594	0.445386	6.34368	28.7724	6.88315e-05	0.00373685
Sema4g	4303	-0.657179	5.58563	28.6263	7.06798e-05	0.00382334
Ppp3cb	3881	0.400825	6.88319	28.5912	7.11314e-05	0.00383393
Phc3	11066	0.548101	6.17142	28.5401	7.17958e-05	0.00385062
Gnpda2	1838	0.597586	4.46663	28.5279	7.19549e-05	0.00385062
Bst2	766	-1.01304	4.28698	28.6513	7.33925e-05	0.00391357
Asph	12476	0.528529	6.97051	28.3572	7.42313e-05	0.00394426
Bnc1	4663	0.64265	6.19153	28.2966	7.50593e-05	0.00397416
Myo7b	6591	-1.81199	0.867721	28.2613	7.55466e-05	0.00397602
Ctrl	888	-1.40238	0.903235	28.2459	7.57599e-05	0.00397602
Glrb	3029	0.781904	3.2662	28.2365	7.58903e-05	0.00397602
Pkp2	2891	-0.72422	4.28586	28.1767	7.67277e-05	0.00400588
Mast3	5334	-0.488106	5.44173	28.1378	7.7278e-05	0.0040206
Slc6a13	2150	-1.10348	2.11645	27.9156	8.05065e-05	0.00417408
Dpy19l1	4739	0.459274	6.59714	27.8316	8.17669e-05	0.00422111
Plcb2	5145	-0.926313	2.99764	27.8178	8.19769e-05	0.00422111
Adhfe1	3139	-1.32608	1.84361	27.7682	8.27335e-05	0.00424548
Spred3	4056	-0.613335	4.11938	27.7265	8.33759e-05	0.00426384
Rhbdf1	2939	-0.595059	5.88176	27.6974	8.3827e-05	0.00427232
Rab8b	4751	0.442773	6.07228	27.6517	8.45425e-05	0.00428419
Rasgrp2	2193	-0.785212	3.35091	27.6459	8.46334e-05	0.00428419
Abcc3	5002	-0.909676	2.42771	27.6082	8.523e-05	0.00428419
Ttc38	3751	-0.734386	5.39422	27.5766	8.57327e-05	0.00428419
Trank1	10520	-1.90526	4.40045	34.2343	8.57584e-05	0.00428419
Rgcc	914	-0.928736	2.962	27.5739	8.57753e-05	0.00428419
Mapk13	1388	-0.810559	4.16515	27.5402	8.63155e-05	0.00429685
D16Ertd472e	6160	0.543092	5.15766	27.4738	8.73914e-05	0.00432535
Tmem168	4548	0.437215	5.94395	27.4693	8.74654e-05	0.00432535
Suz12	4373	0.495254	7.28373	27.4022	8.85687e-05	0.00435151
Nr4a1	2476	-0.814336	3.24847	27.4018	8.85751e-05	0.00435151
Zbtb46	3334	-0.633442	5.28354	27.3815	8.89121e-05	0.00435379
Adamts19	4666	0.861282	4.12314	27.2705	9.07821e-05	0.00443075
Ankrd63	4861	-4.08892	0.467074	29.9484	9.10751e-05	0.00443075
Gata4	3393	-0.7218	7.10544	27.3857	9.16299e-05	0.00443104
Frem1	9581	0.551306	7.66977	27.2061	9.18857e-05	0.00443104
Prrg3	6086	0.477159	6.01979	27.2014	9.19682e-05	0.00443104
Tmem200b	1370	-0.86454	2.83235	27.1839	9.22708e-05	0.00443137
Paqr7	4197	-1.10438	2.59769	27.1665	9.25734e-05	0.00443169
Elmod2	4709	0.484229	5.55111	27.13	9.32114e-05	0.00444802
Itgb1	4194	0.565395	9.25948	27.0288	9.50059e-05	0.00450113
Casp3	2610	0.431008	6.7219	27.0281	9.50192e-05	0.00450113
Rps6ka6	4683	0.58517	6.08419	27.0166	9.52254e-05	0.00450113
G3bp2	4687	0.470963	8.19592	26.9733	9.60079e-05	0.00452384
Lman1	3714	0.525525	7.51641	26.9498	9.6435e-05	0.00452973
Slc37a2	4436	-0.924055	2.76615	26.8883	9.75648e-05	0.00455544
Neto2	5646	0.476229	5.34832	26.8869	9.75905e-05	0.00455544
Frzb	2920	1.11459	4.55921	28.2944	9.8493e-05	0.00458329
Vill	2915	-0.58214	4.76446	26.8142	9.89447e-05	0.00459005
Cpne8	3715	0.627344	5.25444	26.7576	0.000100015	0.00462538
Gstm2	1047	-1.36751	5.35429	31.8125	0.000101137	0.00466093
Yes1	4608	0.38691	6.04022	26.6705	0.000101686	0.00466093
Zfp442	2766	0.629127	4.13509	26.6688	0.000101717	0.00466093
Slc27a1	2795	-0.723067	5.50269	26.6394	0.00010229	0.00467289
Pald1	4274	-0.4743	6.28888	26.6212	0.000102644	0.00467483
6030498E09Rik	1184	-2.33484	0.953989	26.99	0.000103089	0.00467565
Sulf1	4864	0.508007	8.81689	26.5885	0.000103286	0.00467565
Dnm1	4131	-0.642062	6.26369	26.5498	0.000104053	0.0046941
Sphkap	6512	-1.04069	3.32341	26.5364	0.00010432	0.0046941
Mybphl	1276	-3.0301	-0.823426	26.5188	0.000104671	0.00469576
Apom	715	-1.64124	0.598018	26.4953	0.000105143	0.00470288
Aldh1a7	2060	-1.08645	2.6978	26.4513	0.000106031	0.00472848
Slc25a22	2852	-0.511138	5.20513	26.4295	0.000106476	0.00473423
Emc9	805	-1.12634	1.24571	26.3873	0.000107341	0.00475856
Greb1	8260	-0.655834	5.36554	26.3531	0.000108047	0.00476636
Atad1	2813	0.39436	6.70796	26.348	0.000108153	0.00476636
Zfp710	4803	-0.429204	5.92911	26.2637	0.000109918	0.00482144
Ptpn6	2430	-0.725814	3.89864	26.2506	0.000110196	0.00482144
Trim47	2195	-0.939552	3.45325	26.2425	0.000110368	0.00482144
Pvrl3	4147	0.405498	6.15072	26.1325	0.000112734	0.0049002
Sry	1188	-1.97669	0.481406	28.6073	0.000113096	0.0049002
Iigp1	3123	1.48966	3.24337	27.168	0.000113513	0.0049002
Trim62	3198	-0.5955	5.93678	26.0881	0.000113703	0.0049002
Proser2	3625	-1.02509	2.1039	26.0834	0.000113806	0.0049002
Ffar2	2826	-1.84888	-0.0420106	26.0099	0.000115437	0.00495617
Mycn	2596	0.531612	7.01097	25.9304	0.00011723	0.00501876
Gm9866	2087	2.38583	-0.196769	25.8878	0.000118201	0.00504594
Sin3b	4320	-0.402292	7.06609	25.6824	0.000123024	0.00523082
Abtb2	4558	-0.82906	4.21439	25.6709	0.000123302	0.00523082
Pik3ap1	2615	-1.28885	1.46394	25.6594	0.000123579	0.00523082
Heph	5933	0.490492	7.07824	25.6288	0.00012432	0.00524734
Cdr2l	3700	-0.536977	5.26198	25.6061	0.000124874	0.00525591
Fgd2	2625	-0.93163	2.54089	25.5846	0.000125398	0.00525591
Sspn	4408	0.739004	4.87275	25.5774	0.000125575	0.00525591
Atl3	6699	0.513223	6.96474	25.5561	0.000126101	0.00526324
Klf6	4217	0.390974	5.86308	25.5274	0.000126812	0.00527305
Sbno2	4640	-0.543718	4.95386	25.5075	0.000127307	0.00527305
Cdc42ep3	1967	0.541873	4.53247	25.4919	0.000127698	0.00527305
Krt19	1374	0.596924	5.48139	25.49	0.000127744	0.00527305
Pla2g4a	3051	0.532975	6.34734	25.4467	0.000128834	0.00530345
Fbxo25	2008	0.488119	5.0271	25.4109	0.000129746	0.00532633
Rcn2	2607	0.596913	7.68275	25.3465	0.000131399	0.00537947
Mmgt1	4084	0.461606	5.71561	25.3109	0.000132323	0.00539234
Ankmy2	2446	0.503149	5.53818	25.3067	0.000132433	0.00539234
Ap1g2	2688	-0.730591	3.50755	25.2509	0.000133898	0.00543719
Rasgrp1	5105	-1.67644	1.65163	25.2201	0.000134716	0.00545563
Hmgcs2	3294	-2.68582	5.40408	37.0792	0.000135716	0.00548131
Unc93b1	2266	-0.71374	3.48062	25.1276	0.000137202	0.00551628
Snai2	2011	0.500499	6.48147	25.1234	0.000137318	0.00551628
Snx13	6226	0.492579	5.691	25.0965	0.000138051	0.00552907
Sema7a	3275	-0.867945	3.83539	25.076	0.000138614	0.00552907
Chmp1b	2529	0.425488	5.496	25.0712	0.000138743	0.00552907
Mmd	2661	0.405294	6.88204	25.0332	0.000139794	0.00554734
Jag2	4054	-0.780969	3.51217	25.0248	0.000140028	0.00554734
Fbln5	5893	0.857097	5.3505	25.7956	0.000140312	0.00554734
Rxfp2	3431	-1.18401	4.38636	26.6255	0.000141971	0.00558277
St6galnac3	3885	0.512692	6.14323	24.9313	0.000142655	0.00558277
Bmpr1a	5481	0.465416	8.0247	24.9299	0.000142693	0.00558277
Amh	1665	-4.96093	3.08451	36.4024	0.000142788	0.00558277
Frs3	2135	-0.874902	2.59715	24.9166	0.000143072	0.00558277
Pkn2	6207	0.428898	7.31798	24.8762	0.000144228	0.00561328
Frk	4803	0.624992	5.35543	24.8209	0.000145827	0.00565518
Rab39b	3402	1.02768	2.18746	24.813	0.000146059	0.00565518
Dyrk1b	2635	-0.434667	5.0886	24.7932	0.000146638	0.00566294
Ctso	3453	0.81849	3.6198	24.7432	0.000148109	0.00569887
Emilin2	3910	0.629156	4.03087	24.7358	0.000148329	0.00569887
Eid1	2543	0.504475	8.32377	24.6481	0.000150955	0.00578495
Slc16a8	1791	-1.39389	0.583908	24.6099	0.000152119	0.00581466
Susd1	3295	0.507349	5.19583	24.5909	0.000152699	0.00582201
Pmepa1	4531	0.473869	5.37469	24.4913	0.000155786	0.00592462
Ptchd4	6890	1.20573	1.68932	24.47	0.000156457	0.00593505
Ell2	3649	-0.786317	3.61912	24.4236	0.000157927	0.00597569
Shank3	7130	-0.614991	5.74799	24.3761	0.000159449	0.00601811
Scube1	7932	-0.467809	6.96978	24.3582	0.000160025	0.00602464
Asb3	3225	0.534225	4.82056	24.3173	0.000161353	0.00604476
Erp44	2647	0.468714	6.24368	24.3058	0.000161729	0.00604476
Atrnl1	6583	0.614733	8.67055	24.3046	0.000161769	0.00604476
Hsd3b6	1802	1.65764	3.40552	26.4931	0.000162469	0.00605582
Ssbp4	1475	-0.539591	6.57003	24.232	0.000164165	0.00610384
Pcdhb20	3398	1.08341	2.98444	24.1934	0.000165455	0.00613659
Plcd1	2908	-0.528929	5.42468	24.1091	0.00016831	0.00621902
Pon2	1850	0.588201	4.29806	24.1034	0.000168508	0.00621902
Pqlc1	4866	-0.570674	4.39623	23.9913	0.000172399	0.00634046
Golim4	4551	0.442393	7.22216	23.9843	0.000172645	0.00634046
Tmem123	2870	0.524958	6.90004	23.9641	0.00017336	0.00635115
Mmp15	4279	-0.45072	6.78763	23.8898	0.000176009	0.0064275
Slc30a1	5230	0.506391	4.95197	23.8817	0.000176302	0.0064275
Yipf4	2133	0.473888	5.39659	23.8576	0.000177174	0.00643424
Tm9sf3	6144	0.419679	8.41649	23.839	0.000177849	0.00643424
Ero1l	4418	0.484654	5.8657	23.8312	0.000178133	0.00643424
Kifap3	4010	0.513943	7.13464	23.8293	0.000178204	0.00643424
Cga	691	-2.48026	-0.747582	23.8174	0.000178639	0.00643444
Mbd6	4046	-0.584983	6.76966	23.7805	0.000179996	0.00645834
Dek	2602	0.417303	8.17499	23.7759	0.000180165	0.00645834
Itfg1	3355	0.54373	6.58971	23.7548	0.000180948	0.00646739
Upk3b	2036	0.552944	6.80536	23.7258	0.000182027	0.00646739
Adk	1952	0.431441	6.10773	23.724	0.000182096	0.00646739
Apoe	1586	-0.586331	7.14768	23.7178	0.000182325	0.00646739
Adcyap1r1	6245	-0.806479	4.67072	23.7732	0.000182621	0.00646739
Trim59	2920	0.556942	7.11541	23.6997	0.000183007	0.00646739
Hiatl1	3472	0.412413	6.34938	23.6537	0.000184745	0.00650713
Entpd4	6168	0.663395	6.86175	23.777	0.000185	0.00650713
Grina	1693	-0.490539	5.35677	23.6191	0.000186068	0.00651759
Mov10	3770	-0.459671	6.7415	23.6165	0.000186167	0.00651759
Dusp4	2427	-0.696374	4.48957	23.5636	0.000188209	0.00656292
B4galnt4	3105	0.465666	6.75481	23.5582	0.000188416	0.00656292
Itm2a	1632	0.70607	7.83835	23.678	0.000188776	0.00656292
Ola1	2304	0.42854	6.2787	23.4669	0.000192006	0.00664757
Ttyh2	3456	-0.938555	4.14228	23.6144	0.000192521	0.00664757
Ablim3	4562	-1.175	2.47205	23.4527	0.000192572	0.00664757
Usp1	3595	0.420695	7.11372	23.4423	0.000192986	0.00664757
A930004D18Rik	3643	0.640184	3.8348	23.4047	0.000194493	0.00668095
Gpr155	5022	0.843931	2.4719	23.396	0.000194846	0.00668095
Syt11	4567	0.587993	5.49367	23.3561	0.000196466	0.00672113
Tead3	3003	-0.479448	6.39703	23.3009	0.000198731	0.00678311
Lyve1	2607	1.4809	1.91247	23.2541	0.000200671	0.00683378
Myoc	2080	1.50724	1.25962	23.2223	0.000202007	0.00685458
Tgm5	2531	0.891002	3.43579	23.2177	0.000202197	0.00685458
Ppp2r3c	2395	0.443336	5.33902	23.2003	0.000202932	0.00686394
Kank3	2634	-0.616648	5.44052	23.1207	0.00020633	0.00696318
Sept2	3334	0.473845	8.79115	23.0179	0.000210816	0.00707492
Rab33b	3472	0.450693	4.76145	22.9973	0.000211724	0.00707492
Rbl2	4925	0.479649	5.35899	22.9909	0.000212008	0.00707492
Cd109	5867	0.739049	4.02335	22.9796	0.000212514	0.00707492
AU015836	3000	-2.00953	2.45176	24.9833	0.000212711	0.00707492
Cited4	1258	-1.25803	2.26857	22.9745	0.00021274	0.00707492
Lrrcc1	5930	0.49462	6.43064	22.9699	0.000212946	0.00707492
Strn3	4164	0.449591	7.29155	22.9455	0.000214036	0.00709538
Pten	8212	0.492936	7.11344	22.8514	0.000218313	0.00720832
Gale	1537	-0.688461	3.66606	22.8422	0.000218733	0.00720832
Pitpnm2	7359	-0.45324	6.20478	22.8216	0.000219682	0.00720832
Ano1	4604	0.464558	6.8964	22.8204	0.00021974	0.00720832
Csgalnact1	4247	0.803871	3.82904	22.8109	0.000220182	0.00720832
Fstl1	3609	0.55763	9.66235	22.804	0.000220499	0.00720832
Dhrs11	1421	-0.862448	3.12262	22.7913	0.000221091	0.00720832
Oxct1	3482	0.505138	7.72296	22.787	0.000221291	0.00720832
Siglece	1849	-1.90748	0.166249	22.766	0.000222273	0.00722459
Rexo1	5249	-0.380602	6.73085	22.6808	0.000226308	0.00733982
Ncapg	3698	0.461425	6.34279	22.6402	0.000228256	0.00738701
Dlk1	4811	0.568969	9.23059	22.5923	0.000230586	0.00741761
Pcdhb11	3615	1.52931	0.801695	22.5905	0.000230671	0.00741761
Rbl1	5415	0.385368	6.07486	22.5868	0.000230854	0.00741761
Fes	2762	-0.65365	4.07664	22.5795	0.000231211	0.00741761
Arhgdig	1032	-1.00884	2.65902	22.57	0.000231677	0.00741761
Reep3	5550	0.514411	6.35016	22.547	0.000232808	0.00743437
Aldh1a1	2032	-2.16765	4.52719	29.3577	0.000233192	0.00743437
Cmpk1	1880	0.424715	6.31608	22.5226	0.000234017	0.00744483
Nr4a3	5602	-2.46902	-0.739143	22.5079	0.000234748	0.00744861
Arsb	3989	0.581436	5.34177	22.496	0.000235346	0.00744861
March8	4623	0.386572	6.65925	22.4903	0.000235627	0.00744861
Tmie	2437	-1.33149	0.832714	22.478	0.000236247	0.00745247
Pmp22	2352	0.482961	6.28506	22.4333	0.000238501	0.00750145
Rasgef1b	2996	-0.914886	3.52827	22.4274	0.000238801	0.00750145
Adamts15	5928	0.750518	4.48773	22.4022	0.000240085	0.00752453
Mcur1	4356	-0.472419	4.45032	22.3933	0.00024054	0.00752453
Ppp1cb	4024	0.436417	8.55732	22.368	0.00024184	0.00754945
Anks1	7092	-0.49244	6.09801	22.3529	0.000242622	0.00755131
Gpr182	1694	-0.909768	2.66236	22.3474	0.000242908	0.00755131
Rp2h	5142	0.429848	5.45002	22.3358	0.000243507	0.00755427
Msr1	3998	1.07483	1.5495	22.3146	0.000244612	0.00757286
Cfl2	2938	0.427202	6.99902	22.2577	0.000247608	0.0076498
Eps8	4936	-1.18351	4.07049	23.4224	0.000249796	0.00769202
Ldah	3082	0.423457	5.50181	22.2127	0.000250001	0.00769202
Pfn2	2020	0.413498	6.71572	22.1875	0.000251354	0.00770938
Metrn	1363	-0.578569	5.55093	22.1743	0.000252067	0.00770938
Mapk8ip3	5615	-0.574765	6.9937	22.1651	0.000252562	0.00770938
Sema6c	4186	-0.46319	5.89065	22.1592	0.000252885	0.00770938
Zfp219	3317	-0.415044	6.83844	22.1545	0.000253138	0.00770938
Adam9	4039	0.443475	6.19625	22.095	0.000256393	0.00778442
Hsbp1l1	1253	-1.34104	0.795546	22.0905	0.000256641	0.00778442
Sorcs3	5634	0.907991	3.35582	22.0778	0.000257343	0.00778995
Pcdhb14	3438	1.10672	1.39479	22.0489	0.000258948	0.00782274
Lefty2	2461	-1.55758	2.38596	22.6412	0.000259561	0.00782548
Rreb1	13622	-0.556291	6.79858	21.943	0.000264921	0.00790144
Shd	1536	-0.930787	3.39473	21.9417	0.000264994	0.00790144
Crim1	5995	0.525982	5.9535	21.9358	0.000265335	0.00790144
Epdr1	2387	0.659878	3.97918	21.9188	0.000266307	0.00790144
Serinc1	2878	0.463842	7.91772	21.9048	0.000267113	0.00790144
Gatm	2357	-1.4942	3.10984	23.077	0.000267362	0.00790144
Dguok	1110	0.538589	4.81795	21.8904	0.000267945	0.00790144
L2hgdh	3338	0.425402	4.85515	21.8801	0.000268542	0.00790144
Il1r1	5035	0.862961	4.04497	21.8795	0.000268577	0.00790144
Leprot	1827	0.465491	6.44097	21.8767	0.00026874	0.00790144
Armcx1	2465	0.444057	6.24409	21.8724	0.000268991	0.00790144
Irf8	3433	-1.05845	2.12815	21.8548	0.000270019	0.00790144
Asb6	2113	-0.442885	4.81567	21.8546	0.000270026	0.00790144
Plxdc1	2905	-1.06643	3.36692	21.8541	0.000270057	0.00790144
Ybx2	1564	-0.891185	3.83549	21.8502	0.000270285	0.00790144
Pcdhb21	2712	1.19717	1.88914	21.8462	0.000270518	0.00790144
Gpd1	2785	-0.970121	1.83682	21.8072	0.000272813	0.00794582
Gm20300	3440	0.627179	3.88044	21.8002	0.000273225	0.00794582
Sfxn1	2810	0.456436	6.1835	21.7811	0.000274359	0.00794582
Spryd3	2437	0.552013	4.62428	21.7798	0.000274436	0.00794582
Aes	1505	-0.462831	8.2183	21.7756	0.000274689	0.00794582
Rab43	4881	-0.457518	5.2239	21.7493	0.000276257	0.0079748
Negr1	5939	0.837009	4.9502	22.2374	0.000276755	0.0079748
Mob1a	1562	0.511282	6.03993	21.729	0.00027748	0.00798035
Dmrt1	2251	-0.916621	3.1162	21.6973	0.000279394	0.00802001
Zfp367	3490	0.518208	4.8302	21.6786	0.000280534	0.00803733
1700020I14Rik	1549	0.513053	5.9143	21.6596	0.000281695	0.00805518
Ctnna2	4130	0.875387	2.58382	21.64	0.000282895	0.0080741
Fzd6	4138	0.542293	4.8444	21.6207	0.000284088	0.00809272
Slc22a3	3499	0.876134	2.49973	21.5915	0.000285899	0.00812885
Xrcc5	2556	0.422392	6.42749	21.5604	0.000287844	0.00816867
Vps4b	3272	0.396777	6.79504	21.546	0.00028875	0.00817889
Cebpd	2260	-0.709195	4.01932	21.5158	0.000290664	0.00819578
Rnf2	3028	0.423377	7.2042	21.5118	0.000290915	0.00819578
Upk1b	1769	0.967609	3.80932	21.6455	0.000291261	0.00819578
Sdc2	3313	0.487277	6.98594	21.5021	0.000291534	0.00819578
Zfp91	5609	0.44854	6.71544	21.4666	0.000293805	0.00824415
Lrrc16b	4598	-0.825909	4.83623	21.7568	0.000301007	0.00840119
Stra6	3642	-0.432442	6.37553	21.3449	0.000301741	0.00840119
Tsr1	3385	0.49922	6.23039	21.3417	0.000301954	0.00840119
Hmox1	1576	-0.491481	5.05501	21.3364	0.000302305	0.00840119
Pdia3	2642	0.499522	9.6803	21.3357	0.000302351	0.00840119
Nox4	3868	0.587203	3.7853	21.3248	0.000303074	0.00840119
Wnt2b	3573	0.605273	5.80577	21.321	0.000303326	0.00840119
Pdgfc	3512	0.512788	7.3229	21.2868	0.000305614	0.00844893
Scoc	2082	0.484486	5.55738	21.2434	0.000308544	0.00851424
Grasp	2014	-0.658973	4.41203	21.2326	0.000309285	0.00851899
Sptbn2	8235	-0.746709	5.75474	21.7634	0.000310151	0.00852717
Vps35	3169	0.389439	7.46691	21.203	0.000311308	0.00854329
Fut8	3982	0.448742	5.07556	21.1484	0.000315077	0.0086286
Hspb7	2768	2.34981	-0.835238	21.1413	0.000315568	0.0086286
Ift57	2540	0.473616	4.49806	21.0469	0.000322221	0.00879446
Hmgb1	2310	0.451696	8.04189	21.0243	0.000323843	0.0088127
Nus1	4614	0.384865	6.87433	21.0212	0.000324065	0.0088127
Bex2	902	-0.604177	5.88756	21.0016	0.000325471	0.00883489
Stx1a	2071	-0.903248	5.22213	22.1383	0.000327052	0.00886175
Uri1	3451	0.387503	6.56347	20.9696	0.00032779	0.00886572
Reep2	1926	-0.657784	3.65905	20.9449	0.000329593	0.00889842
Impad1	4627	0.484687	7.29915	20.9119	0.000332015	0.00894418
Ephb6	3760	-0.457596	5.21738	20.9056	0.000332482	0.00894418
Zfp260	3716	0.429431	7.39844	20.8863	0.000333915	0.00896663
Fam83f	2993	-1.93494	-0.206976	20.8643	0.00033555	0.00899441
Scn4b	4244	-1.92004	-0.232419	20.8327	0.000337918	0.00904171
Jam3	1970	0.473593	6.4118	20.8178	0.000339046	0.00905573
Phf6	4420	0.405627	6.95218	20.8007	0.000340341	0.00907413
Nek7	3366	0.463778	6.21985	20.7854	0.000341503	0.00908896
Chrdl1	6771	1.1413	1.97146	20.7725	0.000342484	0.00909889
Cpe	2094	0.418128	7.17615	20.7558	0.000343762	0.00911669
Baiap2	3610	-0.470899	4.16954	20.7249	0.000346142	0.00915715
Slc40a1	3380	0.536227	5.85283	20.7182	0.00034666	0.00915715
Brms1l	2566	0.371366	5.69496	20.7084	0.000347425	0.00915715
Slfn9	3856	0.601081	5.03338	20.7044	0.000347732	0.00915715
Slc35b4	3697	0.462224	6.12508	20.6526	0.000351787	0.00924768
Susd3	1434	-1.28515	1.59274	20.6022	0.000355784	0.00933638
Nr2f6	2218	-0.497183	6.66565	20.5866	0.00035703	0.00935269
Slc25a18	1367	-1.26755	0.69903	20.5768	0.000357812	0.00935682
Rgs9	8530	-0.721906	2.81352	20.5667	0.00035863	0.00936187
Pcdhb17	3270	0.747616	3.50144	20.5543	0.000359626	0.00937155
Esyt2	5541	0.359112	6.6125	20.5416	0.000360657	0.00937248
Mir7686	57	-1.90932	1.3415	20.8708	0.000361055	0.00937248
Gm5803	1165	0.628642	4.70001	20.5239	0.000362094	0.00937248
Aagab	2600	-0.423344	5.34542	20.523	0.000362164	0.00937248
Tle6	2015	-0.753733	4.33267	20.4945	0.00036449	0.00941642
Xrcc4	1547	0.606437	3.11848	20.446	0.000368491	0.00950339
Whrn	4406	-0.647454	4.57278	20.4271	0.000370064	0.0095131
Tcea1	2847	0.459546	6.90078	20.4262	0.000370137	0.0095131
Rragb	2281	0.553895	3.87725	20.4103	0.000371474	0.00953111
Mastl	4652	0.524935	4.74405	20.3898	0.00037319	0.00955877
Tmem237	1972	0.395787	5.0258	20.3786	0.000374139	0.00956673
Hdac7	4960	-0.386229	6.99158	20.3441	0.000377067	0.00960535
Tmx1	2320	0.371416	6.632	20.3426	0.00037719	0.00960535
Efhd1	1805	-1.88229	0.55232	20.3381	0.000377573	0.00960535
Shcbp1	2132	0.45429	5.70578	20.3184	0.00037926	0.00963161
Cecr6	4869	-0.792969	2.21525	20.3107	0.000379919	0.00963161
St8sia1	8995	0.50549	6.39603	20.3036	0.000380533	0.00963161
Stab2	8133	-0.800606	3.36337	20.2531	0.00038491	0.00971488
Pde3b	5286	0.527098	5.33565	20.2507	0.00038512	0.00971488
Ccdc88b	4959	-1.22439	1.77393	20.2408	0.000385982	0.00972026
Rasa3	4118	-0.425554	6.28648	20.2313	0.000386814	0.00972488
Npm1	1718	0.474618	9.59521	20.2171	0.000388063	0.00973991
Clcnkb	2340	-2.47519	-0.117035	20.152	0.000393835	0.00986827
Tjap1	2595	-0.45835	5.88773	20.1339	0.000395465	0.00989197
Ankrd13b	3336	-0.497356	5.99297	20.1268	0.000396101	0.00989197
Adcy9	7840	-0.760414	2.97372	20.1048	0.000398086	0.00991191
Pkia	3682	0.522518	5.49601	20.0923	0.000399224	0.00991191
Sh3tc2	4540	-0.555047	5.07324	20.0828	0.000400083	0.00991191
Fam172a	4070	0.396858	5.64856	20.082	0.000400158	0.00991191
Oplah	3970	-0.552364	4.80042	20.0815	0.000400207	0.00991191
Hip1r	4392	-0.654836	4.31436	20.0707	0.000401191	0.00991987
Etv5	3822	-0.806604	5.25007	20.7168	0.000404426	0.00997168
Sirt6	2134	-0.517085	5.27606	20.0334	0.000404617	0.00997168
Tmem37	1017	-0.94353	1.88596	19.9851	0.0004091	0.0100656
Coro7	3488	-0.428058	5.03935	19.9737	0.000410165	0.0100753
Sidt2	4302	-0.409109	6.86305	19.9626	0.000411214	0.0100845
Ids	4972	0.557812	5.49192	19.9466	0.00041272	0.0101049
Gpr37	3205	-0.791677	5.02416	20.388	0.000414736	0.0101377
B230219D22Rik	4652	0.392334	8.00926	19.9087	0.000416312	0.0101543
Arxes2	1540	0.420097	5.71692	19.8971	0.000417419	0.0101543
BC006965	1952	-2.38206	-1.06742	19.8968	0.00041745	0.0101543
Rpe	2630	0.40838	5.29809	19.8827	0.000418791	0.0101704
Lrrn1	3756	0.651289	5.43568	19.8946	0.000422214	0.010226
Gstm7	1305	-0.674775	4.65505	19.8449	0.000422445	0.010226
Eea1	7836	0.422945	6.02367	19.8242	0.000424452	0.0102526
Rab2a	2057	0.419739	7.49052	19.8148	0.000425369	0.0102526
1110008L16Rik	3117	0.469717	4.48754	19.8125	0.000425595	0.0102526
Rbm47	5417	-1.1404	3.48283	20.169	0.000427816	0.0102896
Clec7a	2279	-1.47597	0.727777	19.7789	0.000428892	0.0102966
Epha2	3932	-0.545496	4.71139	19.7729	0.000429481	0.0102966
Rap2c	3543	0.371244	6.77627	19.7509	0.00043166	0.0103125
Hbp1	4240	0.393153	7.92539	19.7448	0.000432266	0.0103125
Rgl2	2940	-0.527987	6.22635	19.7447	0.00043227	0.0103125
Ipo7	3117	0.468389	7.64092	19.7365	0.000433096	0.0103125
Tst	1096	-0.777904	4.45903	19.7884	0.000433586	0.0103125
Ndst3	5838	-0.819399	3.23662	19.7092	0.000435817	0.0103491
Map4k2	4724	-0.567406	5.66789	19.7014	0.000436603	0.0103511
Ccm2	2104	0.400935	6.2499	19.6946	0.000437285	0.0103511
Nfkb2	3292	-0.503615	4.41826	19.6375	0.000443085	0.0104719
Spire2	2333	-0.690619	2.91702	19.5732	0.000449712	0.0106084
Atf1	2329	0.361235	5.81904	19.5678	0.000450278	0.0106084
Cilp	4153	1.00504	2.31282	19.5498	0.000452161	0.0106361
Cacna1h	8228	-0.553391	6.80539	19.5387	0.000453314	0.0106366
Smc2	5531	0.467883	7.73909	19.536	0.000453605	0.0106366
Mut	3675	0.353083	6.0364	19.4997	0.000457428	0.0107094
Ankib1	6781	0.472112	6.32595	19.4931	0.000458137	0.0107094
Smek2	5108	0.411362	7.0855	19.4729	0.000460283	0.0107292
Map4k1	2698	-0.67444	3.46956	19.4713	0.000460454	0.0107292
Tlr13	4014	1.34793	0.411445	19.4649	0.000461134	0.0107292
Fbrs	2650	-0.3686	6.24951	19.4432	0.000463467	0.0107565
Tmem116	1451	-1.49986	0.238531	19.4384	0.000463981	0.0107565
Adgre5	3253	-0.438995	5.1232	19.434	0.000464459	0.0107565
Nusap1	2960	0.458447	6.54101	19.4211	0.000465847	0.010772
Plekha4	2660	-0.768484	3.75727	19.4064	0.000467442	0.0107922
Cerk	4546	-0.485408	5.57583	19.3347	0.00047531	0.010957
Tmed7	3452	0.431249	7.25155	19.2576	0.000483931	0.0111386
Rilp	1487	-1.44726	0.313292	19.2345	0.000486546	0.0111816
Tmx4	5147	0.364851	6.40211	19.2117	0.000489146	0.0112241
Tm9sf2	3062	0.390841	7.4742	19.1766	0.000493176	0.0112993
F3	1876	0.670354	3.50849	19.1451	0.000496833	0.0113657
Inppl1	5096	-0.373647	7.71703	19.1251	0.000499172	0.0114018
Trpm4	4245	-0.534453	4.67126	19.1173	0.000500081	0.0114052
Pigk	4865	0.391025	6.25858	19.0951	0.000502692	0.0114318
Cdkn2c	2253	0.857774	2.59255	19.0944	0.000502774	0.0114318
Fhl3	1685	-0.622431	4.39988	19.0818	0.000504267	0.0114437
Ranbp6	4867	0.497862	5.44968	19.0755	0.000505013	0.0114437
Brpf1	4901	-0.340871	6.13596	19.0706	0.000505589	0.0114437
Fnip1	6281	0.455544	5.93377	19.0641	0.000506368	0.0114441
Cmtr2	3577	0.58358	4.08487	19.043	0.000508883	0.0114634
Zfp146	2030	0.414849	7.42781	19.0427	0.000508913	0.0114634
Fxr2	2970	-0.387745	7.30937	19.0377	0.000509517	0.0114634
Prr36	4616	-0.719756	3.96385	19.0126	0.000512532	0.0115139
Rhpn1	2286	-0.913106	3.04011	19.0043	0.00051353	0.0115191
Adam8	3117	-1.14128	3.83644	19.8144	0.000515332	0.0115422
Sephs1	5318	0.372683	7.49033	18.9328	0.000522259	0.0116799
Zmpste24	3430	0.363776	5.58912	18.908	0.000525314	0.0117307
Mia3	6741	0.363217	7.31533	18.8832	0.000528406	0.0117589
Mapk15	1930	-1.02951	3.77195	19.3154	0.00052867	0.0117589
Mfsd1	2978	0.341355	6.48973	18.8787	0.000528962	0.0117589
Smim10l1	2738	0.33557	6.87165	18.8727	0.000529718	0.0117589
Fam198b	6627	-0.484663	6.35761	18.861	0.000531189	0.0117742
Bhlhb9	2825	0.372396	6.25141	18.8149	0.000537013	0.0118857
Rbbp9	2160	0.431517	6.32684	18.8043	0.000538354	0.0118978
Creb1	8421	0.404347	7.12735	18.7526	0.000544992	0.0120262
2410017I17Rik	1511	-2.24401	-0.432727	18.7466	0.000545771	0.0120262
Tbc1d9	5848	0.475759	4.81148	18.7261	0.000548426	0.012067
Fbxl5	3328	0.503177	6.49836	18.7172	0.000549588	0.0120748
Wnt6	2068	-0.634534	6.03769	18.9142	0.000551901	0.0121079
Faxc	9342	0.499518	5.75543	18.6656	0.000556363	0.0121879
Mmp16	4576	0.62151	5.38913	18.6353	0.000560783	0.0122668
Mybl1	4984	-0.75318	3.7157	18.5943	0.000565891	0.0123434
Mettl24	1529	-0.88163	3.61816	18.594	0.000565933	0.0123434
Anln	5421	0.399556	6.9486	18.5854	0.0005671	0.0123509
Vat1	2732	-0.516886	6.30242	18.5299	0.00057465	0.0124972
Fbrsl1	4949	-0.418946	5.87002	18.4779	0.000581842	0.01263
Dynlt3	2153	0.567283	5.35247	18.4691	0.000583067	0.01263
Clec18a	1819	-0.82072	4.10592	18.5424	0.000583287	0.01263
Sh2b2	3279	-0.595081	3.79693	18.4271	0.000588965	0.0127168
Zbtb7b	3690	-0.604284	3.35387	18.4269	0.000588991	0.0127168
Sept5	2127	-0.437045	4.96549	18.4147	0.000590711	0.0127356
Hsp90b1	2759	0.457063	10.3742	18.3407	0.00060129	0.012945
Sugt1	1951	0.323825	6.37485	18.2892	0.00060878	0.0130812
Pcdhb13	3693	1.53959	0.0674429	18.284	0.000609547	0.0130812
Prps2	3638	0.536498	5.73373	18.279	0.000610289	0.0130812
Bub1	4337	0.355159	6.71998	18.2687	0.000611791	0.0130812
Clmp	2929	0.417859	6.70485	18.2674	0.000611982	0.0130812
Tfam	3918	0.382369	6.5284	18.2583	0.000613334	0.0130881
Slc39a6	3882	0.399598	6.92843	18.2517	0.000614307	0.0130881
Slc34a1	3081	-1.57332	1.5083	18.2851	0.000614926	0.0130881
Wls	2769	0.400067	7.53206	18.2344	0.000616871	0.0130927
Optn	2413	-0.646978	3.02641	18.2343	0.000616886	0.0130927
Dnaaf3	2189	-0.811992	3.23783	18.2237	0.000618472	0.0131077
Mtap	2558	0.420537	6.53922	18.1905	0.00062344	0.0131944
Cfh	4365	1.00335	6.95864	20.75	0.000625283	0.0132147
Large	3669	0.365902	5.99289	18.1704	0.000626477	0.0132213
Casd1	3760	0.34323	6.7104	18.1614	0.000627839	0.0132314
Ube2q2	2941	0.419669	5.32775	18.1545	0.000628878	0.0132347
Col5a2	6615	0.57319	8.27614	18.1409	0.00063096	0.0132599
Plau	2343	0.587442	5.17335	18.1211	0.000633979	0.0133047
Shh	2667	1.78453	2.34422	19.4017	0.00064051	0.0134229
Dpf1	2278	-0.564401	3.82867	18.0639	0.00064282	0.0134525
Lztfl1	3421	0.492737	5.21421	18.0528	0.000644565	0.0134531
D430041D05Rik	10122	-1.6884	1.18613	18.0505	0.000645356	0.0134531
Npepl1	2097	-0.487786	5.37844	18.0465	0.00064554	0.0134531
Alg11	4964	0.397509	5.89678	18.0359	0.000647211	0.0134692
Brip1os	6508	0.381208	6.56398	18.0216	0.000649456	0.0134971
Cntnap5b	5120	1.84478	-0.104448	18.0084	0.000651537	0.0135216
Fmod	2859	0.771032	4.74394	18.2673	0.000654683	0.0135682
Rsl1d1	1839	0.369035	7.35532	17.9556	0.000659949	0.0136584
Pld2	5847	-0.651596	3.82532	17.9466	0.000661397	0.0136695
Sept10	2654	0.387857	6.01593	17.8853	0.00067135	0.0138401
Dock5	10335	-0.625994	4.00045	17.8844	0.000671498	0.0138401
Hdgfrp3	5868	0.398165	6.87498	17.8778	0.000672578	0.0138433
Zmym3	6051	-0.344532	6.99042	17.8674	0.00067429	0.0138595
Nlgn1	5673	1.13109	1.6461	17.8517	0.000676877	0.0138936
Shroom1	3312	-0.845525	1.87226	17.83	0.000680462	0.0139481
Sh3bgrl2	3500	0.476718	5.58415	17.8229	0.000681644	0.0139532
Ushbp1	3549	-0.795994	3.65703	17.7964	0.000686082	0.0140249
Arl5a	5212	0.366137	7.08607	17.7595	0.000692287	0.0141325
Ift80	4090	0.348556	5.74564	17.7455	0.000694673	0.0141619
Kif12	2250	-0.795844	5.2926	18.4745	0.000696164	0.014173
Mroh1	6983	-0.418849	5.82748	17.7169	0.000699562	0.0142229
Stxbp2	2703	-0.405711	5.89418	17.7017	0.000702172	0.0142566
Pbk	1646	0.518928	5.74284	17.6903	0.000704139	0.0142744
Sel1l	6300	0.380718	7.1612	17.6855	0.000704955	0.0142744
Ndst4	3489	-1.61906	0.630084	17.6522	0.00071075	0.0143723
Adgrb1	6227	0.86034	2.63967	17.6388	0.000713088	0.0144001
Klc4	2322	-0.449249	5.81116	17.6117	0.00071785	0.0144753
Cd300a	4642	-1.0255	1.99546	17.6067	0.000718742	0.0144753
Cd55	2526	0.648358	4.46041	17.5968	0.000720493	0.0144911
Erlin2	3945	0.361833	7.1137	17.5838	0.000722798	0.014518
Tnfsf15	5828	0.918362	1.893	17.5729	0.000724744	0.0145376
Ly75	5172	0.775567	3.24926	17.5606	0.000726937	0.0145538
Hpgds	3298	-0.748709	2.02473	17.5503	0.000728787	0.0145538
Pcyox1	4291	0.380532	7.2347	17.5502	0.000728815	0.0145538
Tmem38b	2861	0.590737	3.49988	17.5467	0.000729438	0.0145538
Kif21b	9119	-0.51221	6.18042	17.5271	0.000732978	0.014605
Ube2g1	3837	0.339894	7.02976	17.4992	0.000738036	0.0146862
Gramd3	2605	0.435686	4.82323	17.4878	0.000740114	0.0146939
Shoc2	4213	0.386702	6.43246	17.4863	0.000740385	0.0146939
Vma21	4806	0.459734	5.57788	17.4319	0.000750413	0.0148632
Acadsb	3348	0.346768	6.46711	17.4293	0.000750896	0.0148632
Cyp39a1	3106	0.513224	4.75789	17.4194	0.000752728	0.0148756
Brip1	6933	0.439472	4.55775	17.4109	0.000754321	0.0148756
Igsf6	2133	-0.926379	1.64667	17.4047	0.000755478	0.0148756
Serpina3g	2020	-0.917095	2.0984	17.4046	0.000755495	0.0148756
Stard8	4963	-0.55072	4.14787	17.3973	0.000756854	0.0148828
Gpr137b	2981	0.789492	4.50823	17.6564	0.000760971	0.0149442
Rassf7	1525	-0.491454	4.30381	17.352	0.000765403	0.0150011
Gm5643	3467	0.490521	6.88725	17.3495	0.000765875	0.0150011
Xiap	7202	0.445822	7.54146	17.3369	0.000768287	0.0150287
Pml	5377	-0.396479	6.12189	17.289	0.000777477	0.015135
Zswim8	6073	-0.412884	7.7895	17.2887	0.000777538	0.015135
Stt3a	2697	0.366177	7.61488	17.2884	0.000777593	0.015135
Wnt7a	3176	-1.72332	1.22395	17.3737	0.00077957	0.015135
Irak1bp1	1893	0.516197	4.15548	17.2757	0.000780044	0.015135
Rnf150	9685	0.474783	6.36749	17.2725	0.000780675	0.015135
Gm13212	1659	0.90762	3.33853	17.2701	0.000781126	0.015135
Lacc1	2419	-0.636047	2.78897	17.266	0.000781922	0.015135
Atn1	4396	-0.405066	7.64576	17.2593	0.000783225	0.015135
Trp53i11	2662	-0.409229	5.62236	17.2563	0.000783821	0.015135
Mpp5	5514	0.349323	6.72149	17.2293	0.000789108	0.0152175
2610002M06Rik	5841	0.561845	5.04845	17.2144	0.000792033	0.0152273
Sclt1	3020	0.394571	4.77343	17.2109	0.000792731	0.0152273
Tmem45a	2698	0.715393	4.04913	17.2099	0.000792919	0.0152273
Fam109a	2335	-0.43947	5.49254	17.2014	0.000794612	0.0152273
Itpr3	8990	-0.502952	6.21359	17.2009	0.0007947	0.0152273
Enpp6	3065	1.48496	1.04574	17.1721	0.000800432	0.0153007
Abhd15	3249	-1.38639	0.0418398	17.1714	0.000800571	0.0153007
Nbn	2491	0.336621	5.40616	17.164	0.000802055	0.0153095
Stag2	6211	0.437367	7.87969	17.1578	0.0008033	0.0153138
Wsb2	2408	-0.335639	6.2301	17.1338	0.000808118	0.0153861
Scrn2	1518	-0.472597	4.545	17.1132	0.000812287	0.0154458
Ttc33	1828	0.419176	5.30715	17.0969	0.000815613	0.0154894
Ppp1r2	4074	0.36	6.16157	17.0854	0.000817958	0.0155059
Ssr1	9306	0.395091	8.31949	17.0825	0.000818553	0.0155059
Pappa2	8585	1.26336	4.36457	19.2213	0.000822239	0.0155201
Lonrf3	7370	0.922848	1.35274	17.0627	0.000822618	0.0155201
Tjp3	3342	-0.793664	2.57787	17.0619	0.000822778	0.0155201
Myrf	5597	0.380506	9.0741	17.0587	0.000823442	0.0155201
Decr1	2959	0.389109	5.68897	17.0489	0.000825466	0.0155234
Aire	2026	-1.36753	0.584592	17.0476	0.000825733	0.0155234
Zbtb41	8362	0.421878	6.25268	17.0428	0.000826729	0.0155234
Car3	1529	0.637679	3.60401	17.0375	0.000827842	0.0155249
Cep55	2778	0.389741	5.40624	17.0289	0.000829612	0.0155386
Rapgef3	3834	-0.417394	4.51759	17.0197	0.000831544	0.0155479
Arhgap4	3321	-0.601073	3.45722	17.0166	0.000832184	0.0155479
Ggt1	2241	-0.752939	4.08913	16.9994	0.000835777	0.0155771
Rnf166	1783	-0.424043	5.13598	16.9992	0.000835825	0.0155771
Gck	2898	-0.967644	1.18734	16.9786	0.000840155	0.0156384
Sphk2	4163	-0.354433	5.82313	16.9654	0.000842941	0.0156615
Pwp1	2579	0.393424	6.06036	16.9628	0.00084349	0.0156615
Abca6	5719	0.906818	1.87952	16.9379	0.000848799	0.0157406
Pdgfra	6737	0.455966	8.67978	16.9222	0.00085214	0.0157738
Scrt2	3395	-0.983277	2.86703	16.9175	0.00085316	0.0157738
Tmem67	3613	0.515219	4.46243	16.9147	0.000853746	0.0157738
Ptgr1	2104	-0.461604	5.66015	16.9056	0.000855717	0.0157907
Rfx1	4172	-0.334391	5.82092	16.8813	0.000860973	0.0158682
Dbt	3292	0.358416	5.56409	16.8544	0.000866831	0.0159565
Abca5	8269	0.480266	4.49961	16.8337	0.000871366	0.0160203
Hsd17b14	1365	-1.36368	0.438349	16.8248	0.000873325	0.0160366
Nudcd1	3447	0.386465	5.35844	16.7768	0.000883967	0.0162122
Nifk	1894	0.345703	6.11447	16.7682	0.000885895	0.0162277
Dkc1	2803	0.364718	6.75536	16.7553	0.00088878	0.0162292
Fmnl1	3873	-0.939734	3.08273	16.7549	0.000888888	0.0162292
Galt	2261	-0.483351	4.32509	16.7534	0.000889225	0.0162292
Chchd10	948	-0.758828	3.84913	16.7466	0.000890751	0.0162372
Gpc3	2268	0.562898	10.4639	16.7145	0.000898011	0.0163497
Rfx2	3353	-0.659731	3.18983	16.7018	0.000900904	0.0163825
Pkig	1426	-0.456601	6.14419	16.6858	0.000904571	0.0164292
Tdrd1	5443	0.945556	2.13409	16.6742	0.000907229	0.0164575
Esrra	2242	-0.533392	4.22665	16.6611	0.000910263	0.0164926
Zfp598	3287	-0.41157	6.57288	16.6454	0.000913901	0.0165385
Zc3hav1	4433	-0.892808	3.45669	16.6401	0.000915114	0.0165405
Galnt1	4062	0.376764	7.4297	16.6302	0.000917429	0.0165624
Gabra4	4123	0.574257	5.86875	16.6932	0.000919302	0.0165634
Pld5	3894	1.42922	0.532948	16.6205	0.0009197	0.0165634
Dclk1	12995	0.421522	6.77052	16.6115	0.000921789	0.0165811
Ntsr1	3916	-1.02222	3.95746	17.243	0.000922982	0.0165827
Tmem167	10809	0.37222	7.10285	16.5696	0.000931669	0.0167017
Upf1	4616	-0.390098	7.3121	16.5689	0.000931835	0.0167017
Prrx2	1129	-0.483654	4.2877	16.5621	0.000933455	0.0167107
Obsl1	5770	-0.467548	8.6369	16.5527	0.000935681	0.0167306
Itgav	7055	0.503755	7.3925	16.5477	0.000936882	0.0167321
D030068K23Rik	3677	1.30852	0.270078	16.538	0.000939213	0.0167538
Zfp9	3921	0.461358	5.13891	16.5323	0.000940565	0.0167579
Rmst	2687	-0.890521	2.76981	16.5228	0.00094285	0.0167649
Trp53inp2	3934	-0.460904	5.88947	16.5178	0.000944056	0.0167649
Fn3k	4358	-0.980598	0.797309	16.5157	0.000944565	0.0167649
Slc16a11	1756	-1.18813	0.745988	16.5121	0.000945429	0.0167649
Ppp1r13l	3130	-0.498043	4.02297	16.4989	0.000948611	0.0168014
Tm4sf5	975	0.599015	3.63393	16.4891	0.000950997	0.0168238
Kalrn	16920	-0.418423	6.68991	16.484	0.000952238	0.0168259
Pgpep1	4882	-0.377639	5.88697	16.4704	0.000955545	0.0168644
Moxd1	3083	0.779301	3.85067	16.4644	0.000957001	0.0168702
Rgs16	2335	-0.781872	2.65069	16.4565	0.000958932	0.0168785
Cebpz	4077	0.400638	6.64887	16.4533	0.000959725	0.0168785
Snx5	2620	0.380853	8.17192	16.4475	0.000961148	0.0168838
Iffo1	3039	-0.569604	4.48998	16.4265	0.000966317	0.0169448
Slc52a3	2766	-1.46379	1.06463	16.4242	0.000966886	0.0169448
Nop58	1976	0.363217	7.61234	16.3887	0.000975719	0.0170797
Atp1a2	6227	-0.786416	2.88291	16.3702	0.000980353	0.0171407
Dsc2	4416	0.431952	4.91349	16.3639	0.000981943	0.0171485
Cpa2	1325	-1.3151	3.12189	17.0612	0.000984742	0.0171774
Atp11c	6047	0.35737	5.9759	16.3471	0.000986169	0.0171823
Nab2	2575	-0.361314	6.77629	16.3271	0.000991245	0.0172507
Tnfrsf22	2275	0.646801	2.98279	16.304	0.000997152	0.0173133
Mcam	2892	0.502949	6.08102	16.3039	0.000997155	0.0173133
Pitpnm1	4728	-0.496914	3.59648	16.2945	0.000999579	0.0173353
Ndc80	2201	0.394058	5.6794	16.2845	0.00100214	0.0173596
Scarf1	2884	-0.52452	4.07377	16.2652	0.00100714	0.0174261
Bcar1	3279	-0.453256	6.79863	16.2576	0.00100911	0.01744
Slc15a3	2345	-0.973327	1.0364	16.2496	0.00101118	0.0174557
Tmem165	1896	0.32624	6.94401	16.2279	0.00101685	0.0175334
E2f5	1749	0.357048	5.84136	16.2209	0.00101869	0.0175449
Tbc1d15	3779	0.394195	6.20186	16.1922	0.00102624	0.017592
Car15	1105	-0.88883	1.56893	16.1881	0.00102732	0.017592
Galnt5	3247	1.00487	1.14753	16.1878	0.00102741	0.017592
Madcam1	1420	-1.2021	1.14249	16.1851	0.00102811	0.017592
Esrp2	2672	-0.776286	2.50953	16.185	0.00102814	0.017592
Rnf208	1333	-0.69957	2.26147	16.1838	0.00102847	0.017592
Syt7	6966	-0.48912	5.41906	16.1589	0.00103511	0.0176854
Tpd52l1	1267	-0.572634	4.31529	16.1294	0.00104302	0.0178003
Kdm6b	6644	-0.431472	7.54534	16.1236	0.00104459	0.0178067
Acat1	3373	0.385068	6.7897	16.1182	0.00104605	0.0178113
Morf4l1-ps1	5159	0.399276	8.12652	16.1123	0.00104763	0.017818
Hist1h2ag	472	-1.61332	4.34781	19.1459	0.00105659	0.0179169
Ccnc	4369	0.452474	4.76227	16.0675	0.00105984	0.0179169
Tceal6	1115	0.865531	2.541	16.0664	0.00106015	0.0179169
Tcirg1	3304	-0.85721	5.04513	17.0501	0.00106138	0.0179169
Gm10638	1362	-0.886267	1.15414	16.0617	0.00106144	0.0179169
Mthfr	6141	-0.419217	6.24391	16.0599	0.00106194	0.0179169
Atp1b2	2959	-1.35243	5.37803	19.1316	0.00106263	0.0179169
Rgn	1574	-1.73396	0.272289	16.056	0.00106301	0.0179169
Socs3	2724	0.366179	4.99481	16.039	0.00106769	0.0179757
Yme1l1	4571	0.389826	7.712	16.0315	0.00106978	0.0179905
Edn2	1244	0.968536	1.20612	16.0158	0.00107414	0.0180356
Smarca1	4055	0.50116	6.64423	16.0132	0.00107487	0.0180356
Cebpb	1518	-1.14537	2.50233	16.0422	0.00109011	0.0182633
Mgst3	635	-0.694663	3.74338	15.9558	0.001091	0.0182633
Wrb	2483	0.338531	5.68338	15.952	0.00109209	0.0182633
Mapkapk3	2816	-0.877208	2.80166	15.9383	0.00109598	0.0183078
Samd14	3318	-0.357749	6.66078	15.9316	0.00109789	0.0183103
Itpripl2	6864	0.542019	5.75218	15.9293	0.00109857	0.0183103
Kcnab3	2537	-0.9511	1.59587	15.9233	0.00110026	0.0183181
Spin4	4176	0.491446	4.15492	15.9183	0.0011017	0.0183216
Ghr	4518	0.365597	6.9977	15.8706	0.00111548	0.0185303
Isoc1	2563	0.410985	7.08536	15.8547	0.00112013	0.0185869
Casp12	2605	2.45544	-0.668076	15.8268	0.00112831	0.0186918
Casz1	8500	-0.796565	2.63476	15.8246	0.00112894	0.0186918
Sppl2b	2869	-0.447739	5.37939	15.8133	0.00113229	0.018715
Rac2	3036	-0.858202	2.62374	15.8114	0.00113284	0.018715
Vav3	5084	-0.475526	3.9142	15.7866	0.00114022	0.0187649
Myo7a	7606	-0.387548	5.5839	15.7835	0.00114115	0.0187649
Atg4d	3024	-0.482035	4.47412	15.7815	0.00114173	0.0187649
Cdca7	2361	0.323007	7.1754	15.7812	0.00114183	0.0187649
1810065E05Rik	925	-1.57578	0.531344	15.7798	0.00114223	0.0187649
Suco	6308	0.326101	6.59481	15.776	0.00114338	0.0187649
Fam222a	2693	-0.634192	3.63612	15.7518	0.00115064	0.0188634
Hs2st1	4811	0.391408	6.63326	15.7453	0.00115261	0.0188751
Krr1	4990	0.345325	5.94454	15.7402	0.00115415	0.0188796
Dse	4225	0.32222	6.41713	15.7295	0.00115737	0.0189116
Smc6	5603	0.374391	7.3982	15.7217	0.00115975	0.0189195
Cdk14	4911	0.487079	5.58319	15.7196	0.00116037	0.0189195
Magt1	4523	0.338089	7.36103	15.7075	0.00116406	0.0189253
Mtmr7	3446	0.638039	3.62794	15.703	0.00116546	0.0189253
Arrdc3	4090	0.452891	7.37657	15.7028	0.00116551	0.0189253
Vldlr	8308	0.500912	5.75436	15.7019	0.00116578	0.0189253
Baz2a	8369	-0.459202	7.07782	15.6844	0.00117113	0.0189917
Hid1	3237	-0.531245	3.95467	15.6738	0.0011744	0.019024
Mier1	5031	0.358769	6.79055	15.6693	0.00117579	0.0190259
Mr1	2509	0.836447	3.15244	15.6616	0.00117817	0.0190438
Efhd2	2381	-0.551111	5.90033	15.7078	0.00117971	0.0190482
Tspan2	4362	0.415777	5.18034	15.6449	0.00118336	0.0190866
Slc35a5	4200	0.590935	4.3848	15.637	0.00118581	0.0191055
Enpp4	4557	0.558456	4.35427	15.631	0.0011877	0.0191155
Abce1	3813	0.362339	7.7177	15.6102	0.0011942	0.0191883
Gprin1	4141	-0.723974	2.84009	15.6083	0.00119479	0.0191883
AA388235	3867	0.513818	3.50559	15.5965	0.00119853	0.0192278
Adrm1	1429	-0.396065	4.84107	15.5766	0.00120482	0.0192853
Dpyd	4437	0.690673	3.03412	15.5763	0.00120492	0.0192853
Il4ra	5094	-0.54393	3.58208	15.5696	0.00120703	0.0192853
Mall	1967	-1.3089	1.842	15.6519	0.00120726	0.0192853
Fam126b	8695	0.527874	4.95367	15.5604	0.00120996	0.0192891
Plod2	3711	0.335766	7.16262	15.5584	0.00121059	0.0192891
Tmem25	2354	-0.808115	2.62039	15.556	0.00121136	0.0192891
Rab3il1	2320	-0.429938	5.10633	15.5472	0.00121419	0.0193136
Plekhg2	5275	-0.347377	7.57473	15.5381	0.0012171	0.0193393
Enpp5	2535	0.551025	3.92271	15.5239	0.00122167	0.0193914
Csf3r	4047	-1.33689	0.601191	15.5032	0.00122835	0.0194768
Mbtps2	4799	0.397938	5.59117	15.4842	0.00123453	0.0195518
Nlgn2	5002	-0.423651	7.19958	15.4807	0.00123569	0.0195518
Chka	2687	-0.596778	5.69463	15.6335	0.00123701	0.0195521
Zdhhc15	5508	0.469282	5.5451	15.4321	0.00125166	0.0197536
Rusc2	5480	-0.482021	4.90012	15.4288	0.00125278	0.0197536
Wwp1	6497	0.363417	6.15288	15.4259	0.00125372	0.0197536
Rad21	3605	0.425457	8.68094	15.4156	0.00125715	0.0197852
Spidr	3281	0.329723	5.94375	15.412	0.00125836	0.0197852
Gucy1b3	3251	0.503699	5.3603	15.4062	0.00126029	0.0197948
Cab39l	3037	0.397038	5.27456	15.3984	0.0012629	0.019815
Cntln	6949	0.36497	6.11902	15.3934	0.00126458	0.0198205
Cog5	2997	0.350752	5.29893	15.3866	0.00126684	0.0198353
Pcdhgc4	5023	-0.710845	2.45201	15.3749	0.00127078	0.0198639
Tmem263	3778	0.373703	6.32329	15.3684	0.00127296	0.0198639
Spopl	2858	0.433999	4.39793	15.3683	0.001273	0.0198639
Aff1	8496	-0.556182	6.1559	15.4983	0.00127402	0.0198639
Gpbp1	3624	0.386468	7.56735	15.3592	0.00127609	0.0198639
Adi1	1675	0.458739	5.43836	15.3576	0.00127662	0.0198639
Naa50	4526	0.452287	7.57178	15.3501	0.00127917	0.0198828
Frmd7	4647	0.646365	3.93166	15.3273	0.00128694	0.0199801
Lpar4	4237	0.416065	5.22885	15.3239	0.00128809	0.0199801
Plekhg5	4016	-0.43059	5.68677	15.3086	0.00129335	0.0200366
Ddit4	1685	-0.543882	6.40177	15.4288	0.00129441	0.0200366
AI987944	2931	0.60947	3.76327	15.289	0.00130011	0.0201041
Atg2a	6340	-0.358386	5.98327	15.2811	0.00130286	0.0201259
Aqp3	1763	-0.958919	1.88035	15.277	0.00130428	0.0201259
Syncrip	7714	0.436089	8.20369	15.2694	0.00130693	0.0201259
Wfikkn1	2536	-1.62086	0.613827	15.2667	0.00130784	0.0201259
Cd151	2012	-0.405591	6.36042	15.2652	0.00130837	0.0201259
Sox15	1138	-1.37438	0.945862	15.2575	0.00131105	0.0201259
Cnot6	5741	0.404029	8.46774	15.2552	0.00131186	0.0201259
Mtmr2	3122	0.341687	6.6631	15.2541	0.00131226	0.0201259
Calu	3423	0.384709	9.41292	15.2474	0.0013146	0.0201385
Fundc1	1950	0.43633	5.68518	15.244	0.00131577	0.0201385
Mir703	109	1.45221	2.05316	15.6572	0.00131936	0.0201727
Trim37	5637	0.438786	6.515	15.2281	0.00132138	0.020183
Diap3	3516	0.36419	5.20224	15.2004	0.00133117	0.0203105
Apeh	2391	-0.377644	5.91149	15.1969	0.00133243	0.0203105
Stat5a	3888	-0.814083	1.75029	15.1861	0.00133627	0.0203482
Slc17a9	2197	-1.28897	0.978292	15.1713	0.00134156	0.0204081
Zfp36l2	3533	-0.467926	7.25844	15.1571	0.00134667	0.020465
Kpna2	2038	0.438915	4.94601	15.1405	0.00135266	0.0205202
Ccna2	2811	0.371521	7.43371	15.1376	0.00135369	0.0205202
Stac2	3049	-0.84306	3.83019	15.2837	0.00135441	0.0205202
Crct1	717	1.45021	-0.0473742	15.128	0.0013572	0.0205275
Rbbp7	2272	0.408806	8.57605	15.1238	0.0013587	0.0205275
H2-DMb2	786	-0.927032	1.19073	15.123	0.001359	0.0205275
Rab5a	2364	0.347459	6.55978	15.1183	0.00136071	0.0205326
Gulp1	2976	0.385118	6.04222	15.1008	0.0013671	0.0206082
Plk4	3547	0.306999	6.16149	15.0913	0.00137058	0.020624
Rara	4131	-0.359486	6.18103	15.0905	0.0013709	0.020624
Ckap2	2601	0.404617	5.79435	15.0748	0.00137665	0.0206812
Tbc1d32	7239	0.415504	4.4793	15.0722	0.00137762	0.0206812
Rarb	3776	0.405633	5.89222	15.066	0.00137992	0.0206812
Gpaa1	2036	-0.425718	5.96096	15.0652	0.00138022	0.0206812
Rragc	2606	0.343783	6.2939	15.0525	0.00138491	0.0207214
Ccm2l	2205	-0.79885	2.77657	15.0495	0.00138603	0.0207214
Twsg1	4047	0.409837	7.85475	15.0463	0.00138724	0.0207214
Cyp2j6	3595	0.467391	4.25019	15.0422	0.00138874	0.0207214
Cluh	5399	-0.354328	6.75794	15.0394	0.00138981	0.0207214
Gcnt1	4723	0.54452	4.54851	15.0267	0.00139453	0.020771
Tmc8	2908	-0.705541	2.56464	15.0111	0.0014004	0.0208378
Usp19	5218	-0.387023	7.9328	15.0041	0.00140305	0.0208402
Cacna2d1	7493	0.423526	6.2526	15.0033	0.00140335	0.0208402
Klhl23	4617	-0.441826	7.08403	14.9931	0.00140719	0.0208748
Kif11	4819	0.376933	7.3007	14.9898	0.00140846	0.0208748
Usp14	4185	0.299581	6.68047	14.9726	0.00141497	0.0209505
Trim26	3235	-0.329544	6.07263	14.9617	0.00141912	0.0209912
1700001O22Rik	1591	-1.18754	0.35934	14.9418	0.00142677	0.0210477
Atp13a1	3914	-0.466054	6.68432	14.9383	0.00142809	0.0210477
2200002D01Rik	507	-1.0428	0.666978	14.9377	0.00142835	0.0210477
Dld	2277	0.320896	7.29061	14.9371	0.00142856	0.0210477
Dlg4	3326	-0.345409	6.1476	14.9224	0.00143424	0.0211094
Mttp	4410	0.527722	3.67169	14.9175	0.00143615	0.0211094
Trh	1384	-1.21862	1.06535	14.9132	0.00143781	0.0211094
Cldn19	4236	-0.892659	2.33802	14.9074	0.00144004	0.0211094
Pros1	3270	0.452359	5.31611	14.9066	0.00144037	0.0211094
Dmtn	4917	-0.573848	4.0441	14.9044	0.0014412	0.0211094
Nampt	4547	0.32764	5.83349	14.8931	0.00144562	0.0211368
Kif23	3425	0.358126	6.64954	14.8924	0.00144589	0.0211368
Fcgr1	2589	-0.9998	1.62392	14.8746	0.00145286	0.0211893
Hmg20b	1659	-0.374046	6.42924	14.8696	0.00145482	0.0211893
Zfp706	4417	0.32406	7.26582	14.8666	0.001456	0.0211893
Micu2	2310	0.387732	6.67636	14.8662	0.00145616	0.0211893
Tm7sf2	1479	-0.645869	3.77973	14.8652	0.00145655	0.0211893
Hist1h1d	776	-2.29228	-0.0145815	15.0583	0.00146489	0.0212899
Rhot2	2808	-0.382989	6.06949	14.839	0.00146691	0.0212986
Pnoc	2157	-2.16411	-0.394807	14.813	0.00147723	0.0214263
Manea	4628	0.343807	5.89754	14.8097	0.00147856	0.0214263
1700039E22Rik	770	-2.29953	-0.841906	14.8048	0.00148053	0.0214341
Ptma	1192	0.52847	9.52238	14.7873	0.00148755	0.021515
Ccdc132	5862	0.316103	5.62622	14.7775	0.00149152	0.0215516
Rab12	2010	0.311998	6.1737	14.7393	0.00150706	0.021747
Tecpr1	4164	-0.36361	5.58576	14.7371	0.00150795	0.021747
Nsa2	2686	0.404354	6.36052	14.7314	0.0015103	0.0217599
Rimkla	4065	-0.932599	2.51569	14.7239	0.00151337	0.0217833
Ppa2	1383	0.391507	5.00227	14.7137	0.00151758	0.0218072
Grb14	1964	-0.703376	3.29265	14.7098	0.00151915	0.0218072
Hand2	2235	0.521711	5.68519	14.7092	0.0015194	0.0218072
Snord104	73	-0.875001	2.67883	14.6935	0.00152591	0.0218797
Dnajc18	5167	0.365227	5.40216	14.6749	0.00153363	0.0219664
Ncoa4	4193	0.385672	5.86647	14.6719	0.00153489	0.0219664
Dtl	4253	0.300766	6.49174	14.6649	0.00153782	0.0219873
B3glct	4543	0.377326	5.76172	14.6591	0.00154025	0.0220011
Ackr3	2319	0.45215	5.47299	14.6437	0.00154671	0.0220686
Lpgat1	7248	0.362248	7.13267	14.6409	0.00154793	0.0220686
Nckipsd	2870	-0.502695	4.00387	14.6158	0.00155852	0.0221986
Gm6548	2040	0.493364	7.69989	14.6069	0.00156233	0.0222317
Postn	3295	0.746245	7.02381	15.5553	0.00157185	0.0223459
BC021891	5692	-0.569259	4.42716	14.5734	0.00157666	0.022393
Smtn	3548	-0.311063	6.29382	14.5578	0.00158339	0.0224673
Fam171b	3394	0.540469	3.77675	14.5454	0.00158875	0.0225082
Pdha1	2761	0.345555	7.07014	14.5442	0.00158928	0.0225082
Tmem150c	3083	-0.919008	2.82873	14.5265	0.00159697	0.0225576
Flcn	3854	-0.383324	5.52002	14.5264	0.00159704	0.0225576
Atp6v0e	796	-0.48337	4.87959	14.5258	0.00159728	0.0225576
Paics	2378	0.418265	8.61104	14.5093	0.00160451	0.0226384
Rnf219	3456	0.370544	5.91891	14.5012	0.00160808	0.0226674
Tnfaip8	3568	0.467331	5.69383	14.4962	0.00161028	0.0226771
Hcn4	3798	-0.778312	2.17953	14.4898	0.00161311	0.0226957
Khnyn	3876	-0.36296	6.57472	14.468	0.00162278	0.0227851
Trove2	8720	0.490399	6.70664	14.4655	0.00162387	0.0227851
Hk1	4509	-0.494934	6.34814	14.4652	0.00162403	0.0227851
Cdh3	4037	0.395632	7.20843	14.4474	0.00163197	0.022875
Txndc16	4028	0.389039	5.33165	14.4399	0.00163533	0.0229007
Fyco1	8068	0.345906	5.91942	14.436	0.00163706	0.0229035
Cdk2ap2	911	-0.507434	3.84085	14.4262	0.0016415	0.0229442
Myo10	8098	-0.485598	7.12936	14.4199	0.00164433	0.022946
Id2	1272	0.316252	7.19884	14.4191	0.00164469	0.022946
Gcm1	2034	-2.00646	-0.627616	14.4144	0.0016468	0.022954
Btf3l4	3111	0.436118	6.21335	14.4092	0.00164915	0.0229655
Jazf1	3098	0.899358	1.15633	14.3938	0.00165614	0.0230414
Pgap3	2424	-0.423061	4.14385	14.3714	0.00166637	0.02316
Auts2	6059	-0.417448	6.13457	14.3684	0.00166775	0.02316
Paqr5	3500	-1.02356	1.69222	14.3642	0.00166967	0.0231651
Fli1	3175	-0.497326	4.92005	14.3606	0.00167132	0.0231666
Smox	2262	-0.411622	5.08494	14.3521	0.00167524	0.0231995
Ccdc106	2093	-0.61045	3.0086	14.3317	0.00168471	0.023309
Exoc3l	2497	-0.575964	3.95069	14.3275	0.00168664	0.0233142
Tom1	2358	-0.7102	2.30345	14.3172	0.00169141	0.0233434
Adcy4	3395	-0.537027	4.03014	14.3151	0.00169243	0.0233434
Tgfb3	3385	0.578774	5.74146	14.4616	0.00169376	0.0233434
Pms1	3030	0.429377	4.36591	14.3096	0.00169498	0.0233434
Snx16	2660	0.508933	3.82147	14.2988	0.00170001	0.0233912
Ralgds	4020	-0.319622	6.25101	14.2953	0.00170166	0.0233924
Myh14	6583	-0.983096	1.66422	14.2858	0.00170615	0.0234218
Slc4a9	3436	-1.61632	0.333504	14.2841	0.00170692	0.0234218
Phtf2	4839	0.412538	5.12409	14.2596	0.00171852	0.0235593
Mfsd7c	3435	-0.766374	2.26295	14.2528	0.00172178	0.0235824
Per1	4698	-0.426871	5.23056	14.2413	0.00172723	0.0236354
Dgkz	4373	-0.310164	7.50354	14.2316	0.00173187	0.0236543
Ostf1	1714	-0.380877	4.86408	14.2297	0.00173277	0.0236543
Cdc42	3004	0.367014	8.93921	14.2285	0.00173334	0.0236543
Cdo1	1530	-0.661039	4.75863	14.354	0.00173722	0.0236857
Pth1r	2721	-0.365194	5.66173	14.2117	0.00174145	0.0237217
Mrpl16	1124	0.412458	4.9565	14.2032	0.00174551	0.0237398
Cse1l	3604	0.383802	7.67495	14.2007	0.00174672	0.0237398
Fut10	5095	0.611529	5.45937	14.4123	0.00174753	0.0237398
Slc38a5	1865	-1.27681	0.429001	14.1938	0.00175008	0.0237529
Slc39a5	2144	-0.64797	2.83737	14.1803	0.00175661	0.0237842
Eml2	2312	-0.446609	4.98127	14.1803	0.00175664	0.0237842
Egfl7	1626	-0.617068	5.92599	14.5527	0.00175715	0.0237842
Gjb2	2404	-1.78162	-0.241063	14.1528	0.00177008	0.0239376
Lrrc55	2900	1.12447	0.4053	14.1389	0.00177693	0.0240068
Nrp1	5920	0.525081	7.62884	14.1481	0.0017784	0.0240068
Wscd2	3811	-0.668573	2.81133	14.131	0.00178081	0.0240177
Cpeb2	6847	-0.834379	3.47778	14.1398	0.0017835	0.0240324
Slc24a3	3422	0.541021	4.01292	14.1171	0.00178766	0.0240668
Arhgef16	2717	-0.675005	3.45773	14.102	0.00179518	0.0241464
Gm11110	1026	1.04481	1.21235	14.0981	0.00179717	0.0241513
Nmd3	1738	0.341668	5.52905	14.0855	0.00180345	0.0242141
Pgm5	7981	0.66851	6.14122	14.6696	0.00181859	0.0243955
Ppp3r1	2829	0.344552	6.88908	14.0375	0.00182767	0.0244954
Gltscr1	5360	-0.398833	5.78881	14.0288	0.00183212	0.0245331
Hic2	6339	-0.415203	5.67507	14.0061	0.00184377	0.024667
Aif1	875	-1.02186	0.945197	13.9916	0.00185121	0.0247109
H2-Q4	1793	0.440271	3.841	13.99	0.00185203	0.0247109
Cdh11	4216	0.440412	8.83616	13.9883	0.00185293	0.0247109
Colec12	3322	0.510785	7.36855	13.9939	0.00185364	0.0247109
Tfb2m	2448	0.436181	4.2973	13.9753	0.00185966	0.0247691
Capn1	3191	-0.554001	4.23682	13.9637	0.00186569	0.0248081
Emc2	1245	0.394277	5.1306	13.9633	0.0018659	0.0248081
Col6a6	7471	0.830114	4.23924	14.34	0.00186916	0.0248293
Cbx6	5449	0.34429	6.96166	13.9214	0.00188789	0.0250281
Pnpla8	4404	0.35383	6.3447	13.9213	0.00188795	0.0250281
Gsg1l	3924	-1.21074	1.48966	13.919	0.00188913	0.0250281
Exoc5	4659	0.348945	6.23528	13.9005	0.00189894	0.0251048
Gng10	1120	0.54644	5.54756	13.965	0.00189945	0.0251048
Tgfbr1	5666	0.338861	7.9018	13.8986	0.00189995	0.0251048
Fam122b	4334	0.371979	4.80377	13.8888	0.0019052	0.0251176
Maff	2597	-0.644362	3.02547	13.8877	0.00190578	0.0251176
Trappc10	5047	0.290659	6.00131	13.8874	0.00190594	0.0251176
Lypla2	1593	-0.35298	6.25854	13.8647	0.00191809	0.0252554
Atp11b	4864	0.349837	6.37228	13.8598	0.00192071	0.0252595
Slc29a1	2473	-0.455686	5.1294	13.8578	0.00192177	0.0252595
Glmn	2097	0.43114	4.99478	13.85	0.001926	0.0252929
Lamp2	5062	0.457927	8.0283	13.8387	0.00193211	0.0253509
Pdcl	2858	0.318573	6.26882	13.8317	0.0019359	0.0253784
Cep170b	6640	-0.458381	6.40438	13.8062	0.00194981	0.0255385
Arid3a	5421	-0.43444	6.06898	13.7841	0.00196198	0.0256581
Cyth1	3273	-0.374767	5.19775	13.7834	0.00196237	0.0256581
Arhgap5	5196	0.448684	7.15067	13.7605	0.00197501	0.0258008
Ugdh	2442	0.305594	6.42338	13.7539	0.0019787	0.0258052
2010111I01Rik	9141	-0.497659	5.01981	13.751	0.0019803	0.0258052
Masp1	2752	1.11404	2.87298	14.0338	0.00198317	0.0258052
Uba3	2910	0.328545	6.91609	13.7453	0.00198351	0.0258052
Fam3c	2739	0.376382	5.65827	13.7445	0.00198395	0.0258052
Rab5b	3176	0.279998	6.74745	13.7231	0.00199596	0.0259325
Src	3887	-0.367201	6.86946	13.7209	0.0019972	0.0259325
5730507C01Rik	2542	0.865915	2.17501	13.71	0.00200335	0.0259897
Spsb3	2061	-0.324876	5.22636	13.7042	0.00200661	0.0260096
Dr1	3080	0.320095	6.32071	13.6907	0.00201427	0.0260862
Fam60a	2638	0.312848	6.07708	13.6791	0.00202085	0.0261489
Arrdc2	2346	-0.657584	2.86019	13.6615	0.00203094	0.0262568
Tgfbr2	4788	0.462406	6.18797	13.6551	0.00203458	0.0262812
Hspa5	2616	0.371607	10.0642	13.6491	0.00203807	0.0262819
Arhgap26	7899	-0.57888	3.79651	13.6479	0.00203874	0.0262819
Fam195a	816	-0.873409	2.38119	13.6454	0.00204019	0.0262819
Rpph1	325	-2.88137	0.748294	15.2039	0.00204166	0.0262819
Kbtbd11	6972	-0.575011	3.88198	13.639	0.0020439	0.0262883
Gpsm1	3623	-0.371929	6.32373	13.6243	0.00205238	0.0263615
Lst1	416	-1.19824	0.309055	13.6199	0.00205493	0.0263615
Cnep1r1	1832	0.366844	6.03593	13.6162	0.00205707	0.0263615
Rhbg	1912	-1.14857	0.459229	13.6142	0.00205829	0.0263615
Copb1	3315	0.344457	7.62726	13.614	0.00205839	0.0263615
Ints1	7113	-0.356982	7.10424	13.6021	0.0020653	0.0264274
Arpp19	4138	0.306443	7.68273	13.5941	0.00206998	0.0264647
BC030336	4842	0.433524	5.59164	13.5883	0.00207338	0.0264774
Kcnk10	2533	-2.03777	-0.226235	13.5847	0.00207554	0.0264774
Rasgrp4	4630	-0.656828	3.36776	13.5834	0.00207627	0.0264774
Loxl2	5180	0.427016	7.45309	13.5738	0.00208194	0.026527
Matr3	4472	0.384801	9.0909	13.54	0.00210196	0.0267594
Melk	2914	0.347485	5.69869	13.5354	0.00210475	0.0267721
Coro1b	1844	-0.299322	6.95615	13.5158	0.00211646	0.0268898
Atp13a2	4327	-0.330436	6.70925	13.511	0.00211939	0.0268898
Dmrta1	4073	-0.838672	2.28067	13.511	0.00211939	0.0268898
Rai1	7507	-0.363072	7.23829	13.4949	0.00212905	0.0269896
Arrb1	7112	-0.41184	6.21924	13.4653	0.00214708	0.0271782
Itpr2	11823	-0.559961	4.81067	13.4645	0.00214756	0.0271782
Chd3os	1779	0.393609	4.43479	13.4514	0.0021556	0.0272216
Alkbh6	945	-0.509907	4.67158	13.4482	0.00215754	0.0272216
Dalrd3	1737	-0.534629	5.32044	13.4528	0.00216033	0.0272216
Arhgap10	3038	0.360411	5.86016	13.4434	0.00216048	0.0272216
Gm13157	2729	0.68086	4.73277	13.6583	0.00216105	0.0272216
A730017C20Rik	1941	0.518324	4.20493	13.4411	0.00216189	0.0272216
Alg10b	3727	0.358593	6.6811	13.4318	0.00216762	0.0272483
Celsr2	10543	-0.508665	5.11738	13.4312	0.00216805	0.0272483
Plcg2	4298	-0.749567	3.90428	13.467	0.00217075	0.0272483
Mbtps1	4374	0.334543	8.54358	13.4259	0.00217128	0.0272483
Sh2b1	3643	-0.327128	6.82388	13.4149	0.00217814	0.0272645
Nfe2l3	2544	0.650711	3.05293	13.4101	0.00218107	0.0272645
Zbtb7c	4572	-0.376665	6.84034	13.4088	0.00218191	0.0272645
2700046G09Rik	1641	-0.593329	2.50411	13.4079	0.00218245	0.0272645
Tspan32	1826	-0.835056	1.70092	13.4072	0.00218288	0.0272645
Ndrg2	2157	0.541912	3.58735	13.4063	0.00218349	0.0272645
Bzw2	1871	0.342952	7.40749	13.3971	0.00218919	0.0273129
Zfp568	7183	0.460085	7.30059	13.3872	0.00219539	0.0273674
Rasl12	3876	-0.533858	3.21423	13.383	0.00219804	0.0273778
Micall1	6694	-0.357946	5.74671	13.3783	0.00220098	0.0273849
Tmem198	2185	-1.14738	1.02941	13.3762	0.00220227	0.0273849
Cept1	2899	0.359266	5.377	13.3727	0.0022045	0.0273899
Zswim4	4348	-0.391249	6.5377	13.3632	0.00221046	0.0274412
Arfip1	2986	0.347862	5.98569	13.3549	0.00221576	0.0274842
Tmem132d	4278	-0.689141	2.08492	13.3472	0.00222064	0.027522
Dhx34	4345	-0.348787	5.37661	13.3403	0.00222501	0.0275312
Cst12	546	1.80804	-0.408288	13.3402	0.00222506	0.0275312
Tmem41a	1359	0.426304	3.8962	13.3366	0.00222734	0.0275367
Sgsm2	4760	-0.360971	4.99895	13.3327	0.00222983	0.0275447
Atp5g1	868	-0.53898	3.98394	13.3147	0.00224132	0.0276202
Osbpl7	3535	-0.439173	4.20695	13.314	0.00224182	0.0276202
Cyp4f15	2133	-2.18692	-0.710889	13.3134	0.00224221	0.0276202
Mllt6	7271	-0.411577	7.046	13.3116	0.00224331	0.0276202
Tacc1	7788	-0.3931	5.34713	13.3059	0.00224703	0.0276432
Nudt19	1922	-0.474003	4.72752	13.2851	0.00226041	0.0277723
Rbm43	2155	0.448174	3.68835	13.2826	0.00226205	0.0277723
Pdia2	1721	-2.18	-0.397392	13.35	0.00226308	0.0277723
Caskin1	6174	-0.733877	3.60727	13.2749	0.00226706	0.027781
Zik1	4191	0.314413	5.66664	13.2742	0.0022675	0.027781
Plxna4	12588	0.628121	6.40191	13.7432	0.00228116	0.0279256
Armcx3	3385	0.282262	6.2753	13.2407	0.00228938	0.0280033
Arhgef6	4569	-0.70739	2.15034	13.235	0.00229317	0.028008
C330027C09Rik	3974	0.328582	6.16615	13.2345	0.0022935	0.028008
Glod4	2523	0.324206	6.59201	13.1902	0.00232288	0.0283437
Man1a2	7942	0.389092	7.14216	13.1854	0.00232605	0.0283592
4933412E12Rik	1724	0.873031	1.70443	13.163	0.00234107	0.0285192
Hmcn1	18314	0.499836	6.90348	13.2153	0.00234593	0.0285552
Dhx40	3724	0.375403	6.49946	13.1497	0.00235009	0.0285826
Brix1	2654	0.307647	6.40728	13.1366	0.00235899	0.0286676
Runx1	7378	-0.870662	4.17043	13.5897	0.00236162	0.0286763
Zfp414	1207	-0.3785	5.06977	13.1265	0.00236585	0.0287043
Stard4	2985	0.369693	5.25398	13.1157	0.00237322	0.0287705
Fndc3b	6875	0.443096	6.97276	13.111	0.00237641	0.0287859
Fam98c	1269	-0.688243	2.61029	13.0937	0.00238836	0.0288931
Mlycd	2100	-0.493035	3.5424	13.0893	0.00239136	0.0288931
Adssl1	1791	-0.842413	1.88623	13.0871	0.00239286	0.0288931
Cd164	2830	0.357229	8.15937	13.0854	0.00239408	0.0288931
Cbr3	1167	-1.17692	0.928535	13.0842	0.0023949	0.0288931
Tgfa	4229	-0.825924	3.24174	13.0684	0.00240587	0.0290021
Dars	2509	0.34589	7.14268	13.0597	0.0024119	0.0290513
Rhobtb1	4624	0.332123	6.29297	13.0485	0.00241973	0.0291223
Tgfb2	4725	0.571798	6.21799	13.351	0.0024249	0.029152
Tnk1	3220	-0.816184	1.45053	13.0362	0.00242836	0.029152
Sfmbt1	8122	0.350895	5.40749	13.0297	0.00243295	0.029152
Sacm1l	3433	0.302939	6.19394	13.0273	0.00243462	0.029152
Ttc26	4140	0.394114	4.41103	13.0272	0.00243469	0.029152
Efs	3571	-0.344402	5.79477	13.0256	0.0024358	0.029152
Chm	4867	0.42296	5.57994	13.0256	0.00243582	0.029152
Hace1	3785	0.314101	5.11556	13.0151	0.00244322	0.0292173
Abhd17a	1473	-0.35789	6.38122	12.9911	0.00246028	0.0293978
Hnrnpa3	5224	0.350045	7.8753	12.9829	0.00246609	0.0294438
Eps8l2	3065	-0.656887	3.4895	12.9798	0.00246833	0.0294471
Neil3	2253	0.460776	4.63711	12.9724	0.00247366	0.0294871
Smoc2	2832	0.553865	6.95845	13.1835	0.00248535	0.0295733
Ctbs	2894	0.477144	4.16434	12.9552	0.002486	0.0295733
Rpl4	1422	0.434595	10.7218	12.9535	0.00248723	0.0295733
Xylt1	3070	-0.641903	3.22014	12.9514	0.00248879	0.0295733
Camk2b	4166	-0.890846	1.68136	12.9428	0.00249496	0.0296012
Csk	3316	-0.303564	6.95178	12.9427	0.00249508	0.0296012
Fam212a	1061	-0.449679	4.71228	12.9338	0.00250152	0.029654
Skiv2l	3963	-0.334164	6.6133	12.9297	0.0025045	0.029666
Adamts17	6029	0.493479	4.37153	12.9088	0.00251974	0.0298229
Zfp120	4096	0.541397	4.15425	12.9021	0.00252465	0.0298383
Haus7	1365	-0.438584	5.2874	12.9016	0.00252502	0.0298383
Ube2d1	1431	0.292761	5.89246	12.892	0.00253208	0.0298883
Eva1a	1768	-0.717057	2.50283	12.8904	0.00253324	0.0298883
Dopey2	7455	-0.427047	4.91713	12.8781	0.00254231	0.0299611
Mir22hg	1766	-1.12119	1.89814	12.8782	0.00254341	0.0299611
Mtcl1	7278	-0.492881	5.39835	12.8668	0.00255069	0.0300232
Kif26a	6918	-0.371404	6.53664	12.8542	0.00256012	0.0301106
Lrmp	2450	-0.837542	1.83108	12.8465	0.00256586	0.0301544
Chp2	1171	-1.2982	0.649487	12.8399	0.00257081	0.0301653
Sfxn3	2966	-0.375352	4.73217	12.8399	0.00257081	0.0301653
Tmc6	3144	-0.443371	5.49394	12.8369	0.00257307	0.0301682
Matk	2327	-1.06205	1.72618	12.8155	0.00258919	0.0303334
Gpm6a	3554	0.697955	3.35046	12.8127	0.0025913	0.0303345
Zfp937	6920	0.389991	5.36119	12.7999	0.002601	0.030406
Nol11	3160	0.307275	6.04256	12.7945	0.00260508	0.030406
Zfp558	3839	0.333507	4.9113	12.7921	0.0026069	0.030406
Nmi	1368	0.759761	2.04799	12.7903	0.00260826	0.030406
Siah1a	2109	0.324089	5.47549	12.7901	0.00260843	0.030406
Lrrc40	2796	0.299786	5.85415	12.7866	0.00261111	0.030406
Cd79b	1198	-1.03061	0.730871	12.7813	0.00261517	0.030406
March2	3966	0.362114	4.94153	12.7799	0.00261619	0.030406
Shf	1558	-0.441363	4.71431	12.7787	0.00261715	0.030406
Fbxo30	5114	0.377289	6.34669	12.7779	0.00261771	0.030406
S100a6	719	0.874838	3.5392	12.9386	0.0026251	0.0304574
Rab21	1824	0.330889	5.31554	12.7669	0.0026262	0.0304574
Exoc3l4	3525	-0.669374	2.82518	12.7639	0.00262848	0.0304603
Zfp455	2712	0.673805	2.35929	12.761	0.00263068	0.0304623
Tmem114	1406	-1.19926	1.29742	12.7469	0.00264161	0.0305652
Podxl	5330	0.410969	9.36761	12.7432	0.00264442	0.030574
Ms4a7	1716	-1.17835	-0.0936289	12.7385	0.00264807	0.0305927
Nav2	12066	-0.440928	6.84511	12.7329	0.00265243	0.0306194
Fam46b	2288	-1.28659	0.115085	12.7114	0.00266919	0.03077
Setd1a	5931	-0.29543	7.27556	12.7109	0.00266958	0.03077
Npr2	3656	-0.414643	5.32702	12.7028	0.00267594	0.0308051
Map2	5520	0.530168	4.76399	12.7006	0.00267766	0.0308051
Pafah1b2	4241	0.291939	7.72746	12.6991	0.0026788	0.0308051
Far1	4511	0.359419	7.06798	12.6924	0.00268409	0.0308194
Cdk18	3046	-0.610263	2.15422	12.6923	0.00268415	0.0308194
F11r	2482	0.308211	7.29231	12.6865	0.00268875	0.0308485
Mat2b	2258	0.301811	6.63829	12.6793	0.00269438	0.0308895
Scml2	4881	0.475543	3.9929	12.671	0.00270099	0.0309416
Wisp1	5022	0.593843	6.13628	13.0518	0.00270702	0.0309871
Eme2	1521	-0.408858	4.15741	12.6603	0.00270948	0.0309915
Cep250	7982	-0.424953	7.24219	12.6535	0.00271488	0.0310296
Myo18a	7590	-0.42695	6.71027	12.6411	0.00272484	0.0310993
Fstl4	3117	-1.31961	0.670571	12.6407	0.00272513	0.0310993
Dpp6	6419	0.632085	3.87233	12.6367	0.00272829	0.0311117
Sorcs1	8188	0.731455	3.518	12.6328	0.00273143	0.0311128
Nphp4	5028	-0.442602	3.46501	12.6314	0.00273254	0.0311128
Actc1	1390	1.60738	2.61833	13.8267	0.00274119	0.0311811
Smtnl2	2624	-0.490985	4.86036	12.6188	0.00274271	0.0311811
Ppp2r5b	2708	-0.409564	4.70489	12.6123	0.00274794	0.0312169
Dusp6	2797	-0.384019	6.31013	12.6074	0.00275191	0.0312383
Map2k7	3731	-0.339338	6.59058	12.6041	0.00275457	0.0312449
Chpt1	3411	0.378476	5.54716	12.5829	0.00277182	0.031402
Npb	549	-1.47057	-0.183831	12.582	0.00277261	0.031402
Vav2	3482	-0.440545	5.65805	12.5527	0.00279662	0.03165
Pkmyt1	2039	-0.50508	4.70927	12.5351	0.00281117	0.0317906
Usp46	3225	0.322694	5.71449	12.5303	0.00281514	0.0318063
Pik3cd	5404	-0.567271	4.22471	12.5252	0.00281937	0.0318063
Gm13251	3691	0.91038	1.4838	12.5235	0.00282086	0.0318063
Ncstn	2855	0.302363	7.31147	12.5223	0.0028218	0.0318063
Kpna6	5711	0.375376	6.52004	12.5207	0.00282317	0.0318063
Penk	1412	1.30932	2.39976	12.9348	0.00282683	0.0318073
Zfp523	2712	-0.300761	6.11433	12.5155	0.0028275	0.0318073
Trpc7	3674	-1.5158	1.66628	12.8177	0.00284109	0.0318958
Umodl1	5043	-1.54983	0.396036	12.4985	0.00284169	0.0318958
Plbd1	1974	-0.924685	1.80041	12.4938	0.00284564	0.0318958
Scap	4288	-0.318324	6.42751	12.4938	0.00284565	0.0318958
Myo5c	6732	-0.867178	1.52691	12.4934	0.00284602	0.0318958
Txndc5	3158	0.376275	8.33732	12.4879	0.00285062	0.0319235
Dcun1d1	4745	0.349639	5.29998	12.4851	0.00285301	0.0319264
Cbx7	2893	-0.926537	2.74988	12.4846	0.002861	0.031992
Krba1	7005	-0.347098	5.978	12.4668	0.0028685	0.0320519
Ece1	4816	0.420933	7.54579	12.4641	0.00287077	0.0320534
Cbx3	1803	0.300073	6.68714	12.4364	0.00289441	0.0322932
Hif1a	4761	0.368665	8.08991	12.3963	0.00292903	0.0326552
Klhl7	3427	0.286143	6.49555	12.3927	0.00293219	0.0326662
Dazap1	2085	-0.339372	7.38349	12.3759	0.00294683	0.0327992
Nrtn	1023	-0.783751	2.46692	12.3733	0.00294908	0.0327992
Ncbp2	2037	0.272824	7.23974	12.3715	0.00295071	0.0327992
Gnl3	1940	0.325795	6.58537	12.358	0.00296258	0.0329068
Ptges3	1954	0.282192	6.92737	12.3471	0.00297215	0.0329471
Acsl3	3950	0.306922	6.37655	12.3467	0.00297252	0.0329471
St5	4526	-0.337152	6.7714	12.3464	0.0029728	0.0329471
Aup1	1705	-0.432915	6.05361	12.339	0.00297931	0.0329948
Aplp2	3694	0.400916	8.53366	12.3341	0.00298369	0.0330074
Eif2a	2299	0.352125	6.6565	12.3317	0.0029858	0.0330074
Sae1	2630	0.408932	8.04204	12.3289	0.00298825	0.0330074
Lamc3	5930	0.526247	4.32057	12.3278	0.00298926	0.0330074
Themis2	2542	-1.18187	1.06498	12.3207	0.00299557	0.0330209
Asah1	2251	0.349991	6.6233	12.3197	0.00299645	0.0330209
Sntb2	4423	-0.45566	5.12655	12.319	0.00299709	0.0330209
Clcn1	3545	-1.08936	0.823917	12.3031	0.00301131	0.0331532
Stat3	4487	-0.452323	5.4378	12.2947	0.00301885	0.0331979
Uqcr11	436	-0.571491	5.00153	12.3856	0.00301981	0.0331979
Ccbe1	5742	0.599865	5.27372	12.5058	0.00302568	0.0332283
Usf2	2419	-0.313473	6.46438	12.2848	0.00302774	0.0332283
Tbc1d23	3650	0.305719	5.79875	12.2819	0.00303036	0.0332283
Prr11	3827	0.330883	5.82917	12.2807	0.00303144	0.0332283
Dis3	3722	0.303632	6.28256	12.2663	0.00304453	0.0333474
Ttk	3117	0.306261	5.61604	12.2638	0.00304683	0.0333483
Vps9d1	2779	-0.444947	5.35218	12.2519	0.00305762	0.0334418
Ly86	997	-1.09178	0.821718	12.249	0.00306025	0.0334462
Eif4g2	7760	0.373457	11.0503	12.2359	0.00307225	0.0335273
Tmem230	1593	0.378142	4.31447	12.2356	0.0030726	0.0335273
Gtpbp3	2800	-0.340578	5.37698	12.2336	0.00307438	0.0335273
Pbld1	1943	-1.0824	0.787164	12.2245	0.00308272	0.0335938
Fam184b	4123	-0.95728	0.777173	12.2203	0.00308661	0.0336118
Cntnap5a	3915	-0.827317	2.12519	12.2038	0.00310191	0.0337539
Smoc1	3496	-0.434308	5.95231	12.2001	0.00310536	0.0337669
Wdr75	2612	0.319684	6.24492	12.1891	0.00311556	0.0338393
Eif4e	2882	0.277123	6.93318	12.1881	0.00311654	0.0338393
Nr0b1	1796	-0.54781	3.56374	12.1855	0.0031189	0.0338404
Slc25a24	3383	0.419427	6.59671	12.1807	0.00312343	0.0338651
Ptpn23	5336	-0.321958	6.84719	12.1701	0.00313336	0.0339481
Ppm1j	1720	-0.933018	1.69416	12.1613	0.00314156	0.0339967
Zfp641	3673	-0.816449	1.90376	12.1605	0.00314238	0.0339967
Arhgef1	3597	-0.329307	6.97977	12.1419	0.00315994	0.034162
Elmo3	3060	-0.58509	3.30576	12.1347	0.00316674	0.0341955
Chek2	2247	0.478976	4.5048	12.1338	0.0031676	0.0341955
Stmn2	1904	-0.633607	3.95458	12.1173	0.00318335	0.0343407
Galnt12	2216	0.649512	2.99302	12.1143	0.00318614	0.0343461
Fhod1	3948	-0.398126	5.93749	12.0934	0.00320627	0.0345383
Baiap3	4645	-0.914704	1.88318	12.0811	0.00321811	0.0346409
Tfe3	3633	-0.345017	5.39	12.0751	0.00322394	0.034653
Ttc30a1	2862	0.435065	4.54081	12.0747	0.00322434	0.034653
Col9a3	2846	-1.60345	4.05984	14.2278	0.00322617	0.034653
Trim3	3277	-0.342044	4.91438	12.0664	0.0032324	0.034695
Prc1	3025	0.373399	6.9313	12.0578	0.00324071	0.0347593
Slc7a5	3513	-0.467482	6.03378	12.0563	0.00324389	0.0347679
Hpgd	1719	0.424088	4.88395	12.0522	0.00324615	0.0347679
Vps41	3197	0.336869	6.61679	12.0492	0.00324911	0.0347747
Llgl2	3614	-0.391198	4.69163	12.046	0.00325229	0.0347839
Cyp46a1	2118	-0.801832	3.16227	12.0414	0.00325672	0.0348028
Syk	5272	-0.344187	5.19423	12.0394	0.0032587	0.0348028
Cabp1	1181	-1.11067	1.6301	12.033	0.00326504	0.0348217
Pgbd5	2824	-0.518332	3.06196	12.0329	0.00326512	0.0348217
Smg5	4447	-0.281357	6.68353	12.027	0.00327093	0.0348589
Dpp9	3509	-0.286723	6.29503	12.0123	0.0032854	0.0349678
Atp8b2	5457	-0.300401	6.92301	12.0119	0.00328582	0.0349678
P4ha3	2361	0.557327	4.20327	12.0087	0.00328896	0.0349764
Pcnxl2	7236	0.899083	1.30075	12.0033	0.00329436	0.035009
Mast2	5727	-0.296628	7.02957	11.9984	0.00329923	0.0350268
Cemip	7114	-0.635509	2.64428	11.9969	0.00330071	0.0350268
Fam111a	3199	0.313265	6.00654	11.9881	0.00330949	0.0350838
Card9	1611	-0.800661	1.25413	11.9857	0.00331184	0.0350838
Pgm2l1	8626	0.48269	5.36486	11.9845	0.00331311	0.0350838
St8sia4	5677	0.53453	4.67803	11.9783	0.00331932	0.0351046
Uqcrq	499	-0.567791	5.64737	12.1959	0.00332264	0.0351046
Slc6a15	3644	0.811974	1.37165	11.9733	0.00332435	0.0351046
Isyna1	1838	-0.335291	8.37629	11.9727	0.0033249	0.0351046
Acot10	1537	0.579563	2.14768	11.9699	0.00332771	0.0351046
Arid5a	5794	-0.715042	1.91074	11.9685	0.00332913	0.0351046
Gtpbp2	2966	-0.366226	6.48217	11.9651	0.00333253	0.0351158
Fam84b	5563	0.38977	5.58693	11.9605	0.00333718	0.0351293
Papd4	1873	0.29928	5.58731	11.9592	0.0033385	0.0351293
Yipf6	5194	0.336204	5.29077	11.944	0.00335387	0.0352662
Cecr5	1908	-0.514795	4.41702	11.9329	0.0033651	0.0353595
Prdx6	2489	0.376077	7.68791	11.9228	0.00337538	0.0354427
Col20a1	4189	-0.97056	1.9976	11.9164	0.00338197	0.035487
Foxl2	2520	0.982705	2.17027	11.9024	0.00339627	0.0356121
Bmper	3806	0.976169	5.73811	13.5265	0.00340544	0.0356832
Pola1	5347	0.459157	6.41792	11.9146	0.00340804	0.0356856
Dtna	7392	-0.500274	3.57439	11.8861	0.00341316	0.0357142
Fxr1	2325	0.303993	7.85262	11.8827	0.0034166	0.0357253
Rnf126	1639	-0.317996	6.15614	11.88	0.00341943	0.0357299
Gm5617	633	-0.571296	3.30945	11.868	0.00343186	0.0358348
Rmrp	275	-3.94971	0.315636	13.5486	0.00345025	0.0359909
Lars2	3881	-3.55825	9.53991	15.8474	0.00345161	0.0359909
Hdac6	4142	-0.300714	6.57719	11.8409	0.00346022	0.0360556
Ccser2	7540	0.362073	5.89655	11.8278	0.00347401	0.0361742
Baiap2l2	2072	-0.701745	1.72204	11.8228	0.00347927	0.0361982
Lmbrd1	5392	0.303102	5.28299	11.8209	0.00348126	0.0361982
Iffo2	6214	-0.366275	5.54952	11.8188	0.00348357	0.0361982
Kcnt1	6239	-1.33503	4.55813	13.5603	0.00350191	0.0363612
Sec22b	1815	0.301559	6.36638	11.7993	0.00350425	0.0363612
Erc2	6083	0.516831	3.91979	11.7971	0.00350654	0.0363612
Ifitm7	865	-1.97475	-0.447476	11.7911	0.00351297	0.0364028
Rab11fip5	6124	-0.4076	5.50848	11.7855	0.00351898	0.036425
Ireb2	5808	0.337177	8.0423	11.7845	0.00351998	0.036425
Spryd4	1568	0.419625	4.33526	11.7801	0.00352479	0.0364473
Zer1	4257	-0.277123	5.82689	11.7757	0.0035295	0.0364473
Mir684-1	766	0.363473	5.57635	11.7753	0.00352986	0.0364473
Ncln	2879	-0.289237	6.7311	11.7735	0.00353186	0.0364473
Zfr	4596	0.320556	7.94381	11.7706	0.00353491	0.0364537
Siglecf	2510	-0.921674	0.798963	11.7628	0.00354332	0.0365083
Tnxb	9569	-0.916559	2.75146	11.7848	0.00354508	0.0365083
Dtnb	2645	-0.306512	5.46726	11.752	0.00355498	0.036565
Dvl1	3443	-0.512858	5.68879	11.8459	0.0035563	0.036565
Kdelc1	2324	0.345616	6.2086	11.7493	0.00355792	0.036565
Klc2	3054	-0.34039	5.6842	11.7467	0.00356078	0.0365694
Extl2	3253	0.409548	4.54255	11.7404	0.00356762	0.0366113
Ankrd54	1878	-0.361815	5.24999	11.7364	0.00357198	0.0366113
Slco2b1	4988	-0.851658	2.48826	11.7362	0.00357219	0.0366113
2810468N07Rik	1349	-0.796717	1.39276	11.7266	0.00358268	0.0366707
Vkorc1l1	4919	0.312926	6.40721	11.7264	0.00358288	0.0366707
Prkd1	3777	0.350038	5.78322	11.7176	0.00359255	0.0367259
Rfk	2482	0.309037	5.70663	11.717	0.00359317	0.0367259
Pura	1601	-0.469428	3.12241	11.7106	0.00360019	0.0367725
Pld4	1978	-0.769958	2.42943	11.7057	0.00360551	0.0368018
Mt1	542	-0.835846	2.74396	11.6986	0.00361338	0.0368569
Icosl	2748	-0.65207	2.33341	11.6962	0.00361609	0.0368595
Xylt2	3424	0.325842	6.04914	11.6832	0.00363046	0.0369808
Akr1c14	2445	0.773583	2.44915	11.6794	0.00363467	0.0369986
Gpalpp1	5448	0.380491	6.02301	11.6559	0.00366079	0.0372392
Nipsnap1	1874	0.30999	5.94166	11.6452	0.00367284	0.0373364
Kifc2	3143	-0.732257	3.35868	11.6366	0.00368248	0.037409
Trappc2	765	0.618392	2.4506	11.634	0.00368548	0.0374141
Tcaf2	4257	0.493135	3.95331	11.6276	0.00369263	0.0374613
Atp2a1	3440	-1.10753	0.850297	11.6223	0.00369863	0.0374968
Gmcl1	2944	0.264046	6.12544	11.6178	0.00370383	0.0375167
Alkbh8	2269	0.323387	5.089	11.6162	0.0037056	0.0375167
Sec63	6032	0.270346	7.49033	11.5921	0.00373306	0.0377692
Uhmk1	2024	0.517599	4.51962	11.5873	0.00373857	0.0377995
Aldh6a1	3343	0.321488	5.79989	11.5844	0.00374189	0.0378075
Sp6	3375	-0.828823	2.07314	11.5761	0.00375141	0.0378336
Rltpr	2504	-0.887094	1.81969	11.5741	0.00375369	0.0378336
Lrrn2	3346	-0.684136	2.63	11.5707	0.00375771	0.0378336
Apmap	2190	0.390952	5.32881	11.5704	0.00375802	0.0378336
Gnai3	3273	0.325575	8.14872	11.5683	0.00376037	0.0378336
Grhpr	1226	-0.359066	5.53948	11.568	0.00376074	0.0378336
Klhl26	3069	-0.303093	5.15553	11.5648	0.00376444	0.0378336
C1qc	1054	-0.635282	3.45219	11.5646	0.00376467	0.0378336
Tulp2	2551	-0.552956	4.54675	11.552	0.00377927	0.037936
Tmem86b	1222	-0.814256	2.10427	11.5502	0.00378144	0.037936
Ptprv	6080	-0.918089	5.58214	12.952	0.00378338	0.037936
Hspa2	2681	0.433452	4.20874	11.5471	0.00378499	0.037936
Foxred2	4891	0.440377	4.22354	11.541	0.00379209	0.0379818
Tes	2442	0.30561	7.06732	11.5367	0.00379711	0.0379897
Plcg1	4435	-0.306893	7.81693	11.536	0.00379796	0.0379897
Lypd6	3660	0.575388	4.50769	11.5332	0.0038012	0.0379968
Cpne2	2302	-0.597974	3.23121	11.5223	0.00381391	0.0380904
Rpl15	1841	0.411046	7.99306	11.5198	0.00381684	0.0380904
Asnsd1	2442	0.294464	6.74859	11.5187	0.00381819	0.0380904
Tmem64	4681	0.346532	6.05807	11.5116	0.00382653	0.0381482
4930511M06Rik	3432	0.938523	1.37334	11.5053	0.0038339	0.0381963
Ubtd2	3032	0.342155	7.00198	11.5022	0.00383765	0.0382082
Pax8	2569	-0.664873	4.50372	11.6517	0.00385445	0.0383109
Ell	3085	-0.305468	5.20371	11.4869	0.00385576	0.0383109
Abhd17c	2238	0.374276	5.96583	11.4849	0.00385814	0.0383109
Cspg5	3871	-0.886614	0.821705	11.4848	0.00385819	0.0383109
Plk3	2367	-0.642289	1.9387	11.4811	0.00386262	0.0383123
Adgrg1	3864	-0.519176	6.11024	11.6438	0.00386369	0.0383123
Hist1h4a	455	-1.77392	-0.236263	11.4748	0.00387013	0.0383123
Sox8	2999	-1.19807	2.08489	11.6835	0.00387189	0.0383123
Cnbp	2178	0.422209	9.10054	11.4732	0.00387201	0.0383123
Zfp668	3451	-0.353377	4.87536	11.4718	0.00387367	0.0383123
Chst8	2397	-0.875575	1.47595	11.4596	0.00388831	0.038408
Ift52	2124	0.276243	5.7683	11.4595	0.00388848	0.038408
Fem1c	2866	0.339441	5.91967	11.4427	0.00390859	0.0385655
Vstm2a	3629	0.884818	2.58375	11.4419	0.00390957	0.0385655
Acot7	1860	0.391605	5.60637	11.4344	0.00391869	0.03863
Mina	2149	0.438899	4.28034	11.4295	0.00392458	0.0386626
Vrtn	3608	-1.20203	0.616729	11.4239	0.0039314	0.0387044
Dlec1	5263	-0.688874	1.91282	11.417	0.0039398	0.0387176
Cyp4v3	2930	0.981341	1.33691	11.4169	0.00393986	0.0387176
Hey1	2205	-0.342596	5.32657	11.415	0.00394221	0.0387176
Fignl2	4208	-0.480785	5.3845	11.4143	0.00394308	0.0387176
Vbp1	1601	0.38866	6.07029	11.4035	0.00395621	0.0388211
Apba3	2107	-0.295184	5.25938	11.3984	0.00396242	0.0388344
Sppl2a	5612	0.291264	5.99082	11.3982	0.00396275	0.0388344
Arcn1	3455	0.328892	7.99931	11.3916	0.00397084	0.0388741
Cacybp	2115	0.322331	7.14834	11.3899	0.00397292	0.0388741
Tnfrsf25	1903	-0.840133	2.13614	11.3857	0.00397804	0.0388741
Sharpin	1733	-0.392433	4.84919	11.3851	0.00397883	0.0388741
Bmyc	841	-0.40484	5.85931	11.3843	0.00397977	0.0388741
Uap1l1	1690	-0.474932	3.50872	11.3799	0.00398522	0.038902
Pxdn	6614	0.400908	9.36763	11.3723	0.00399456	0.038949
Skap2	1639	0.36006	4.98539	11.3718	0.00399524	0.038949
Krt79	2097	-1.735	-0.353845	11.359	0.00401107	0.0390779
Pfkfb4	3361	-0.539669	3.69953	11.3549	0.00401617	0.0391022
Elf5	2245	0.955405	1.44751	11.3511	0.00402096	0.0391234
2310067B10Rik	4996	-0.273105	6.56427	11.3456	0.0040277	0.0391636
Ablim2	3761	-1.3672	-0.0197726	11.3406	0.00403406	0.039175
Agpat1	2253	-0.266409	6.3898	11.3405	0.00403411	0.039175
Entpd5	5076	0.334986	4.85639	11.3276	0.00405023	0.0392407
Crispld1	4006	0.397455	4.57985	11.3276	0.00405031	0.0392407
2610528J11Rik	915	-1.2096	1.02573	11.3267	0.00405149	0.0392407
Pcdhga7	4659	0.536463	3.5112	11.326	0.00405233	0.0392407
Hspd1	2332	0.348921	8.27082	11.3239	0.00405493	0.0392407
Bcl3	1835	-0.952565	1.589	11.3226	0.00405659	0.0392407
P3h2	2248	0.410677	5.10109	11.3112	0.0040709	0.0393538
Anapc4	2668	0.281614	7.05352	11.3087	0.00407411	0.0393594
Golm1	3693	0.293207	6.94207	11.3017	0.00408302	0.0394201
Ager	1699	-0.956664	2.85447	11.4265	0.00409298	0.0394908
Hook2	2617	-0.398012	4.73446	11.2766	0.00411491	0.0396769
Ccdc120	3641	-0.320828	4.54956	11.2741	0.00411806	0.0396817
Pde5a	6728	0.48339	5.29417	11.262	0.00413371	0.0398069
Ubtd1	1527	-0.415888	3.7622	11.2536	0.00414441	0.0398378
Art3	1563	-1.41618	-0.580567	11.2536	0.00414444	0.0398378
Msantd4	2737	0.338695	6.7615	11.2533	0.0041449	0.0398378
Avil	3033	-0.986386	1.11071	11.25	0.00414904	0.039852
Mir6236	123	-3.84676	8.21382	14.8631	0.00415868	0.0398997
Fabp4	641	0.94077	2.24874	11.2421	0.00415932	0.0398997
Caskin2	4722	-0.275279	6.69073	11.2304	0.00417443	0.040019
Zbtb8a	2229	0.360689	4.50702	11.2271	0.00417877	0.040035
Hkdc1	3483	-0.74929	1.94852	11.215	0.00419454	0.0401439
Sh2b3	4616	-0.330496	5.37145	11.2143	0.0041955	0.0401439
Jag1	5493	-0.376578	6.28175	11.2119	0.00419859	0.0401479
Racgap1	3065	0.324537	7.1999	11.1988	0.00421576	0.0402687
Sp140	2416	-1.10717	0.0372675	11.1982	0.00421661	0.0402687
Zfp2	3187	0.392737	4.62727	11.1942	0.00422187	0.0402887
Tle2	3115	-0.954561	6.22517	12.7236	0.00422407	0.0402887
Stk32b	3440	-0.9041	1.7841	11.1812	0.00423903	0.0403618
Cpd	9152	0.423226	7.72129	11.1811	0.0042391	0.0403618
Mrps11	1043	-0.522518	5.01667	11.2083	0.00424153	0.0403618
Nod1	4415	-0.463257	3.74015	11.1785	0.00424251	0.0403618
Six5	2853	-0.335497	6.48758	11.1732	0.00424956	0.0404032
Dok1	1805	-0.46136	4.20484	11.1683	0.00425607	0.0404395
Epn1	2565	-0.285627	7.32164	11.1621	0.0042644	0.0404929
Igsf10	10084	0.406596	5.38737	11.1501	0.0042803	0.0406138
Rbm14	3168	-0.29584	6.44353	11.1468	0.00428477	0.0406138
E4f1	2659	-0.486484	5.38665	11.1608	0.00428814	0.0406138
Ipo11	4282	0.301574	6.47961	11.1433	0.00428946	0.0406138
Pcdhb18	5039	0.841198	2.21152	11.141	0.00429248	0.0406138
Abhd13	5180	0.291406	5.75565	11.1404	0.00429339	0.0406138
Cnih4	3268	0.280218	5.6366	11.1356	0.00429979	0.0406233
Il1rap	8486	0.471283	4.02663	11.1336	0.00430254	0.0406233
Ephx1	1665	-0.890073	1.21881	11.1336	0.00430254	0.0406233
Fcrls	1991	-0.671918	3.0434	11.1282	0.00430975	0.0406408
Madd	6217	-0.467083	4.59809	11.1274	0.00431086	0.0406408
Rps6kb2	1491	-0.380495	5.07774	11.1245	0.00431471	0.0406408
Gas2	2137	0.44041	4.24832	11.1231	0.00431658	0.0406408
Vangl2	2260	-0.313757	5.13592	11.1221	0.00431795	0.0406408
Suv420h2	2235	-0.480285	6.55172	11.2082	0.00433124	0.0407403
Spry1	2493	-0.37275	5.85145	11.1084	0.00433652	0.0407644
E130006D01Rik	931	-1.26567	-0.239037	11.1062	0.0043395	0.0407668
Ltbp3	5190	-0.329906	6.54452	11.1034	0.00434331	0.040777
Uba6	5087	0.461541	5.99797	11.1229	0.00436451	0.0409505
Noxo1	2238	-0.580915	2.44755	11.0818	0.00437275	0.0409935
Aldh18a1	3527	0.335663	6.17037	11.0805	0.00437457	0.0409935
Rasa2	5699	0.320987	5.23013	11.0777	0.00437842	0.0410039
Dlgap4	5886	-0.278037	6.81106	11.0736	0.00438405	0.041031
Adam5	3130	0.820578	1.27391	11.067	0.00439308	0.04108
Dock9	8886	-0.395943	5.97525	11.0654	0.00439533	0.04108
Zfp750	3243	-1.23751	0.196396	11.0638	0.00439751	0.04108
Wnt5a	4373	0.534025	7.7403	11.2141	0.00440153	0.0410909
Fam73b	3620	-0.341262	5.30987	11.0579	0.00440569	0.0410909
Mob1b	3171	0.479915	4.94577	11.0565	0.00440761	0.0410909
Scrn3	3247	0.37969	4.01371	11.0534	0.00441191	0.0410909
Dab1	5881	0.507482	3.80364	11.052	0.00441389	0.0410909
Etaa1	4192	0.294362	5.84255	11.0511	0.00441513	0.0410909
Zfp110	3549	0.327867	5.61888	11.0487	0.00441845	0.0410963
Btbd11	5955	0.419354	4.34648	11.0424	0.00442717	0.0411518
Arhgap30	4487	-0.776289	1.96246	11.0327	0.00444068	0.0412518
Ccdc47	3268	0.249455	6.67571	11.0277	0.00444769	0.0412902
Gm13152	1242	0.69887	2.86545	11.0258	0.00445032	0.0412902
Rasal3	3677	-1.45889	-0.191782	11.019	0.00445984	0.0413361
Arvcf	5040	-0.282982	6.04192	11.0183	0.00446079	0.0413361
Tnfrsf18	1007	-0.901411	1.90911	11.0068	0.00447694	0.0413724
Yipf5	2329	0.338484	6.21993	11.0035	0.00448154	0.0413724
Slc8a1	18713	0.353138	6.33928	11.0009	0.00448524	0.0413724
Smurf1	5333	-0.319437	6.14776	11.0002	0.00448624	0.0413724
Dda1	1937	-0.28187	5.83814	10.9985	0.00448866	0.0413724
Efnb3	3215	-0.331902	6.21776	10.9948	0.00449394	0.0413724
Zfp708	2634	0.567267	3.77401	10.9939	0.00449511	0.0413724
Lat	1234	-0.849771	1.61554	10.9929	0.00449656	0.0413724
Cherp	3800	-0.275693	7.34163	10.9908	0.00449956	0.0413724
Zfp335	4570	-0.283147	6.00479	10.9889	0.00450222	0.0413724
9530068E07Rik	2467	0.325485	8.06364	10.9888	0.00450233	0.0413724
Zfp3	1823	-0.588645	2.7859	10.9852	0.00450746	0.0413724
C330007P06Rik	3339	0.288279	5.56812	10.9848	0.00450799	0.0413724
Cacna2d3	3695	0.861373	0.681142	10.9841	0.00450907	0.0413724
Enox2	3977	0.41947	4.1371	10.9839	0.00450939	0.0413724
Bccip	1244	0.329468	6.43247	10.9828	0.00451083	0.0413724
Helz2	10109	-0.471019	4.4083	10.9823	0.00451165	0.0413724
Nptn	2077	0.355126	6.80466	10.969	0.0045305	0.0415199
Cxxc1	2537	-0.264686	6.66625	10.9615	0.00454117	0.0415724
Rdh11	1574	0.331907	4.97953	10.9568	0.00454795	0.0415724
Abcb10	4306	-0.291562	5.55527	10.956	0.00454909	0.0415724
Pigo	4306	-0.455048	5.25114	10.9558	0.0045494	0.0415724
Pdik1l	4727	0.329815	4.91892	10.9528	0.00455371	0.0415724
Mmp2	3041	0.39233	8.92541	10.9517	0.00455521	0.0415724
Ddx3x	4571	0.422998	9.52803	10.9486	0.0045597	0.0415724
Svip	3235	0.578135	2.81232	10.9485	0.00455983	0.0415724
Pank3	7365	0.318173	7.32535	10.9463	0.00456303	0.0415724
Palmd	2394	0.633866	2.32247	10.9456	0.00456399	0.0415724
Ssfa2	5093	0.366728	6.27126	10.9437	0.00456675	0.0415724
Ighmbp2	5562	-0.403771	4.70487	10.9409	0.00457078	0.0415839
Irf2bp2	4530	-0.471153	6.65681	11.0208	0.00457714	0.0416008
App	3357	0.481536	8.92276	10.9347	0.00457971	0.0416008
Tcf21	1227	0.392252	7.66476	10.9339	0.00458098	0.0416008
Steap4	3140	1.19371	0.60104	10.9281	0.00458928	0.041651
Ppp1r21	3135	0.303002	5.4442	10.9243	0.00459476	0.0416755
Snx31	2695	-1.35499	-0.292958	10.9091	0.00461693	0.0418286
Cotl1	1639	-0.412394	6.96448	10.9076	0.00461904	0.0418286
Apoc1	554	-1.08755	0.758067	10.907	0.00462002	0.0418286
2810417H13Rik	2387	0.361761	7.49711	10.903	0.00462578	0.0418352
D10Wsu102e	3509	-0.289556	6.47199	10.9011	0.00462864	0.0418352
Zadh2	3321	0.259692	6.58427	10.9003	0.00462973	0.0418352
Megf9	3062	0.349949	4.84106	10.8988	0.00463192	0.0418352
Pde2a	4641	-0.407435	5.67368	10.8915	0.00464256	0.0419061
Armc10	2014	0.280117	6.47228	10.8882	0.00464748	0.0419252
Vasp	2251	-0.277493	6.90913	10.8746	0.00466747	0.0420802
Tns1	9968	-0.44141	7.74343	10.8727	0.00467029	0.0420804
1700040L02Rik	1238	1.31962	0.254494	10.8667	0.00467913	0.0421347
Zfhx4	13874	-0.421346	6.13851	10.8603	0.0046887	0.0421908
Bsnd	2714	-1.12531	0.513642	10.8587	0.004691	0.0421908
Wnt4	3823	-0.373564	7.47485	10.853	0.0046995	0.042242
Pdia4	2481	0.321769	8.34093	10.8431	0.00471422	0.0423489
Aftph	4045	0.307858	5.43364	10.8363	0.00472434	0.0424144
Ppp2r3d	2517	-0.443669	4.26829	10.8289	0.00473542	0.0424567
Lpar6	2468	0.300579	5.42922	10.8276	0.00473751	0.0424567
Ercc6l2	6044	0.301695	6.00669	10.8275	0.00473756	0.0424567
Hemgn	2310	-1.21235	2.4027	11.1677	0.00474134	0.0424652
Zfp597	5630	0.461975	4.40634	10.8229	0.00474447	0.0424679
Cds1	3918	-0.562509	3.64234	10.8192	0.00475	0.0424751
Rgl3	2550	-0.493383	3.83068	10.8186	0.00475095	0.0424751
Crtc3	5110	-0.401043	5.61462	10.8097	0.00476442	0.0425701
Ltbp4	5595	0.566817	7.0216	11.1434	0.00477211	0.0425778
Mios	3704	0.302643	5.87025	10.8043	0.00477262	0.0425778
BC003331	3242	0.306736	5.37618	10.8017	0.00477651	0.0425778
Shank1	7596	-0.400237	4.96055	10.8004	0.00477845	0.0425778
Gal3st1	2043	-0.955902	0.914646	10.7997	0.00477949	0.0425778
Ppid	1728	0.297607	6.68012	10.7958	0.00478538	0.042605
Arhgap33	4447	-0.352633	5.50821	10.7902	0.00479397	0.0426561
Mlh3	5517	0.321016	5.03282	10.7882	0.00479695	0.0426573
Tdrd5	3472	-1.14244	1.43498	10.7802	0.0048092	0.0427002
Rhog	1264	-0.498098	4.81421	10.7785	0.00481178	0.0427002
Nek1	5619	0.37028	5.79938	10.7781	0.00481238	0.0427002
Hnrnpc	2844	0.374702	8.98566	10.7776	0.00481318	0.0427002
Trak1	4885	-0.307462	5.72942	10.7708	0.00482356	0.0427658
Akap7	3123	0.309292	4.76412	10.7685	0.00482716	0.0427658
Myo5a	11683	0.348671	6.69388	10.7653	0.00483196	0.0427658
Hif1an	6190	0.368779	7.35799	10.7653	0.00483199	0.0427658
Thsd4	9030	0.512919	6.72261	10.9662	0.00483636	0.0427663
Pnmt	888	-1.26283	-0.48086	10.7616	0.00483775	0.0427663
Vegfa	4174	-0.569563	7.84009	11.004	0.00484088	0.0427687
Ankrd37	904	-0.701183	2.63097	10.7565	0.00484551	0.0427844
Taok3	4536	-0.571977	4.26688	10.7516	0.00485301	0.0428254
Ddx50	2507	0.286461	7.08378	10.7426	0.00486699	0.0428935
Elmo1	5877	-0.544741	4.16455	10.7413	0.00486893	0.0428935
Zfp865	3958	-0.307117	5.88112	10.7411	0.00486931	0.0428935
Rngtt	4157	0.300279	5.26303	10.7388	0.00487279	0.0428989
Mafg	1636	-0.513606	4.8431	10.73	0.00488658	0.042995
Zfp579	2159	-0.423896	5.58136	10.7278	0.00489001	0.0429999
Rcor2	2014	-0.307256	6.13176	10.7174	0.00490618	0.0431169
Hccs	2382	0.315441	4.87482	10.7154	0.00490933	0.0431192
Mrpl14	595	-0.557493	4.58057	10.736	0.00492861	0.0432632
Svopl	2366	-0.767215	3.14721	10.7	0.00493349	0.0432806
Cenpt	1767	-0.346634	5.49374	10.6934	0.00494378	0.0433456
Gla	3032	0.414083	3.96344	10.6743	0.00497394	0.0435846
Galnt4	5113	0.333448	5.32902	10.6721	0.00497756	0.0435907
Fam73a	5354	0.325407	5.833	10.6624	0.00499286	0.0436992
Ciz1	3294	-0.280511	6.25871	10.6593	0.00499787	0.0437047
Cacnb1	3848	-0.656555	4.72831	10.9303	0.00500102	0.0437047
Pole2	1695	0.325173	4.85965	10.6566	0.00500224	0.0437047
Kpna4	3726	0.270325	7.03398	10.6393	0.00502983	0.0439177
Naf1	2990	0.373286	5.10874	10.6361	0.00503507	0.0439177
Snx6	1879	0.260585	7.30293	10.6359	0.00503541	0.0439177
Msl3l2	2140	0.502943	3.06749	10.6293	0.0050459	0.0439836
Rgs2	3009	0.362332	6.38845	10.615	0.00506912	0.0441603
Mpp2	4087	-0.498213	4.56886	10.6106	0.00507625	0.0441967
Kcnj12	4886	-0.824832	1.50124	10.6029	0.00508882	0.0442532
Gm20605	4513	-0.885363	1.98641	10.6003	0.00509303	0.0442532
A3galt2	3390	-1.2615	0.786667	10.6002	0.00509314	0.0442532
Rpf2	1890	0.39245	4.98942	10.5993	0.00509455	0.0442532
Ncapg2	6604	0.362861	6.12921	10.5945	0.00510244	0.044296
Ccdc43	2307	0.27704	5.29591	10.5879	0.00511329	0.0443458
Ptpn1	4213	-0.357264	6.23085	10.5872	0.00511434	0.0443458
Gstt2	1370	-0.608083	2.68069	10.5856	0.00511705	0.0443458
Nsmaf	3506	0.267471	6.56254	10.5824	0.0051223	0.0443656
Rnf40	4154	-0.306329	7.02335	10.5768	0.00513139	0.0444187
Unc5c	9355	0.465524	7.62275	10.6129	0.0051385	0.0444449
Olfr148	933	-1.51899	-0.164864	10.571	0.00514096	0.0444449
Tmem151b	4851	-0.347999	4.49506	10.5696	0.00514332	0.0444449
Syvn1	3656	-0.349256	6.10189	10.5583	0.00516202	0.0445809
Zfp385a	2291	-0.366924	5.21843	10.5458	0.00518261	0.0447128
Ltv1	1768	0.309217	5.7797	10.5446	0.00518475	0.0447128
Pnma1	2359	-0.79702	1.23026	10.5437	0.00518626	0.0447128
Ulk3	2826	-0.632544	3.70477	10.5334	0.00520334	0.0448343
2010300C02Rik	4361	-0.934887	0.890067	10.5279	0.00521253	0.0448877
Mrgbp	1192	-0.435445	5.24585	10.5238	0.00521938	0.0449208
Tpra1	1829	-0.392118	4.91924	10.5218	0.00522275	0.0449241
Prmt3	2495	0.320222	5.8097	10.5183	0.00522866	0.0449491
Rfng	2118	-0.37508	5.07077	10.5153	0.00523365	0.0449662
Rnf19a	4276	-0.345322	6.4545	10.5124	0.00523858	0.0449828
Acss2	2833	-0.489886	3.29998	10.5017	0.00525666	0.0450892
Ube2v2	5892	0.416826	4.72347	10.5015	0.00525699	0.0450892
Kcnn1	4042	-0.799289	1.58855	10.4958	0.00526657	0.0451454
Anxa1	1395	0.710268	2.97198	10.4888	0.00527841	0.0452211
Tcp1	2499	0.32084	8.95235	10.4863	0.00528266	0.0452317
Inf2	4601	-0.336024	6.51279	10.4812	0.00529137	0.0452781
Rcn1	3063	0.325451	8.20504	10.4774	0.00529788	0.0452781
Sbk1	4092	-0.33932	8.14627	10.4762	0.00529992	0.0452781
Igf2r	8929	0.53045	9.28513	10.5139	0.00530356	0.0452781
Megf6	6876	0.431157	5.961	10.4721	0.00530686	0.0452781
Ankrd11	8816	-0.318636	8.55683	10.4713	0.00530816	0.0452781
Esco2	2899	0.468408	5.20871	10.4703	0.00530996	0.0452781
Fbln1	3359	0.417764	7.33141	10.4689	0.00531226	0.0452781
Osr2	1710	-0.496411	5.37192	10.5327	0.00531657	0.0452891
Tm7sf3	3312	0.255583	5.86006	10.4317	0.00537635	0.0457615
Tbc1d12	4209	0.386392	4.46844	10.4299	0.00537957	0.0457615
Enox1	3555	-0.570706	3.41706	10.4289	0.00538119	0.0457615
Thbs1	5802	0.616477	5.73486	10.8663	0.00538741	0.0457884
Sms	3377	0.371706	4.81142	10.4173	0.00540138	0.0458364
Gatsl2	4745	-0.350095	4.59364	10.4156	0.00540444	0.0458364
Agpat4	1910	-0.429301	4.93032	10.4151	0.0054052	0.0458364
Msl3	3338	0.258742	5.7854	10.4134	0.00540813	0.0458364
Acsm3	2859	-0.980819	1.27234	10.4127	0.00540947	0.0458364
Bag5	2136	0.315186	5.56576	10.4116	0.00541141	0.0458364
Socs2	2698	-0.659939	3.85893	10.4368	0.00542204	0.0459005
Pdxp	2001	-0.343872	4.43804	10.3895	0.00545013	0.0460934
Capn15	3288	-0.384674	5.84216	10.389	0.00545098	0.0460934
Nrg4	1928	-1.15082	0.703581	10.383	0.00546155	0.0461567
Gucy1a2	13723	0.527074	5.71095	10.5512	0.00547543	0.0462479
Wnt9a	3318	0.371211	4.3016	10.3652	0.00549312	0.0463595
Mum1l1	4810	0.29415	5.73	10.3642	0.00549483	0.0463595
Bmp2	3566	0.549324	4.12336	10.3616	0.00549947	0.0463663
Rap1a	2459	0.310702	5.71216	10.3603	0.00550182	0.0463663
Ly6a	1002	-0.830582	3.05585	10.3759	0.00554351	0.0466913
Tspan5	3168	0.362279	5.57661	10.325	0.00556495	0.0468456
Wdr62	4744	-0.474336	4.0714	10.3211	0.00557199	0.0468785
St8sia2	5375	0.42826	6.7965	10.3321	0.00557739	0.0468977
Fbxo5	1807	0.266222	5.8208	10.3131	0.0055864	0.0469471
Adam22	9256	0.344279	5.07369	10.3104	0.00559128	0.0469544
Rhbdf2	3933	-0.545542	3.67493	10.3092	0.00559355	0.0469544
Bnip3	1756	0.399807	4.71866	10.3074	0.00559678	0.0469553
Tmem213	530	-1.41898	0.340714	10.288	0.00563205	0.0472051
Grin3b	3274	-0.714041	2.04898	10.2876	0.00563285	0.0472051
Comtd1	2241	-0.455316	2.95975	10.2853	0.00563702	0.0472063
Gm13034	1195	0.557946	3.21091	10.2837	0.00563993	0.0472063
Col4a4	7808	0.729125	1.05203	10.2824	0.00564245	0.0472063
Abca7	6594	-0.600925	4.12641	10.2916	0.00565087	0.0472503
Gatsl3	1548	-0.938494	1.77932	10.2707	0.00566381	0.0473321
Colgalt1	3181	0.296154	7.44144	10.2658	0.00567282	0.0473737
Wrnip1	2642	0.301421	5.82135	10.2646	0.0056751	0.0473737
Asic1	5039	0.370272	4.37136	10.2616	0.00568068	0.0473737
Ccpg1	4023	0.329173	5.78716	10.2611	0.00568144	0.0473737
Sun1	4133	0.288985	6.56773	10.2565	0.00568999	0.0473779
Azin1	5180	0.256218	7.23719	10.2556	0.00569175	0.0473779
Spop	2882	0.27877	7.31862	10.2547	0.00569337	0.0473779
Rab14	3081	0.3056	7.85415	10.254	0.00569458	0.0473779
B3gnt9	2516	0.485351	4.18625	10.2518	0.00569865	0.0473855
Gk5	2746	-0.490429	4.61354	10.2363	0.00572751	0.0475397
Cd24a	1816	0.356307	8.39424	10.2355	0.00572903	0.0475397
Scaf1	4177	-0.280316	7.73486	10.2338	0.00573219	0.0475397
Irx2	2463	-1.02822	1.8446	10.2336	0.00573258	0.0475397
Porcn	2761	-0.76128	3.19307	10.2343	0.0057332	0.0475397
Tbc1d13	3470	-0.262946	6.56081	10.2316	0.00573623	0.0475397
Pcnp	2271	0.266926	6.37064	10.2289	0.00574122	0.0475547
9530091C08Rik	7977	-1.36119	-0.0757024	10.2248	0.00574892	0.0475922
Ppfia3	4866	-0.696901	1.90384	10.2217	0.00575471	0.0476138
Slc25a45	1833	-0.743231	1.77855	10.2085	0.0057795	0.0477925
Tspan12	2490	0.296706	6.27136	10.2004	0.00579476	0.0478923
Eps15l1	4720	-0.3098	6.76088	10.1969	0.00580138	0.0479206
Tnk2	4581	-0.268162	6.93281	10.188	0.00581834	0.0480171
Bhlha15	3494	-1.3161	-0.236819	10.1874	0.00581948	0.0480171
Tmem151a	3945	0.361849	4.71969	10.1825	0.00582863	0.048049
Gpkow	3573	0.242777	5.91062	10.182	0.00582975	0.048049
Frs3os	980	-1.7535	-0.28786	10.1835	0.0058399	0.0480758
Atp1b3	1831	0.283051	6.83835	10.1743	0.00584425	0.0480758
Szt2	10958	-0.400998	6.68602	10.1739	0.00584502	0.0480758
Smad7	4441	-0.384044	5.6815	10.1735	0.00584584	0.0480758
Pir	1601	0.599449	2.25363	10.1718	0.00584907	0.048076
Cep97	8512	0.395031	5.22524	10.1699	0.00585264	0.0480789
Hoxb9	2699	0.446058	4.70853	10.163	0.00586598	0.0481621
Ccnh	1976	0.28682	5.51864	10.1578	0.00587579	0.0482063
Actr1b	2077	-0.260141	6.72053	10.1568	0.0058778	0.0482063
Clcn2	3645	-0.620616	5.80296	10.624	0.00589582	0.0483277
Mlxipl	3649	-1.02106	1.51344	10.1387	0.00591262	0.0484389
H2-DMa	1658	-0.732813	1.24358	10.1296	0.00593021	0.0485565
Tmem134	1517	-0.337117	5.2892	10.1268	0.00593566	0.0485591
Slc16a1	4430	0.4076	6.15844	10.1258	0.00593761	0.0485591
Zfp712	3970	0.576667	3.03668	10.1244	0.00594026	0.0485591
Git1	3650	-0.289291	7.12539	10.12	0.00594891	0.048573
Mospd2	4093	0.387318	5.12392	10.1196	0.00594958	0.048573
Amer2	2718	0.56588	2.54288	10.1186	0.00595168	0.048573
Zfp605	3158	0.452854	3.87846	10.1104	0.00596764	0.0486767
Pkn3	2931	-0.484856	4.29674	10.1078	0.00597271	0.0486896
Acadvl	2188	-0.283968	5.96387	10.1062	0.00597572	0.0486896
Casc4	4354	0.335719	6.20535	10.1043	0.00597942	0.0486932
Ccr10	1725	-1.07649	0.0853098	10.0983	0.00599114	0.0487622
Znrf1	5686	-0.310289	6.88358	10.0952	0.00599727	0.0487856
BC035044	2742	-1.11192	-0.248351	10.0863	0.00601478	0.0489015
Serpinb9	3397	0.480622	4.05235	10.0838	0.00601979	0.0489078
Hpn	2001	-0.58533	4.00936	10.081	0.00602523	0.0489078
Edc4	4780	-0.248607	6.75495	10.081	0.00602535	0.0489078
Smc4	4082	0.297401	7.90574	10.0788	0.0060297	0.0489166
Asna1	1253	0.281172	6.31416	10.074	0.00603918	0.048967
Lrrc49	3111	0.339349	4.90268	10.0599	0.00606699	0.0491086
Stag1	6010	0.335489	7.40006	10.0599	0.00606706	0.0491086
Hivep3	9021	-1.10907	1.03148	10.058	0.00607076	0.0491086
Suclg2	3413	0.345094	5.68366	10.0558	0.00607523	0.0491086
Rnf128	3294	0.379905	5.11791	10.0538	0.00607928	0.0491086
Dpf3	3772	-0.408543	4.7035	10.0529	0.00608094	0.0491086
Gpsm3	1343	-0.602859	3.16816	10.0524	0.00608206	0.0491086
Speg	11925	-0.442688	6.38685	10.1167	0.00608369	0.0491086
Recql5	3986	-0.410092	5.2124	10.0491	0.00608866	0.0491086
Sfswap	3303	-0.33626	6.88736	10.0474	0.00609191	0.0491086
Prkg1	7378	0.460736	5.40935	10.0603	0.00609286	0.0491086
Sc5d	2249	0.334826	4.64194	10.0454	0.00609597	0.0491086
Tbc1d8	4439	-0.303927	4.83762	10.0383	0.00611014	0.0491811
Nhsl1	7637	-0.284972	5.54207	10.0376	0.00611153	0.0491811
Pno1	1563	0.357194	5.5772	10.015	0.00615705	0.0495208
Syt5	1750	-0.618972	2.14357	10.0102	0.00616684	0.0495729
Slfn5	5989	-0.849817	2.46344	10.0076	0.00617215	0.0495795
Cep128	4807	0.439733	4.52287	10.0065	0.00617428	0.0495795
D930015E06Rik	4909	0.282467	7.20432	10.0029	0.00618158	0.0496115
Hist1h4d	368	-1.03932	0.551407	10.0002	0.0061872	0.0496301
Igdcc3	3144	-0.505236	5.99754	10.1699	0.00619095	0.0496336
Oxr1	5073	0.285099	6.278	9.99193	0.00620398	0.0496786
Mical3	9858	-0.398824	6.25228	9.9914	0.00620505	0.0496786
Ildr2	8260	0.333017	5.60292	9.99069	0.00620651	0.0496786
Tyk2	4873	-0.319437	5.14974	9.98869	0.00621058	0.0496846
M6pr	2222	0.301811	6.68085	9.98176	0.00622476	0.0497556
Paip2b	3324	0.301091	6.64759	9.98111	0.00622609	0.0497556
Nprl3	3206	-0.381127	4.6882	9.97748	0.00623353	0.0497746
Fam71e1	849	-0.595383	2.01228	9.97671	0.00623511	0.0497746
M1ap	2051	-1.51937	0.525352	9.97369	0.0062413	0.0497973
Dhx58	2412	-0.739376	1.04735	9.97177	0.00624524	0.0497973
Atf2	6433	0.292839	6.89627	9.96999	0.00624891	0.0497973
Schip1	2751	-0.903439	1.02887	9.96886	0.00625124	0.0497973
Bcap29	2008	0.39896	4.66312	9.95043	0.00628928	0.0500737
Dennd1c	2521	-0.534269	3.13264	9.94687	0.00629667	0.0500839
Slc30a7	9020	0.320102	5.72102	9.94659	0.00629726	0.0500839
Ect2	4117	0.3072	6.38296	9.93746	0.00631624	0.0502082
BC052040	2770	0.374604	5.05327	9.93423	0.00632295	0.0502119
H2-DMb1	1284	-1.12583	0.113931	9.93402	0.00632341	0.0502119
Nhlrc1	2294	0.474726	2.56425	9.92483	0.0063426	0.0503377
Riok1	2744	0.290646	5.67482	9.9213	0.00634997	0.0503695
Chsy1	4176	0.334146	6.75106	9.91946	0.00635383	0.0503734
Ttc7	4615	-0.519681	2.76359	9.91514	0.00636291	0.0503786
Nol8	4827	0.348181	5.52701	9.91512	0.00636295	0.0503786
Agap3	4126	-0.298041	6.77003	9.91435	0.00636456	0.0503786
Itgb7	2674	-1.02718	0.594242	9.91211	0.00636926	0.0503891
Tex264	2025	-0.313245	4.96949	9.9096	0.00637454	0.0504043
Fut11	3344	0.272453	5.41734	9.90466	0.00638495	0.0504599
Gas2l3	6748	0.358331	4.69099	9.89682	0.00640149	0.050564
Canx	4289	0.324868	9.20031	9.88103	0.00643498	0.0508018
Tnik	7336	-0.565062	3.54248	9.87649	0.00644463	0.0508473
Tor1aip1	4439	0.268641	6.35145	9.87328	0.00645149	0.0508473
Ndufa11	2661	-0.44472	5.41219	9.87214	0.00645392	0.0508473
Ptn	2021	0.402539	8.60481	9.87195	0.00645432	0.0508473
Flot1	1694	-0.318731	5.32458	9.86356	0.00647225	0.0509309
Mamdc2	3338	1.44191	3.44684	11.0253	0.00647521	0.0509309
Pcdhb3	3787	0.787105	1.83693	9.86127	0.00647716	0.0509309
Rnf31	3381	-0.319363	5.37734	9.86036	0.00647911	0.0509309
Pnpla2	2717	-0.408195	3.88208	9.85904	0.00648193	0.0509309
Dock6	6560	-0.345673	6.99722	9.85664	0.00648709	0.0509447
Ccdc97	2986	-0.282986	5.96972	9.85336	0.00649414	0.0509734
Ust	4284	0.419434	4.48182	9.85031	0.00650068	0.050998
Bend7	3837	-0.589554	2.23065	9.84592	0.00651014	0.0510455
Cgn	5038	-0.532821	6.00999	10.0832	0.00652043	0.0510995
Spock3	3280	0.828556	2.42976	9.83852	0.00652611	0.0511172
Uggt1	9029	0.326294	7.38127	9.83175	0.00654077	0.0511697
Dact2	2809	-0.518533	4.55751	9.83049	0.0065435	0.0511697
Sec23a	4108	0.322711	7.00829	9.82905	0.00654661	0.0511697
Tpcn1	4648	-0.313002	6.67642	9.82769	0.00654955	0.0511697
St6gal2	2278	0.664263	1.52552	9.82754	0.00654989	0.0511697
Rarg	3399	-0.383217	5.21483	9.79742	0.00661563	0.0516564
Rspo3	2396	0.530484	4.71382	9.82875	0.00662467	0.0516916
Gmps	4567	0.351108	7.16237	9.79222	0.00662704	0.0516916
Rab3d	3867	-0.529363	3.35646	9.78606	0.00664061	0.0517705
Sars2	1910	-0.340767	4.52513	9.77169	0.00667236	0.051991
Rbm20	6592	0.697706	1.5596	9.76975	0.00667666	0.0519975
Efcab2	2538	0.564207	2.58192	9.76767	0.00668128	0.0520064
Amer1	8468	0.291927	6.74131	9.76002	0.0066983	0.0521118
Nsmf	2939	-0.335303	5.94555	9.75685	0.00670536	0.0521396
Slc44a4	2345	-0.937188	0.77781	9.74611	0.00672934	0.0522586
Rnf19b	2532	-0.363311	4.95258	9.74604	0.0067295	0.0522586
Slc37a1	3623	-1.09523	1.21145	9.74532	0.00673112	0.0522586
Atp6v0a1	4027	-0.307876	6.12182	9.74261	0.00673718	0.0522786
Bop1	2476	-0.27541	5.98683	9.74009	0.00674284	0.0522954
Nfix	6790	0.754996	3.95948	9.96733	0.00675473	0.0523605
Utf1	1160	-1.25809	3.95618	10.8675	0.00676096	0.0523817
Chrdl2	1722	-1.07267	0.276622	9.72656	0.00677325	0.0523846
Pgk1	1825	-0.407678	5.20005	9.72557	0.00677549	0.0523846
C2cd2	6556	0.307397	5.44051	9.72497	0.00677684	0.0523846
Ankrd13c	2654	0.323981	5.49476	9.7237	0.0067797	0.0523846
Tmem106b	6082	0.324047	6.76681	9.72356	0.00678002	0.0523846
Grin2d	4383	-0.765163	1.80533	9.71957	0.00678903	0.0523846
Zfp770	4263	0.339982	5.13753	9.71949	0.00678922	0.0523846
Bet1l	1552	0.418003	4.85643	9.71858	0.00679127	0.0523846
Gnptab	5204	0.308709	5.78835	9.71791	0.00679279	0.0523846
Zfp513	2476	-0.410281	5.46235	9.70288	0.00682688	0.0525588
Kcnc2	6196	-0.8267	0.24271	9.70241	0.00682794	0.0525588
Gdi2	2681	0.302325	8.78259	9.70206	0.00682875	0.0525588
Slc9a6	4916	0.321587	5.04325	9.70177	0.00682941	0.0525588
Capza1	3187	0.322744	6.53007	9.69947	0.00683463	0.0525719
Igfbp2	1327	0.490198	7.91664	9.77787	0.00684779	0.0526461
Sh3bp1	1900	-0.33962	5.46352	9.69096	0.00685407	0.0526521
Atrn	8737	0.300184	6.45349	9.69029	0.00685559	0.0526521
Rras2	2275	0.338008	6.17962	9.67988	0.00687943	0.0527961
Csnk1e	5037	-0.289887	7.45828	9.67902	0.0068814	0.0527961
Cnih1	1483	0.359044	6.5396	9.67557	0.00688932	0.0528213
Pabpc4l	5218	0.342672	4.96119	9.6744	0.00689201	0.0528213
Mfsd10	1827	-0.343891	5.59443	9.67299	0.00689526	0.0528213
Hnrnpk	3032	0.301183	8.96603	9.66427	0.00691537	0.0529483
Prom1	4107	0.317582	6.21788	9.66184	0.00692098	0.0529642
Tmpo	6780	0.269785	9.20645	9.65001	0.00694838	0.0531467
Mapkbp1	6937	-0.300226	5.89026	9.6475	0.00695419	0.0531609
Aifm3	2695	-0.885288	1.08571	9.64616	0.00695732	0.0531609
Rasl10b	3481	-0.529602	2.81669	9.63971	0.00697232	0.0532321
Dkk3	3357	0.531004	4.20526	9.6391	0.00697375	0.0532321
Mrpl53	620	-0.534357	4.92954	9.72306	0.00699287	0.0533279
Rusc1	3842	-0.412054	3.78213	9.63067	0.00699341	0.0533279
Mus81	1993	-0.398728	4.70802	9.6252	0.00700624	0.0533931
Rgs11	2006	-0.855576	4.12692	10.1402	0.00700909	0.0533931
Bcl2l2	3461	-0.47925	5.43545	9.6727	0.0070523	0.0536743
Klhl13	3522	0.479131	6.90277	9.75298	0.00705317	0.0536743
Prkd2	3757	-0.379426	4.7617	9.59569	0.00707577	0.0537926
Pcdhb15	2795	1.08356	0.695839	9.59563	0.0070759	0.0537926
Slc11a2	5635	-0.42743	6.04704	9.61766	0.00708808	0.0538579
Ccbl1	1924	-0.50557	3.4652	9.57893	0.0071156	0.0540396
Ica1	2075	0.488959	3.48968	9.57585	0.00712295	0.0540681
Ppp2r3a	7361	0.366536	6.49619	9.57413	0.00712707	0.0540719
Fkbp14	2644	0.385191	5.18639	9.57036	0.00713607	0.0541128
Galnt10	4701	-0.279988	5.70446	9.5656	0.00714747	0.0541719
D330045A20Rik	3738	0.545117	2.16003	9.56067	0.00715931	0.0542341
Fbxl22	3935	-0.827933	1.7579	9.55891	0.00716352	0.0542386
Cask	8361	0.285464	6.91914	9.55707	0.00716795	0.0542447
Ppp4r2	3641	0.289726	6.58313	9.54499	0.00719706	0.0544146
Slc35f5	2597	0.311851	5.62312	9.54475	0.00719766	0.0544146
Wdr3	3428	0.294611	6.05438	9.54021	0.00720864	0.0544701
Hgfac	2103	-1.13711	0.965715	9.53325	0.0072255	0.05457
Fchsd1	4227	-0.495145	3.92042	9.53092	0.00723114	0.0545851
Il33	2603	0.666339	4.28391	9.71357	0.00723786	0.0546083
Atp2b2	7218	0.887969	1.0569	9.52591	0.00724334	0.0546222
Stc1	3743	0.431992	4.36613	9.51553	0.00726864	0.0547696
Mif4gd	1840	-0.470139	4.05923	9.51489	0.0072702	0.0547696
Nid2	4884	0.409324	8.29652	9.50933	0.00728382	0.0548345
Acvr2a	5681	0.281055	5.7901	9.50752	0.00728824	0.0548345
Wdr36	3551	0.291383	6.20609	9.50689	0.0072898	0.0548345
Mrrf	2250	0.301928	4.98286	9.5037	0.00729761	0.0548656
Slitrk4	3935	0.699032	1.59775	9.50222	0.00730126	0.0548656
Gpx4	1534	-0.529642	5.16258	9.62726	0.00730559	0.0548706
Vash2	4190	0.297043	6.54473	9.4989	0.00730942	0.0548719
Pdlim2	1651	0.422513	4.27853	9.4939	0.00732172	0.0549226
Eppk1	12325	-1.0519	0.365379	9.49318	0.0073235	0.0549226
Nphs1	5661	-1.49022	0.164097	9.49101	0.00732883	0.0549351
[truncated: 12,985 more rows]

## Sheet: Supplementary Data 4
GeneID	Length	logFC	logCPM	F	PValue	FDR
Olfml2b	3095	1.0511	5.40575	124.953	7.42917e-09	9.17241e-05
Cyp11a1	1774	-2.62966	2.572	116.3	1.22429e-08	9.17241e-05
Asns	1927	-1.18163	6.03534	103.027	2.82008e-08	0.000105751
Akr1cl	1353	-1.35142	5.56311	103.011	2.82304e-08	0.000105751
Pmepa1	4531	0.893352	5.37469	85.6857	9.79296e-08	0.000293475
Zfp651	6353	0.755584	6.14562	81.0994	1.41128e-07	0.000345614
Pnliprp2	1568	-1.68632	3.94141	79.4638	1.61459e-07	0.000345614
Tgm3	4144	-1.81159	3.95282	73.7838	3.0739e-07	0.000575741
Nup62cl	1128	-1.76983	2.59031	70.6648	3.47609e-07	0.00057873
Socs3	2724	0.759401	4.99481	67.6953	4.58468e-07	0.000605337
Myrf	5597	0.754619	9.0741	66.515	5.13225e-07	0.000605337
Frem1	9581	0.863905	7.66977	66.2885	5.24552e-07	0.000605337
Thbs2	5922	1.30556	4.32768	66.276	5.25185e-07	0.000605337
Mir17hg	2339	2.29706	6.17369	87.4274	7.36281e-07	0.000788031
Xylt2	3424	0.74764	6.04914	60.9748	8.91835e-07	0.000890884
Tor1b	2997	0.860517	6.14849	59.3121	1.06111e-06	0.000908046
Ano1	4604	0.750803	6.8964	59.2034	1.07339e-06	0.000908046
Ttc38	3751	-1.06072	5.39422	59.0514	1.09082e-06	0.000908046
Gas7	7372	-0.978171	5.23121	58.0813	1.20986e-06	0.000950628
Sprr2d	681	-3.07447	1.08823	57.5513	1.28107e-06	0.000950628
Kctd14	2557	-1.06856	8.43552	57.1901	1.3323e-06	0.000950628
6330403A02Rik	6557	-1.71582	2.28184	55.9086	1.53365e-06	0.00103373
Pnlip	1487	-1.7479	2.20449	55.2329	1.6535e-06	0.00103373
Chst4	2000	-2.55331	0.9871	55.2209	1.65573e-06	0.00103373
Dlk1	4811	0.884289	9.23059	54.0652	1.88641e-06	0.00113064
Siglecg	2484	-2.37805	1.33099	53.0489	2.11956e-06	0.00122152
Alcam	4959	1.06762	8.14757	52.5626	2.29988e-06	0.00122204
Nrbp1	2145	0.611585	7.38448	52.2264	2.33223e-06	0.00122204
Scrt2	3395	-1.63193	2.86703	52.1067	2.36514e-06	0.00122204
Spp1	1658	-1.55731	3.20729	50.9735	2.70407e-06	0.00135059
Phc3	11066	0.729367	6.17142	50.2624	2.94466e-06	0.00137117
Adamts7	5346	0.598736	6.40588	50.1598	2.98132e-06	0.00137117
Igfbp3	2442	0.803699	9.84662	50.0537	3.0198e-06	0.00137117
Tcf21	1227	0.838681	7.66476	49.2905	3.31356e-06	0.00145703
Chrm4	2768	-1.44182	4.90397	53.1857	3.40337e-06	0.00145703
Reck	4433	0.655511	7.03207	48.2824	3.75231e-06	0.00151394
Tmem151a	3945	0.792523	4.71969	48.1414	3.81875e-06	0.00151394
Cbx6	5449	0.640282	6.96166	48.0181	3.87793e-06	0.00151394
Plekha6	7457	0.869152	5.83562	47.8902	3.94045e-06	0.00151394
Ltbp4	5595	1.23404	7.0216	51.5557	4.24575e-06	0.00159046
Slc37a2	4436	-1.21006	2.76615	46.7116	4.57307e-06	0.00159526
Npr3	7332	0.869161	4.83221	46.6752	4.59433e-06	0.00159526
Vav3	5084	-0.811785	3.9142	46.6637	4.6011e-06	0.00159526
Lama5	11388	0.751625	7.78292	46.5232	4.68442e-06	0.00159526
Ugt2b36	1888	-4.35464	-1.09662	45.7423	5.18003e-06	0.00172484
Sumf1	2601	0.770588	5.34423	45.05	5.66928e-06	0.00184671
Upk3b	2036	0.761173	6.80536	44.653	5.97322e-06	0.00190431
Klk1	876	-2.56846	0.25995	44.2914	6.26623e-06	0.00195611
Csf1r	3875	-1.14279	4.63185	42.6741	8.32568e-06	0.00253684
Dmrta1	4073	-1.47498	2.28067	42.0702	8.46517e-06	0.00253684
Klhl20	4037	0.581933	5.45792	41.6719	8.94563e-06	0.00262826
Tpbg	3722	-0.698704	6.09909	41.0682	9.73346e-06	0.00280473
Ccm2	2104	0.578367	6.2499	40.8169	1.00843e-05	0.00285101
Sphkap	6512	-1.25724	3.32341	40.1293	1.11194e-05	0.00308544
Trak2	6240	0.579868	6.12551	39.8475	1.1578e-05	0.00315428
Hmcn1	18314	0.864388	6.90348	39.2348	1.33608e-05	0.00357496
Tm4sf1	1902	1.32581	3.24084	38.7244	1.36301e-05	0.00358304
Npbwr1	3692	-1.59555	1.90626	38.5063	1.40745e-05	0.00363607
Megf6	6876	0.824207	5.961	37.8491	1.5516e-05	0.0038968
Cc2d1a	3288	0.599508	5.78943	37.8113	1.56039e-05	0.0038968
Nap1l2	2606	-1.13844	2.32533	37.4876	1.63794e-05	0.00402343
B4galnt4	3105	0.582728	6.75481	36.8059	1.81597e-05	0.00425861
Pappa2	8585	1.95897	4.36457	45.0072	1.83081e-05	0.00425861
Rnf11	2132	0.568521	6.52984	36.7153	1.84124e-05	0.00425861
Hsd3b6	1802	2.10087	3.40552	41.1609	1.84737e-05	0.00425861
Myoc	2080	1.98061	1.25962	36.4983	1.90336e-05	0.00432121
Mycn	2596	0.624819	7.01097	35.8237	2.11221e-05	0.00472379
Clec4a1	1558	-1.38745	1.01489	35.1078	2.3626e-05	0.00513068
Adgrb1	6227	1.26134	2.63967	35.1077	2.36263e-05	0.00513068
Rasgrp1	5105	-1.82278	1.65163	34.8959	2.44303e-05	0.00522949
A2m	4671	1.4838	2.18147	34.6229	2.55125e-05	0.00531764
Lamc3	5930	0.885834	4.32057	34.5472	2.5822e-05	0.00531764
Cyth4	2791	-0.899518	3.03899	34.5267	2.59068e-05	0.00531764
Kitl	5450	-0.755032	7.56433	34.4155	2.63708e-05	0.00533973
Apom	715	-1.88572	0.598018	34.0813	2.78233e-05	0.00555873
D17H6S56E-5	3326	0.58806	6.61709	33.9671	2.83401e-05	0.00558583
Trappc10	5047	0.453257	6.00131	33.7035	2.95754e-05	0.00558583
Vldlr	8308	0.736089	5.75436	33.6932	2.96249e-05	0.00558583
Pnma2	4518	1.15746	2.23334	33.6757	2.97089e-05	0.00558583
Ntng2	1924	1.09858	3.22767	33.6522	2.98229e-05	0.00558583
Nsg1	2140	0.624147	5.69951	33.5325	3.04091e-05	0.0056253
Gpr65	2147	-1.80694	0.264017	33.3907	3.11205e-05	0.0056867
Unc45b	3552	-1.47237	2.34171	33.0194	3.30745e-05	0.00597095
Kcnk10	2533	-3.18103	-0.226235	32.5233	3.59044e-05	0.00640466
Pkp2	2891	-0.75892	4.28586	32.3328	3.70634e-05	0.00653362
Entpd4	6168	0.775654	6.86175	32.3247	3.84882e-05	0.00670591
Mcam	2892	0.700467	6.08102	31.4153	4.32701e-05	0.00745241
Fndc3b	6875	0.67577	6.97276	30.3943	5.15991e-05	0.00870601
Olfr148	933	-2.99136	-0.164864	30.3819	5.17108e-05	0.00870601
1700106J16Rik	1219	-1.33048	1.88698	30.0625	5.46849e-05	0.00899734
Krt19	1374	0.653374	5.48139	30.0016	5.5273e-05	0.00899734
Hpgds	3298	-0.981904	2.02473	29.9926	5.53604e-05	0.00899734
Spryd3	2437	0.645628	4.62428	29.9433	5.58431e-05	0.00899734
Bnc1	4663	0.661498	6.19153	29.7347	5.79392e-05	0.00915262
Fcrls	1991	-1.103	3.0434	29.7062	5.82324e-05	0.00915262
Cnga1	2738	-1.56431	1.34807	29.6669	5.86393e-05	0.00915262
Aebp1	4075	0.68455	6.95776	29.5921	5.94229e-05	0.00915689
Ginm1	1557	0.57975	5.18664	29.5481	5.98889e-05	0.00915689
Kcnh1	7239	-0.935782	4.00595	29.4114	6.13656e-05	0.00925336
Cdkn2c	2253	1.0665	2.59255	29.3221	6.23514e-05	0.00925336
Cdh3	4037	0.564217	7.20843	29.3202	6.23725e-05	0.00925336
Atp2b3	6748	-1.30616	2.57592	29.2218	6.34808e-05	0.00932545
Hand2	2235	0.738614	5.68519	29.0148	6.58847e-05	0.00958462
Col16a1	5206	0.678023	6.50568	28.9194	6.7027e-05	0.00965705
Atm	11964	0.603067	6.78459	28.8206	6.82339e-05	0.0097373
AA414768	1669	-0.883008	3.35791	28.5289	7.19428e-05	0.0100874
Pdgfd	1795	0.880643	3.97463	28.5219	7.20339e-05	0.0100874
Dock10	7552	-0.828391	4.86059	28.3452	7.43942e-05	0.0103215
Piezo1	8216	0.497817	7.4649	28.2668	7.54693e-05	0.0103746
Nppc	1042	-1.43316	0.614302	28.1353	7.73128e-05	0.0104704
5033428I22Rik	952	1.40295	1.76709	28.1177	7.7564e-05	0.0104704
Tbc1d8b	5907	0.642201	4.63863	28.0412	7.86629e-05	0.010524
Wnt2b	3573	0.694111	5.80577	27.9342	8.02315e-05	0.0106297
Slc12a1	4740	-2.39793	3.31076	33.5659	8.1395e-05	0.0106297
Pmp22	2352	0.53819	6.28506	27.8439	8.15816e-05	0.0106297
Bet1l	1552	0.711182	4.85643	27.7722	8.26729e-05	0.0106791
Cpa1	1578	-0.905823	3.73394	27.6407	8.47149e-05	0.0108493
Bhlhe41	6124	-1.09298	3.64151	27.5587	8.60193e-05	0.0108758
Tmem171	1155	-1.31306	2.2039	27.5366	8.63732e-05	0.0108758
Stc2	1793	-0.745327	3.22593	27.4693	8.74647e-05	0.0109214
Ttc36	764	-1.80672	0.0334879	27.3673	8.915e-05	0.0110161
Atg12	2492	-0.41064	5.98278	27.3105	9.01024e-05	0.0110161
Klhl23	4617	-0.59508	7.08403	27.2265	9.15346e-05	0.0110161
Paqr6	1670	1.29279	0.770591	27.2055	9.18958e-05	0.0110161
Thsd7b	6253	0.842843	4.56159	27.193	9.2112e-05	0.0110161
Gk5	2746	-0.786238	4.61354	27.163	9.26338e-05	0.0110161
Rhox8	1206	-2.09582	0.356999	26.8385	9.84899e-05	0.011465
Slc22a3	3499	0.985212	2.49973	26.8359	9.85387e-05	0.011465
Pank1	7650	-0.604379	6.06016	26.827	9.87046e-05	0.011465
Kif23	3425	0.480162	6.64954	26.7736	9.97105e-05	0.0114928
Frmpd1	4812	-1.09707	2.85454	26.5256	0.000104534	0.0119568
Il10ra	3493	-1.2719	1.61193	26.4622	0.00010581	0.0120063
Arhgef10	5528	0.487213	6.21233	26.4198	0.000106672	0.0120063
Osbpl5	4085	0.424729	5.99472	26.3858	0.000107371	0.0120063
Mpeg1	4336	-0.996018	3.99293	26.3253	0.000109232	0.012124
Olfml2a	2409	1.12019	2.16466	26.2028	0.000111214	0.0122229
Tmem108	3692	0.565079	4.92659	26.1776	0.000111755	0.0122229
Nipal1	4205	-1.0202	2.5558	26.0129	0.000115369	0.0125268
Rab33b	3472	0.480904	4.76145	25.9711	0.000116307	0.0125377
Ptpru	5504	-0.665239	4.37628	25.8311	0.00011951	0.012791
Zfp367	3490	0.569181	4.8302	25.7212	0.000122096	0.0129751
Syk	5272	-0.502123	5.19423	25.6234	0.00012445	0.0131321
Col4a4	7808	1.16726	1.05203	25.5338	0.000126652	0.0132711
Galc	3826	-0.443863	5.71281	25.3797	0.000130544	0.0135838
Slitrk1	4251	-0.941951	3.40314	25.3355	0.000131683	0.013594
Dguok	1110	0.583082	4.81795	25.3058	0.000132456	0.013594
Coro1a	1911	-0.921838	4.04396	25.0554	0.000139179	0.0138327
Orc1	3012	-0.726866	5.03474	25.0163	0.000140265	0.0138327
Cldn15	1851	1.29265	1.63564	24.9974	0.000140792	0.0138327
Gria4	6152	0.865168	4.0848	24.9744	0.000141437	0.0138327
Btg3	2632	0.625464	5.0741	24.954	0.000142012	0.0138327
Kndc1	7302	-1.48916	1.53209	24.9517	0.000142078	0.0138327
Obscn	28034	1.02006	1.84132	24.935	0.000142551	0.0138327
Dsel	5763	0.473688	5.44223	24.92	0.000142977	0.0138327
Pld1	5153	-0.751923	4.8181	24.916	0.00014309	0.0138327
Tm4sf5	975	0.744186	3.63393	24.8823	0.000144053	0.0138365
Pcnxl2	7236	1.29791	1.30075	24.7816	0.000146978	0.0140275
Pglyrp1	681	-1.89328	1.27875	24.616	0.000154519	0.0145167
Fmod	2859	0.899899	4.74394	25.0048	0.000154559	0.0145167
Dpf1	2278	-0.653325	3.82867	24.5148	0.000155054	0.0145167
Fst	2861	-1.29348	4.57027	27.5057	0.000155979	0.0145167
Gnptab	5204	0.489365	5.78835	24.3938	0.00015888	0.0146954
Ddr1	4006	0.452766	7.48491	24.3207	0.000161243	0.0147308
Fyco1	8068	0.448445	5.91942	24.3137	0.000161471	0.0147308
Loxl2	5180	0.571311	7.45309	24.2713	0.000162862	0.0147308
Pcdhb16	5270	0.935592	2.62562	24.2612	0.000163194	0.0147308
Cst12	546	2.46961	-0.408288	24.1532	0.00016681	0.0149367
Csrp1	1770	0.538891	7.41082	24.1338	0.000167469	0.0149367
Colgalt1	3181	0.453754	7.44144	23.9976	0.000172177	0.0152368
Man2a1	6078	0.576503	7.56135	23.978	0.000172868	0.0152368
Kif26b	7406	0.811031	6.77804	25.0422	0.000174535	0.0152938
Mylip	2983	0.522972	5.30152	23.8517	0.000177388	0.0154534
P3h2	2248	0.594312	5.10109	23.7484	0.000181184	0.0156929
St6gal2	2278	1.05394	1.52552	23.6751	0.000183935	0.0158396
Sh2d4a	2767	-0.79407	4.09892	23.6423	0.000185182	0.0158558
Ap1s2	4870	-0.555928	5.12048	23.6013	0.000186752	0.0158994
Glrb	3029	0.71696	3.2662	23.489	0.000191129	0.0161801
Proser2	3625	-0.950639	2.1039	23.3327	0.000197422	0.0166189
H2-Q4	1793	0.566744	3.841	23.2692	0.000200043	0.0167455
Emc9	805	-1.03681	1.24571	23.2078	0.000202614	0.0168665
Col5a2	6615	0.647582	8.27614	23.152	0.000204986	0.0169697
Per2	5837	-0.81854	3.10681	23.1159	0.000206539	0.0170043
Armc8	6870	0.429751	5.51195	23.0128	0.00021104	0.0172799
Cntnap5a	3915	-1.07991	2.12519	22.9179	0.00021528	0.0175313
Rimkla	4065	-1.13347	2.51569	22.877	0.00021714	0.0175871
Plekha2	4985	-0.450576	5.80957	22.7314	0.0002239	0.0180372
Astn1	7224	0.688793	4.41683	22.5675	0.000231799	0.0185262
Efcab14	4300	0.439845	5.81859	22.5291	0.000233694	0.0185262
Smoc2	2832	0.736203	6.95845	23.1062	0.000234477	0.0185262
Hsd17b11	1699	-0.600206	5.64936	22.5046	0.000234915	0.0185262
Efr3a	5210	0.419735	6.49191	22.4507	0.000237621	0.0186414
Slc45a3	3486	-0.976485	1.92373	22.3595	0.000242283	0.0189081
Triobp	7736	0.512579	6.74991	22.3223	0.000244211	0.0189599
Emilin3	3558	1.11564	6.04072	25.8336	0.000245479	0.0189601
Ecm1	1899	0.620048	7.77312	22.14	0.000253929	0.0195122
Rnf152	8529	-1.2774	2.59889	22.1717	0.000257259	0.0196516
Idi1	2867	-0.507647	5.73186	22.0593	0.000258367	0.0196516
Mrc2	5801	0.454175	7.95172	21.9585	0.000264038	0.0199223
Blnk	2097	-1.40879	0.679276	21.9489	0.000264585	0.0199223
Acadm	2062	0.462346	6.21831	21.8155	0.000272324	0.0202635
Maf	3642	-0.53122	6.06491	21.8009	0.000273185	0.0202635
Mxd3	1299	0.84821	3.93202	21.7762	0.000274653	0.0202635
Galntl6	5089	-1.01193	1.64892	21.7533	0.000276018	0.0202635
Ntrk1	2588	1.02992	2.37544	21.7434	0.000276609	0.0202635
Crym	1256	-1.89464	0.915347	21.727	0.000277596	0.0202635
Sun1	4133	0.421173	6.56773	21.7107	0.000278583	0.0202635
Tmem72	3335	-1.3437	1.20419	21.652	0.000282157	0.0204243
Angptl7	2062	1.56025	0.870074	21.6244	0.000283857	0.0204486
Clec7a	2279	-1.60606	0.727777	21.5946	0.000285707	0.0204834
Il10rb	1850	-0.576594	4.41435	21.5186	0.000290482	0.0207266
6530402F18Rik	4292	0.815725	2.87973	21.4924	0.000292148	0.0207467
Prss43	1992	-2.40542	-0.396082	21.41	0.000297467	0.0209955
Nfix	6790	1.13656	3.95948	22.3178	0.000298454	0.0209955
Susd1	3295	0.471594	5.19583	21.3345	0.000302433	0.021176
Fam114a1	2949	0.457684	5.55466	21.2877	0.000305558	0.0212953
Wsb2	2408	-0.37265	6.2301	21.1782	0.000313011	0.0217137
Itga3	5263	0.431496	7.07018	21.0069	0.00032509	0.0224477
Rac2	3036	-0.986232	2.62374	20.8566	0.000336125	0.0231032
Arhgap30	4487	-1.07204	1.96246	20.7853	0.000341506	0.0232779
Znfx1	7349	0.504887	5.62438	20.7703	0.000342652	0.0232779
Poglut1	3038	0.389708	6.49522	20.7615	0.000343328	0.0232779
Fbxo25	2008	0.440872	5.0271	20.7128	0.000347083	0.0233692
Sgk3	5620	-0.576676	4.20976	20.7036	0.000347792	0.0233692
Ankmy2	2446	0.45283	5.53818	20.6265	0.000353849	0.0236508
Fndc5	2702	-0.660712	5.20679	20.6102	0.000355141	0.0236508
Sfrp5	1900	1.11961	1.40431	20.5143	0.000362875	0.0240589
Fbln1	3359	0.584073	7.33141	20.4495	0.000368202	0.0242437
P3h3	2779	0.430592	6.58364	20.4282	0.000369977	0.0242437
Mmp2	3041	0.536341	8.92541	20.4114	0.000371374	0.0242437
Scarf2	3302	0.499476	7.14062	20.4024	0.000372134	0.0242437
Rasl10b	3481	-0.762185	2.81669	20.3766	0.000374305	0.024274
Pofut2	2219	0.405413	6.76573	20.3585	0.000375839	0.024274
Slc36a1	5274	0.532054	4.87063	20.1693	0.000392291	0.0252278
Cpa2	1325	-1.43247	3.12189	21.1317	0.000397088	0.0254272
Atp7a	8198	0.520408	7.82819	20.044	0.000403644	0.025737
Cacna1i	9794	-1.42519	-0.0688312	20.0126	0.000406544	0.0257832
Ece1	4816	0.533158	7.54579	19.9989	0.00040781	0.0257832
Fbln2	4477	0.91585	6.63997	22.017	0.000411897	0.0259322
Lox	4934	0.7557	4.68517	20.0477	0.000414645	0.0259742
Rgs9	8530	-0.70292	2.81352	19.8938	0.00041773	0.0259742
Clic5	5870	-1.11465	1.11201	19.8842	0.000418653	0.0259742
Cebpd	2260	-0.680072	4.01932	19.8679	0.000420216	0.0259742
L3hypdh	1705	0.541334	4.04229	19.851	0.000421851	0.0259742
Eml1	4474	0.465696	6.3944	19.8395	0.000422964	0.0259742
Inf2	4601	0.461447	6.51279	19.6988	0.000436862	0.0266927
Rnf144b	4694	-0.864791	2.81872	19.6853	0.000438228	0.0266927
AI607873	3483	-1.40575	0.713455	19.6626	0.000440531	0.0267114
Adcy2	4211	0.552453	5.03515	19.6155	0.000445339	0.0267114
Enox1	3555	-0.773558	3.41706	19.6047	0.000446452	0.0267114
Cntn1	6184	1.1876	2.41738	19.6014	0.000446795	0.0267114
Pnliprp1	1619	-1.10246	1.52513	19.5951	0.000447448	0.0267114
Klhl8	3163	-0.603972	3.84505	19.5762	0.000449407	0.026712
Col23a1	5665	-0.682989	5.75171	19.8171	0.000454388	0.026712
Tmem35	1918	-0.77357	4.72131	19.7583	0.000454549	0.026712
Sema3a	7288	0.507042	6.67753	19.5123	0.000456098	0.026712
B4galt2	2522	0.379772	6.01034	19.4929	0.000458158	0.026712
Siglecf	2510	-1.14756	0.798963	19.4825	0.000459255	0.026712
Wnt5b	2654	0.486313	5.53595	19.4762	0.000459936	0.026712
Fbln5	5893	0.752233	5.3505	19.9352	0.000465045	0.0268848
Tpst1	2163	0.383759	5.55131	19.4151	0.0004665	0.0268848
Capn1	3191	-0.641857	4.23682	19.369	0.000471527	0.0270703
Gli2	6708	0.46066	6.18221	19.3144	0.000477562	0.0273122
Espn	3144	-0.784906	3.58236	19.2871	0.000480614	0.0273822
Wbscr17	4196	0.575375	3.83547	19.1978	0.000490739	0.0278261
Amigo2	3214	-0.566652	4.25788	19.1858	0.000492119	0.0278261
Esm1	2103	1.10445	1.99083	19.1559	0.000495573	0.0278549
Crim1	5995	0.490131	5.9535	19.1493	0.000496347	0.0278549
Glra1	2413	1.23987	0.468487	19.0801	0.00050446	0.0281197
Nox4	3868	0.560333	3.7853	19.0771	0.000504819	0.0281197
Irx3	2363	-0.855506	3.53236	19.0357	0.000509753	0.0282894
Frmd6	4662	-0.456178	5.53953	18.9929	0.000514918	0.0284706
D430041D05Rik	10122	-1.69579	1.18613	18.9587	0.000519443	0.0285447
Snph	4750	0.769248	2.42675	18.9506	0.000520067	0.0285447
Lingo2	5066	-1.56611	-0.282418	18.8627	0.000530975	0.0289728
Enpp1	6781	0.939589	3.57142	18.839	0.000533959	0.0289728
Tgfa	4229	-0.96039	3.24174	18.8284	0.000535298	0.0289728
Ptprc	5666	-0.863419	2.49453	18.826	0.000535602	0.0289728
Rhobtb1	4624	0.397307	6.29297	18.7346	0.000547329	0.0295006
Trh	1384	-1.27173	1.06535	18.678	0.000554727	0.0297719
Plaur	1396	1.00884	1.93853	18.6518	0.000558198	0.0297719
Mal	2778	-0.689198	4.29432	18.6451	0.000559084	0.0297719
Sybu	4148	-0.852536	2.30459	18.6359	0.000560309	0.0297719
Tmprss11f	4277	-3.7835	-0.2793	19.6177	0.00056331	0.0298255
Ptgfrn	5786	0.490017	7.64349	18.5836	0.000567336	0.0299329
Flnc	9166	0.510192	8.70401	18.4854	0.000580794	0.0305355
Kcnab3	2537	-1.01087	1.59587	18.3772	0.00059605	0.031228
Olfml1	1969	0.525971	5.25588	18.3491	0.000600081	0.0313297
Eya2	2758	-1.57279	0.420887	18.2601	0.000613072	0.0318565
Plekha3	3007	0.412306	4.99228	18.2509	0.000614424	0.0318565
Asph	12476	0.423251	6.97051	18.233	0.000617087	0.0318842
Ptpn6	2430	-0.594799	3.89864	18.1711	0.000626371	0.0321574
Ctgf	2402	0.680278	3.88331	18.1677	0.00062688	0.0321574
Spred3	4056	-0.497362	4.11938	18.155	0.000628813	0.0321574
Fgfrl1	2656	0.358856	5.73658	18.139	0.000631252	0.0321724
Tspan4	1569	0.40865	5.61199	18.096	0.000637842	0.0323981
Madcam1	1420	-1.27462	1.14249	18.0642	0.00064278	0.0325386
Lrrn4	3475	0.691342	5.57551	18.4031	0.000646108	0.0325969
Myo1f	3833	-1.0105	2.53428	18.0169	0.000650192	0.032663
Rxfp2	3431	-1.01361	4.38636	18.9556	0.000651949	0.032663
Ctnna2	4130	0.793546	2.58382	17.9915	0.000654225	0.032663
C3ar1	4299	-0.988732	2.35307	17.9715	0.000657403	0.032663
Laptm4b	1897	-0.412314	7.43282	17.9658	0.000658318	0.032663
Thsd4	9030	0.664809	6.72261	18.4389	0.000662386	0.0327564
Plau	2343	0.58503	5.17335	17.9009	0.000668806	0.0329651
Kif1a	8321	0.486001	5.52697	17.8814	0.000671989	0.0329803
Fam19a5	3041	-0.785992	2.53308	17.8608	0.000675363	0.0329803
Slit3	4996	0.553617	6.19332	17.8555	0.000676242	0.0329803
Hey1	2205	-0.429869	5.32657	17.8454	0.000677919	0.0329803
Crb2	6372	0.504965	6.42697	17.7984	0.000685745	0.0332531
Igf2r	8929	0.692057	9.28513	17.84	0.000695601	0.0336222
Cdo1	1530	-0.73612	4.75863	17.9121	0.000699629	0.0337082
Dpp10	4630	-0.758271	3.21015	17.6651	0.000708504	0.0338452
Fn1	8425	0.695432	9.5257	17.7517	0.000710676	0.0338452
Lonrf1	3930	0.496532	5.36514	17.6502	0.000711098	0.0338452
Etv4	2336	-0.803414	3.96866	17.6478	0.000711509	0.0338452
Aagab	2600	-0.392313	5.34542	17.594	0.000720981	0.0341873
Itga5	4367	0.467468	6.79793	17.5772	0.000723985	0.0342214
Xist	17918	0.561078	10.0107	17.5265	0.000733074	0.0344403
Gadd45g	1080	-0.888507	5.22976	18.7634	0.000735657	0.0344403
Txndc2	1955	-1.73188	0.478004	17.5047	0.000737033	0.0344403
Ppara	7528	-0.91003	2.9263	17.5004	0.00073781	0.0344403
Tyrobp	566	-0.827898	1.91402	17.4867	0.000740316	0.03445
Dock5	10335	-0.609275	4.00045	17.4645	0.00074439	0.0345323
Il16	4989	0.602338	3.36914	17.4193	0.000752745	0.0347908
Tmem214	2762	0.337296	6.35787	17.4094	0.000754606	0.0347908
Ndst3	5838	-0.772134	3.23662	17.3954	0.000757223	0.0348044
Pear1	4713	0.422491	5.56073	17.3721	0.000761598	0.0348984
Gm9866	2087	1.97645	-0.196769	17.3291	0.000769775	0.0351656
Ly6a	1002	-1.05731	3.05585	17.3389	0.00078628	0.0358104
Sash3	2584	-1.43008	1.22048	17.2014	0.000794614	0.0359587
Slc9a1	4606	0.34446	5.90794	17.2004	0.000794816	0.0359587
Nxph3	2093	0.508562	4.52673	17.1892	0.000797027	0.0359587
Lin28a	3480	-0.86298	4.29835	17.5859	0.00080038	0.0359587
Gabrb2	7552	-1.25614	1.59463	17.1666	0.000801535	0.0359587
Hmgcs2	3294	-2.01238	5.40408	22.9817	0.000805532	0.0360301
Stim1	3604	-0.629625	5.51241	17.252	0.000817513	0.0363664
Abca6	5719	0.916624	1.87952	17.0857	0.000817904	0.0363664
Actr6	1703	-0.59145	5.52664	17.0649	0.000829073	0.0367539
Aldh4a1	3355	-0.466494	5.59143	16.9934	0.000837034	0.0369974
Arid3b	3791	-0.598657	4.85471	16.9793	0.00084001	0.0370197
Creb3l2	3318	0.524037	6.78924	16.9521	0.000845767	0.0371641
Tnc	7100	1.27245	5.41518	20.0333	0.000852252	0.0373102
Scn4b	4244	-1.54661	-0.232419	16.9132	0.000854071	0.0373102
P3h4	1867	0.468191	6.2629	16.9005	0.000856804	0.0373208
Rbl2	4925	0.409536	5.35899	16.8248	0.000873312	0.0379296
Vasn	3189	0.39686	6.51909	16.8048	0.000877734	0.0380115
Zfp641	3673	-0.950014	1.90376	16.787	0.000881687	0.0380726
Rem2	1887	-1.16683	1.13957	16.7669	0.000886181	0.0381567
4930511M06Rik	3432	1.16673	1.37334	16.7183	0.000897151	0.0385184
4930513N10Rik	2803	-0.610013	3.24329	16.6888	0.000903875	0.0386962
Eri1	5067	0.330818	6.12021	16.5839	0.000928289	0.0393779
Metrn	1363	-0.501059	5.55093	16.5808	0.000929025	0.0393779
Prrg3	6086	0.371672	6.01979	16.5683	0.000931975	0.0393779
Sorcs3	5634	0.79155	3.35582	16.5659	0.00093254	0.0393779
Traf3ip3	2121	-1.20849	0.452287	16.5643	0.00093294	0.0393779
Hspb7	2768	1.76123	-0.835238	16.5456	0.000937387	0.0394545
Nid2	4884	0.539672	8.29652	16.5079	0.000946426	0.0397234
Unc5d	9220	-0.938176	1.75894	16.4888	0.000951068	0.0398067
Wisp1	5022	0.681375	6.13628	17.0818	0.000956553	0.0399248
Rph3al	3437	-0.549472	3.96039	16.4141	0.000969382	0.0402195
Hhip	9078	0.660169	4.10594	16.4088	0.000970709	0.0402195
Apoe	1586	-0.486994	7.14768	16.4021	0.000972361	0.0402195
Tbc1d2b	5934	0.418525	6.10266	16.3912	0.000975079	0.0402195
Kcnab1	3476	0.754199	3.46485	16.3834	0.000977035	0.0402195
Lgals7	597	-0.632612	4.62923	16.3163	0.000994003	0.0408059
Fyb	4997	-1.05765	2.62486	16.2964	0.000999084	0.0409024
Lzts1	1800	-0.924241	3.0852	16.2226	0.00101824	0.0414871
Aplp1	2392	0.421787	6.53308	16.2153	0.00102015	0.0414871
Arsb	3989	0.491507	5.34177	16.2095	0.00102167	0.0414871
Tgoln1	5024	0.411469	5.5079	16.1829	0.00102872	0.0416605
Acss1	3594	-0.482073	4.59607	16.1483	0.00103793	0.0417069
Tmem132d	4278	-0.756267	2.08492	16.1473	0.00103821	0.0417069
Mmp16	4576	0.580062	5.38913	16.1478	0.00103869	0.0417069
Hspa2	2681	0.509452	4.20874	16.1311	0.00104255	0.0417069
Dip2a	6355	0.339453	6.23147	16.1265	0.00104379	0.0417069
Pcdhb19	4714	0.769205	3.32822	16.1031	0.00105015	0.0418494
1700007K13Rik	804	-1.70196	0.231003	16.0797	0.00105652	0.0419918
Pomt2	5059	0.338403	5.4136	16.0572	0.00106269	0.0421162
Agpat3	3439	0.315715	5.95969	16.0478	0.00106527	0.0421162
Taf7	3302	-0.397136	5.49854	15.9872	0.00108214	0.0424969
Adgra3	5517	0.412715	8.3076	15.9602	0.00108976	0.0424969
Ntf5	1963	0.594629	3.635	15.9593	0.00109003	0.0424969
Cgn	5038	-0.672762	6.00999	16.5236	0.00109069	0.0424969
Fcgr1	2589	-1.03722	1.62392	15.9535	0.00109165	0.0424969
Topaz1	4969	-1.45824	-0.0377873	15.9487	0.00109301	0.0424969
Bche	6209	0.732168	4.04546	15.9184	0.00110167	0.0424969
Vdac3	1423	-0.407885	6.01074	15.9143	0.00110284	0.0424969
Asic1	5039	0.464493	4.37136	15.9098	0.00110414	0.0424969
Ugt2b34	3048	-1.7623	-0.290809	15.9086	0.00110448	0.0424969
Bsnd	2714	-1.32972	0.513642	15.903	0.0011061	0.0424969
Jph4	4489	0.723899	3.03573	15.8317	0.00112685	0.0431835
Cdc42ep3	1967	0.425676	4.53247	15.7888	0.00113957	0.0434844
Igdcc3	3144	-0.635434	5.99754	16.1682	0.00114051	0.0434844
Igsf3	7330	0.410289	6.78186	15.7074	0.00116412	0.0441927
Ccnjl	2709	-0.443959	5.75178	15.6976	0.00116711	0.0441927
Prrt4	3413	-0.721474	2.18002	15.6949	0.00116793	0.0441927
Epha1	3273	0.560573	3.52475	15.6792	0.00117274	0.0442627
Nptxr	4949	1.56447	-0.456691	15.652	0.00118115	0.0444682
Ticam2	3264	-1.03654	0.818438	15.5822	0.00120305	0.0450016
Slc35b4	3697	0.401052	6.12508	15.5783	0.00120427	0.0450016
Pdlim2	1651	0.542314	4.27853	15.5781	0.00120433	0.0450016
Aldh3b1	1832	-0.856105	2.87145	15.5634	0.00120901	0.0450641
Golim4	4551	0.355354	7.22216	15.5181	0.00122353	0.0454922
Spi1	1333	-0.959029	2.18838	15.504	0.0012281	0.0455493
Clec2l	1429	-0.709767	2.82055	15.4906	0.00123245	0.0455977
Vwa1	3140	0.707531	3.04972	15.4735	0.00123803	0.0456732
Psd2	4614	-1.22852	2.67503	15.7413	0.00124059	0.0456732
Kirrel	7287	0.41077	8.00577	15.4355	0.00125054	0.0459267
Itgb8	3096	0.993862	2.24458	15.4183	0.00125626	0.0460241
Ccdc106	2093	-0.632421	3.0086	15.388	0.00126639	0.0462018
Asna1	1253	0.347537	6.31416	15.3677	0.00127322	0.0462018
Gtf2a1	5806	-0.551341	6.39928	15.5138	0.00127518	0.0462018
St8sia2	5375	0.521999	6.7965	15.3893	0.00127535	0.0462018
Pld4	1978	-0.877279	2.42943	15.3579	0.00127653	0.0462018
Adamts19	4666	0.643911	4.12314	15.3443	0.00128116	0.0462428
Synj2	6585	0.425906	5.20281	15.3364	0.00128384	0.0462428
Clcc1	3600	0.443369	5.25174	15.3178	0.00129019	0.0463602
E2f1	3099	0.38263	5.86667	15.3052	0.00129454	0.0464054
Mreg	2493	-0.830908	2.28524	15.2839	0.0013019	0.0465065
Optn	2413	-0.584108	3.02641	15.2782	0.00130385	0.0465065
Eln	3781	0.849324	5.17837	16.3035	0.00130826	0.0465065
Zfyve26	9368	0.392469	6.05813	15.2612	0.00130978	0.0465065
Pxdn	6614	0.464458	9.36763	15.2517	0.00131311	0.0465144
Dmrt1	2251	-0.749979	3.1162	15.2024	0.00133045	0.0469492
Usp13	4686	0.518971	4.03946	15.1991	0.00133165	0.0469492
Ndst4	3489	-1.49813	0.630084	15.1598	0.0013457	0.0472919
2510039O18Rik	2731	0.353802	6.05069	15.1525	0.00134833	0.0472919
Socs1	1339	0.631377	2.85068	15.1455	0.00135084	0.0472919
Usp27x	3240	-0.531002	4.52415	15.1079	0.00136449	0.0476587
Csf3r	4047	-1.34429	0.601191	15.0608	0.00138185	0.0481527
Cdh4	6343	-0.936921	2.4888	15.0505	0.00138566	0.048162
Adcy3	4730	0.433391	5.22254	15.0428	0.00138855	0.048162
Ckmt1	1589	-1.86201	-0.169088	15.0298	0.00139339	0.0482183
Aldh18a1	3527	0.390332	6.17037	15.0143	0.00139922	0.0483084
Irf8	3433	-0.870923	2.12815	14.9866	0.00140964	0.0484712
Kcne3	1718	0.907479	1.62365	14.9846	0.0014104	0.0484712
Mapk8ip2	3539	-0.881497	2.05027	14.9502	0.00142355	0.0486479
Tnfrsf22	2275	0.618428	2.98279	14.9477	0.00142449	0.0486479
Tpd52	2543	-0.496086	5.59586	14.9456	0.00142528	0.0486479
Hk1	4509	-0.499201	6.34814	14.9356	0.00142916	0.0486693
C1qc	1054	-0.72244	3.45219	14.8944	0.00144509	0.0490428
Kcnip2	2491	-1.11267	1.54021	14.8904	0.00144667	0.0490428
Ngfr	3406	-0.398229	5.66734	14.8531	0.00146132	0.0494277
Pla2g6	3725	0.388759	5.02702	14.8304	0.00147033	0.0496203
Lgr5	4711	-0.708479	3.1461	14.8203	0.00147434	0.049644
Wnt7a	3176	-1.51479	1.22395	14.8783	0.00148038	0.0497022
Msx2	2162	-0.913742	2.43069	14.7983	0.00148312	0.0497022
Mfn2	4767	0.340532	6.19253	14.7911	0.00148603	0.0497022
Ostf1	1714	-0.389146	4.86408	14.7452	0.00150465	0.0501456
Pdgfra	6737	0.425332	8.67978	14.7419	0.00150597	0.0501456
Itgb7	2674	-1.26154	0.594242	14.6701	0.00153563	0.0510197
Fbn1	9900	0.697994	7.73703	15.2452	0.00153984	0.0510463
Mamld1	3457	0.699922	3.35401	14.6314	0.00155192	0.0513332
1700020I14Rik	1549	0.420883	5.9143	14.5833	0.0015724	0.0518423
March8	4623	0.311154	6.65925	14.579	0.00157423	0.0518423
Tmem47	4082	0.32019	6.36112	14.559	0.00158288	0.0519684
Nipal4	3295	-1.06284	0.541939	14.5476	0.00158783	0.0519684
Sqrdl	2100	-0.775012	1.62643	14.5461	0.00158846	0.0519684
Trp53inp2	3934	-0.431675	5.88947	14.5266	0.00159693	0.0520246
Cilp	4153	0.86476	2.31282	14.5227	0.00159864	0.0520246
Tdrd5	3472	-1.30758	1.43498	14.5112	0.00160368	0.0520246
Pcdhgb7	4531	0.438137	4.17712	14.5089	0.00160468	0.0520246
Arhgap22	2598	0.769719	3.5886	14.5024	0.00160754	0.0520246
Nfe2l3	2544	0.682646	3.05293	14.461	0.00162588	0.0525046
Aox4	4972	-0.762046	1.95314	14.4498	0.00163088	0.0525529
Ptgr1	2104	-0.426937	5.66015	14.4309	0.00163935	0.0527126
Palld	6790	0.446481	7.84562	14.4178	0.00164528	0.0527897
Gaa	3797	0.406474	6.59153	14.3785	0.00166316	0.0531693
St6galnac3	3885	0.388901	6.14323	14.3762	0.0016642	0.0531693
Nfxl1	3670	-0.39073	6.2461	14.3577	0.0016727	0.053326
Aqp3	1763	-0.915411	1.88035	14.3463	0.00167792	0.053326
P3h1	3364	0.39772	6.6615	14.3423	0.00167978	0.053326
Fgd2	2625	-0.694287	2.54089	14.3117	0.00169402	0.0536642
Itpripl2	6864	0.5123	5.75218	14.3035	0.00169785	0.053672
Txndc5	3158	0.402529	8.33732	14.2879	0.00170517	0.0537902
Heg1	4780	0.559535	5.76639	14.393	0.00171852	0.0539954
Hoxb1	2077	-2.80592	-0.735931	14.3877	0.00172137	0.0539954
P4ha3	2361	0.610627	4.20327	14.2513	0.00172249	0.0539954
Nmur2	3276	-1.84433	-0.506195	14.23	0.00173264	0.0540949
Emilin2	3910	0.474534	4.03087	14.2295	0.00173288	0.0540949
Ptpn7	3264	-0.786893	1.67267	14.1957	0.00174913	0.0544886
Asic2	3791	0.543292	4.1107	14.1692	0.00176206	0.0547773
Runx1	7378	-0.887046	4.17043	14.6626	0.00177535	0.0548895
Plcg2	4298	-0.749865	3.90428	14.1834	0.00177663	0.0548895
Ncstn	2855	0.321297	7.31147	14.1389	0.0017769	0.0548895
Adam22	9256	0.403156	5.07369	14.1295	0.00178152	0.0548895
Dpysl4	2639	-0.451768	4.75891	14.1235	0.00178451	0.0548895
Polh	2580	0.365641	4.82311	14.1172	0.00178764	0.0548895
Cpe	2094	0.344139	7.17615	14.076	0.0018082	0.0554072
Art5	1714	-1.06099	2.1282	14.04	0.0018264	0.0558506
Efna3	1225	0.583224	3.74139	13.9892	0.00185245	0.0565317
Reep3	5550	0.403891	6.35016	13.9619	0.00186661	0.0568165
Ak5	3103	0.635572	3.12582	13.9567	0.00186936	0.0568165
Adam8	3117	-0.955904	3.83644	14.3943	0.00189127	0.0573659
E2f8	3691	0.434449	5.20082	13.903	0.0018976	0.0574416
Madd	6217	-0.519396	4.59809	13.8012	0.00195254	0.0589857
2900011O08Rik	2355	-0.553611	3.77735	13.7839	0.00196208	0.0590479
1190002N15Rik	3950	0.403115	6.3169	13.7832	0.00196248	0.0590479
Apobec1	2265	-1.00862	1.27709	13.754	0.00197862	0.0594141
Upk1b	1769	0.792801	3.80932	13.7897	0.0019945	0.0597615
Idh1	2438	-0.344727	7.33656	13.7143	0.00200091	0.0597615
Tgm5	2531	0.682401	3.43579	13.7121	0.00200215	0.0597615
Syt13	3751	-0.709732	2.96519	13.6635	0.00202977	0.0602328
Irs2	4012	0.554581	5.44173	13.7258	0.00203196	0.0602328
Agtrap	4029	-0.363613	4.8633	13.6579	0.00203296	0.0602328
Slc46a3	2421	-1.0757	0.984305	13.6561	0.00203402	0.0602328
Sp9	2813	-1.35282	-0.0727426	13.6463	0.00203966	0.0602807
Ccdc80	3648	0.411881	7.41783	13.6146	0.00205802	0.0607035
Gpsm3	1343	-0.700066	3.16816	13.6021	0.00206531	0.0607987
Lin28b	5403	-0.396277	4.62091	13.5825	0.00207681	0.0610175
Kpna6	5711	0.389742	6.52004	13.5556	0.00209269	0.0612701
Lman1	3714	0.371969	7.51641	13.5473	0.00209761	0.0612701
Sh3pxd2a	10464	0.378778	8.43409	13.5434	0.00209997	0.0612701
Homer2	11149	-0.633764	3.91816	13.5292	0.00210843	0.0612701
Foxl2	2520	-0.898786	2.17027	13.5282	0.00210901	0.0612701
Hyal2	1849	0.321497	6.65463	13.5267	0.00210994	0.0612701
BC030500	1605	-0.981369	0.965771	13.5043	0.00212342	0.0615422
Sfxn3	2966	-0.38013	4.73217	13.4752	0.00214106	0.061607
Foxm1	4365	0.303733	6.64409	13.4668	0.00214618	0.061607
Cdkn1b	2405	-0.384112	5.92126	13.4443	0.00215992	0.061607
Il1r1	5035	0.67658	4.04497	13.4436	0.0021604	0.061607
Zfp703	3305	-0.499244	6.75389	13.4992	0.00216413	0.061607
Smim1	3442	0.365591	5.60601	13.4309	0.00216823	0.061607
Pclo	22100	-0.649306	3.02363	13.4284	0.00216976	0.061607
Vash2	4190	0.352753	6.54473	13.4278	0.00217012	0.061607
Smo	3977	0.364967	8.37976	13.4255	0.00217157	0.061607
Mapkapk3	2816	-0.790484	2.80166	13.4185	0.00217585	0.061607
Slc1a5	2758	0.470404	4.80568	13.418	0.00217617	0.061607
Tlr1	3054	-1.28283	-0.269004	13.4122	0.00217977	0.061607
Atrnl1	6583	0.455449	8.67055	13.3986	0.00218829	0.061607
Erap1	4014	0.465897	3.95622	13.3917	0.00219255	0.061607
Rgl1	3887	0.391267	7.09563	13.3904	0.00219342	0.061607
Enpep	4208	0.843854	4.81593	14.1957	0.00219588	0.061607
Acot7	1860	0.423753	5.60637	13.3813	0.00219912	0.061607
Agrn	7379	0.343446	9.45837	13.3804	0.00219966	0.061607
Cfh	4365	0.845455	6.95864	14.8449	0.002212	0.0618369
Itgav	7055	0.452167	7.3925	13.3431	0.0022232	0.0620343
Rbm47	5417	-0.906576	3.48283	13.5271	0.00222776	0.0620459
Lrrn2	3346	-0.720424	2.63	13.3062	0.00224679	0.0622061
Rgma	3586	0.347235	5.81602	13.2953	0.00225381	0.0622061
Pkhd1l1	12739	0.652318	3.57424	13.2952	0.00225388	0.0622061
Actg2	1315	2.40026	2.32326	15.3891	0.00225425	0.0622061
Pdgfc	3512	0.404941	7.3229	13.2946	0.00225426	0.0622061
Klk8	1322	0.418917	4.47074	13.2655	0.00227318	0.0624912
Hs6st1	3719	-0.389125	7.34823	13.2603	0.00227658	0.0624912
Nomo1	4259	0.364146	6.65749	13.2558	0.00227953	0.0624912
Ephx1	1665	-0.954498	1.21881	13.2531	0.00228128	0.0624912
Pdgfa	1018	-0.395722	4.99598	13.2328	0.00229461	0.0627417
Adgre1	3245	-0.681554	2.83727	13.2252	0.00229958	0.0627631
Mtus1	7412	0.450267	5.55824	13.2074	0.00231137	0.0628923
Ttpa	3053	-0.627317	2.42205	13.2025	0.00231464	0.0628923
Shd	1536	-0.722441	3.39473	13.1991	0.00231691	0.0628923
Mmp11	2288	0.314002	6.87163	13.1877	0.00232454	0.0629527
Fam131b	4108	0.70166	2.0058	13.1821	0.00232824	0.0629527
Cd53	2802	-1.07273	1.3889	13.1769	0.00233174	0.0629527
Slc24a3	3422	0.519242	4.01292	13.1219	0.00236901	0.0638441
Nrxn2	6660	0.500682	4.55322	13.1129	0.00237514	0.0638941
C87436	3122	0.442301	4.27952	13.0894	0.00239128	0.0642132
Acadvl	2188	-0.321928	5.96387	13.063	0.00240962	0.0645899
Mpdz	7568	0.339181	7.93513	13.0496	0.00241895	0.0647241
Nckap1l	4717	-0.946964	2.89933	13.0779	0.00244013	0.0650786
Loxl3	4049	0.420297	5.48667	13.0184	0.00244088	0.0650786
Cbln1	2335	0.989731	4.11291	13.7309	0.00245976	0.0654653
Trim14	3204	-1.01909	0.875818	12.9781	0.00246955	0.0655445
Olfr960	951	-2.08107	0.125432	13.0892	0.00247148	0.0655445
St8sia1	8995	0.403504	6.39603	12.9612	0.00248171	0.0656947
Csdc2	2490	0.365578	6.12281	12.9534	0.00248728	0.0656947
Ldhb	1304	-0.407624	8.47481	12.9482	0.00249103	0.0656947
Bmp6	2410	0.714611	3.05717	12.9432	0.00249468	0.0656947
Adamtsl4	4036	0.618651	3.77698	12.9323	0.00250262	0.0657881
Gm20300	3440	0.485141	3.88044	12.9004	0.00252589	0.0662088
Negr1	5939	0.636341	4.9502	13.099	0.00252746	0.0662088
Fam198a	3723	0.809644	1.73605	12.8741	0.00254532	0.0664479
F3	1876	0.551464	3.50849	12.8739	0.00254545	0.0664479
Prkcq	3313	-0.95721	1.45619	12.8673	0.00255033	0.0664593
B3galnt2	3681	0.391116	6.05765	12.8452	0.00256682	0.0666996
Mylk	7809	0.39835	6.1138	12.8298	0.0025784	0.0666996
Atoh8	2355	0.450195	4.38058	12.8296	0.00257854	0.0666996
Adap1	2399	-0.996057	1.04177	12.8224	0.00258395	0.0666996
Gstm6	1152	-0.977629	3.07943	12.8826	0.00258696	0.0666996
Cryab	1226	0.761933	2.27705	12.8167	0.00258825	0.0666996
Impdh1	2730	0.371632	5.60906	12.8116	0.0025921	0.0666996
Acss2	2833	-0.538045	3.29998	12.7988	0.00260178	0.0666996
Abcg4	3626	0.677542	2.64283	12.7925	0.0026066	0.0666996
Tcf24	3746	-1.07237	0.447554	12.7913	0.00260749	0.0666996
Lingo1	3295	0.547601	4.85388	12.79	0.00260851	0.0666996
Tmod2	10258	0.406823	4.75022	12.7808	0.00261551	0.0667646
Bik	943	-0.889922	1.06062	12.7735	0.00262107	0.0667928
Tns2	4707	0.32925	6.79341	12.7677	0.00262558	0.0667939
Aif1	875	-0.979743	0.945197	12.7579	0.00263307	0.0668711
4932418E24Rik	3147	1.28392	0.498515	12.7519	0.00263772	0.0668759
Gap43	1301	-0.77966	4.15393	12.9962	0.00264429	0.0668825
Wnt5a	4373	0.572995	7.7403	12.9364	0.00264691	0.0668825
Rhoc	1074	0.375648	7.0625	12.7245	0.00265897	0.0670741
Emilin1	3464	0.458317	9.01144	12.7124	0.0026684	0.0671989
Pgm5	7981	0.631257	6.14122	13.1992	0.00268872	0.0675969
Tfpi	3780	0.331745	6.0019	12.6713	0.00270075	0.0677855
Tnfsf15	5828	0.783939	1.893	12.6297	0.00273398	0.0684128
Laptm5	2398	-0.705364	4.06703	12.6983	0.00273487	0.0684128
Actn3	2887	-1.0214	2.39649	12.6366	0.00277296	0.0691446
Evc2	4111	0.321562	5.80553	12.5811	0.00277335	0.0691446
Mbtps1	4374	0.323508	8.54358	12.563	0.00278815	0.0693981
Dock9	8886	-0.419115	5.97525	12.5564	0.00279359	0.0694126
Sytl2	5420	0.636108	4.35481	12.5894	0.002798	0.0694126
Egfr	6438	0.567014	4.34572	12.5226	0.00282158	0.0698456
Msr1	3998	0.812263	1.5495	12.5141	0.00282864	0.0698456
Tnpo2	4989	0.28515	7.01956	12.5063	0.00283518	0.0698456
Mc2r	1860	-0.761726	2.49509	12.505	0.00283628	0.0698456
Dse	4225	0.287642	6.41713	12.502	0.00283876	0.0698456
Kbtbd13	2969	0.879514	1.48955	12.4952	0.00284446	0.0698712
Sepn1	3445	0.300704	7.00244	12.4747	0.0028618	0.0701819
Bcar3	3300	0.407299	4.86483	12.4646	0.0028704	0.0702779
Nr0b1	1796	-0.545897	3.56374	12.4422	0.00288942	0.0706282
Stk26	2003	0.343954	6.05037	12.4211	0.00290758	0.0709564
Zdhhc1	2054	0.485732	5.09341	12.4005	0.0029254	0.071275
Col4a6	6648	0.437615	6.30408	12.3923	0.00293248	0.0712985
Mrvi1	6416	0.613546	5.4745	12.7019	0.00293588	0.0712985
Card9	1611	-0.85065	1.25413	12.3766	0.00294622	0.071434
Ccr1	2831	-0.91367	1.06226	12.3595	0.00296118	0.0716807
Pkd1	14170	0.432474	7.03901	12.3436	0.00297529	0.071906
Kremen2	2117	0.760513	1.95646	12.3197	0.00299644	0.0723006
Clec1b	1170	-0.722147	2.29297	12.2941	0.0030194	0.0725914
Trp53inp1	5430	-0.46819	6.24341	12.3191	0.00301946	0.0725914
Cx3cr1	3753	-0.687146	3.94309	12.309	0.00302303	0.0725914
Cd79b	1198	-1.01302	0.730871	12.2638	0.00304676	0.0730443
Gch1	2764	-0.857231	1.44522	12.2543	0.00305542	0.0731349
Acadl	1948	-0.374332	5.93541	12.2453	0.00306365	0.0732149
Uhmk1	2024	0.532225	4.51962	12.2365	0.00307174	0.0732913
Ccbl2	2279	-0.389948	4.70723	12.1849	0.00311952	0.0743129
Fbxo10	4634	0.285332	5.72168	12.1394	0.00316229	0.0751142
Fjx1	2427	0.50654	4.81672	12.1385	0.00316318	0.0751142
Arid3a	5421	-0.405229	6.06898	12.1171	0.00318346	0.0754762
Ficd	3161	0.659057	2.9072	12.1026	0.00319735	0.0756333
Thbs4	3202	0.746207	2.7509	12.0988	0.00320105	0.0756333
Tshz3	5002	0.386667	5.83773	12.0924	0.00320719	0.0756333
Dclk1	12995	-0.356521	6.77052	12.0892	0.00321027	0.0756333
B3gnt9	2516	0.526577	4.18625	12.0832	0.00321603	0.0756499
Slc38a5	1865	-1.1843	0.429001	12.0739	0.00322503	0.0757428
Wdr86	1786	0.308556	6.11782	12.064	0.00323469	0.0758508
Purb	8478	0.456013	8.09407	12.054	0.00324444	0.0759606
Rcn3	1453	0.429379	8.27235	12.0431	0.00325509	0.0759627
Pdhx	2524	-0.294798	4.9706	12.0386	0.00325948	0.0759627
Papln	4375	-0.683294	4.47488	12.2451	0.00326374	0.0759627
Gm10638	1362	-0.777507	1.15414	12.0332	0.00326481	0.0759627
Net1	4284	0.360384	7.45533	12.024	0.00327382	0.0760542
Il15	1285	-0.972643	2.53362	12.0362	0.00330517	0.0766635
Fam46c	2029	1.08402	2.96766	12.3164	0.00331911	0.0767876
Unc93b1	2266	-0.491931	3.48062	11.9768	0.00332076	0.0767876
Ldlr	4533	0.361532	5.7369	11.9615	0.00333614	0.0769563
L1td1	2942	-1.30236	3.93477	13.4544	0.00333833	0.0769563
Pde3a	4205	0.477703	5.42856	11.9362	0.00336174	0.0773768
Megf9	3062	0.366906	4.84106	11.9299	0.00336822	0.077407
Vrtn	3608	-1.09166	0.616729	11.8968	0.0034021	0.0780659
Rmdn2	1802	-0.44236	4.50019	11.88	0.00341942	0.0783434
Mfsd7c	3435	-0.695639	2.26295	11.8205	0.00348175	0.0794553
Kcnj5	4496	-1.12825	0.536732	11.8203	0.00348189	0.0794553
Krt14	1660	0.837546	1.81593	11.8185	0.00348386	0.0794553
Ell2	3649	-0.54735	3.61912	11.8071	0.00349588	0.0796084
Etnk2	2280	-0.438205	5.54838	11.7713	0.0035342	0.0803172
Ppm1e	6315	-0.479191	3.42334	11.768	0.00353773	0.0803172
2700046G09Rik	1641	-0.56264	2.50411	11.7312	0.0035776	0.0810995
AU015836	3000	-1.3964	2.45176	12.3248	0.00360078	0.0815017
Neurl1b	6188	0.584564	3.94725	11.6857	0.00362768	0.0819866
Gt(ROSA)26Sor	1604	0.667645	3.84872	11.6753	0.00363917	0.0821224
Tifab	3498	-1.03605	1.22904	11.6564	0.00366028	0.082314
Ust	4284	0.455508	4.48182	11.6547	0.00366214	0.082314
Angptl4	1903	-0.672299	5.28326	12.1143	0.00366688	0.082314
Ulk4	4078	0.539194	3.48069	11.6481	0.00366963	0.082314
Abcb9	3334	-1.01362	0.121023	11.6076	0.00371542	0.0832165
Sgms2	5790	-0.885201	1.28247	11.598	0.00372638	0.0833374
Cpxm1	2421	0.336322	6.68999	11.5905	0.00373487	0.0834029
Tbc1d4	6641	-0.344229	5.88944	11.5728	0.00375523	0.0836179
Casp12	2605	2.19133	-0.668076	11.5724	0.00375566	0.0836179
Hsbp1l1	1253	-0.962392	0.795546	11.5532	0.00377789	0.0839879
Cryl1	1410	-0.528329	4.22014	11.5472	0.00378484	0.0840178
Btrc	6325	-0.314952	5.97148	11.5396	0.00379372	0.0840905
Racgap1	3065	0.329052	7.1999	11.5259	0.00380976	0.0843212
Eea1	7836	0.321459	6.02367	11.5074	0.00383144	0.084676
Slc52a2	2700	0.341029	4.50686	11.4963	0.00384459	0.0848414
Erlin1	3432	0.31786	5.65412	11.4902	0.00385183	0.0848763
Map3k9	11890	0.530507	4.58072	11.4828	0.00386059	0.0849443
Ctnna3	3924	-0.835193	1.54029	11.4746	0.00387034	0.084963
Fam83d	2260	0.304041	5.45756	11.4726	0.00387278	0.084963
Sh3bgrl2	3500	0.381447	5.58415	11.4606	0.00388709	0.0851523
Soat1	4785	-0.341932	7.14939	11.4466	0.00390391	0.0853958
Igfbp2	1327	0.532608	7.91664	11.5476	0.00391786	0.0855761
Igf2os	4778	0.376197	5.70261	11.4205	0.00393545	0.0858353
Dcx	9155	-0.660469	3.01025	11.3988	0.00396205	0.0862893
Mst1r	4744	0.680597	3.71342	11.3896	0.00397327	0.0862893
Tfe3	3633	-0.333067	5.39	11.3894	0.00397355	0.0862893
Man1a	3889	0.380789	6.34344	11.3568	0.00401381	0.0870376
C1qb	1062	-0.64751	3.77403	11.345	0.00402852	0.0872303
Ikzf1	5664	-0.695781	2.43589	11.3295	0.00404789	0.0874303
Sobp	4980	-0.518171	3.26273	11.328	0.00404984	0.0874303
Elk4	3671	0.641551	4.15634	11.3692	0.00405526	0.0874303
Rab11a	2333	-0.264394	6.83653	11.3147	0.00406658	0.0875074
Fam134a	2676	0.306242	6.3712	11.3091	0.00407365	0.0875074
Sv2a	3917	0.388201	5.63004	11.3069	0.00407636	0.0875074
Cdh23	11255	-0.798751	2.94745	11.3002	0.00408481	0.0875634
Fignl2	4208	-0.476441	5.3845	11.2897	0.00409817	0.0877242
Celsr1	11050	0.359911	6.68019	11.2813	0.00410896	0.0878297
Adamts2	9083	0.997794	5.06952	12.6643	0.00412966	0.0879162
Sept3	4731	0.321926	5.91809	11.2641	0.00413093	0.0879162
Serpinb6a	1888	-0.504681	6.9623	11.4008	0.00413248	0.0879162
Zdhhc18	2847	0.30294	5.26274	11.2581	0.00413865	0.0879162
Cldn9	1443	-0.991943	1.65734	11.2552	0.00414234	0.0879162
Il6ra	3343	-0.883325	0.915169	11.2379	0.00416473	0.0880748
F930015N05Rik	3540	0.692764	1.80605	11.232	0.00417244	0.0880748
Fam109b	2745	0.477622	3.92544	11.232	0.00417247	0.0880748
Neil3	2253	0.432331	4.63711	11.2308	0.004174	0.0880748
Brms1l	2566	0.27324	5.69496	11.2268	0.0041792	0.0880748
Dmtn	4917	-0.495488	4.0441	11.2071	0.00420494	0.0883927
Dpf3	3772	-0.430926	4.7035	11.2061	0.00420615	0.0883927
Slmo1	2167	0.546344	2.78205	11.2011	0.00421276	0.0883927
Mgp	599	0.744482	3.43028	11.1972	0.00421788	0.0883927
Nrcam	7581	-0.85553	2.70779	11.187	0.00423139	0.0885519
Aspm	9866	0.300881	7.04236	11.1662	0.00425883	0.0888849
Zfp239	2813	0.44424	3.89649	11.1621	0.00426439	0.0888849
Etfdh	2281	-0.326221	5.93376	11.1592	0.00426824	0.0888849
Gale	1537	-0.482885	3.66606	11.1571	0.00427103	0.0888849
Gucy1a3	4654	0.799416	7.80889	12.1965	0.00427729	0.0888916
Gm1966	8980	-1.62799	0.375712	11.1475	0.00432168	0.0894379
Kcnj8	2188	0.563853	3.89321	11.1124	0.00433108	0.0894379
Dlgap3	4369	-0.789198	2.4495	11.1085	0.00433643	0.0894379
Sec24d	3857	0.474425	5.60321	11.1288	0.0043372	0.0894379
Lonrf3	7370	0.728939	1.35274	11.1054	0.00434058	0.0894379
Susd4	2035	0.502106	3.93749	11.1026	0.00434448	0.0894379
Myb	3777	-0.559198	2.7987	11.1019	0.00434536	0.0894379
Prnp	3732	0.633527	5.68965	11.5581	0.004367	0.0897601
Crb1	4702	1.0186	0.15353	11.0484	0.00441884	0.0907012
Ssfa2	5093	0.368025	6.27126	11.0429	0.00442651	0.0907344
Bmyc	841	-0.394527	5.85931	11.034	0.00443882	0.0908625
Soga3	3946	0.670501	2.74794	11.0229	0.00445442	0.0910011
Ap3b2	3806	-0.914975	3.73044	11.429	0.00445774	0.0910011
Lcp2	3348	-0.87861	1.83819	10.9894	0.00450147	0.0917687
Adra1d	2394	0.827284	3.27974	11.0656	0.00451321	0.0918116
Mmd2	2146	-1.42979	1.5325	10.9793	0.00451583	0.0918116
Epb4.1l4a	3853	-0.437414	4.44462	10.9677	0.00453237	0.0920231
Fam83h	4628	-0.467938	3.53327	10.9602	0.00454313	0.092055
Aldh1b1	2302	-0.513307	4.65561	10.9576	0.00454687	0.092055
Slc29a2	2473	0.589306	3.5859	10.9502	0.00455738	0.092055
Trim6	3827	-0.57987	4.1539	10.9494	0.00455852	0.092055
Inhbb	4255	-0.554456	5.81014	11.1755	0.00459475	0.0926618
Enpp6	3065	1.19653	1.04574	10.8422	0.00471564	0.0949248
Pianp	2339	0.928376	1.7585	10.8395	0.00471963	0.0949248
Sh3bp4	3673	0.362747	6.16937	10.8301	0.00473368	0.0949763
Spink8	679	1.00742	1.93576	10.8287	0.00473571	0.0949763
1700019D03Rik	834	-1.02511	0.909016	10.8242	0.00474255	0.0949763
1500011K16Rik	811	0.702605	3.07008	10.8209	0.00474755	0.0949763
Ctss	1360	-0.587615	2.73244	10.8054	0.00477095	0.0953172
Btnl9	2463	1.03758	0.922171	10.783	0.00480488	0.0958017
Abcb7	5759	-0.278456	5.55265	10.781	0.00480799	0.0958017
Camsap3	4296	-0.460966	4.70423	10.7602	0.00483985	0.0963086
Atxn1l	7526	0.328007	6.76864	10.7534	0.00485033	0.0963891
Fuca2	3954	-0.360791	4.68557	10.7418	0.00486815	0.0965806
Zbtb20	3329	0.759128	1.69608	10.7388	0.00487286	0.0965806
Iqgap3	5676	0.340773	5.70957	10.7306	0.00488554	0.096704
Erc2	6083	0.491805	3.91979	10.7214	0.00489997	0.0968617
Sall3	6888	-1.00119	1.21807	10.7055	0.00492484	0.0969947
Irx5	2403	-0.935822	0.807308	10.7044	0.00492648	0.0969947
Ptchd4	6890	0.773677	1.68932	10.7027	0.00492915	0.0969947
Sox2	2456	-0.963748	3.92239	11.3556	0.00493586	0.0969947
Akirin1	2370	-0.305455	5.62577	10.6956	0.00494034	0.0969947
Chrna4	4437	-0.735031	2.08504	10.6923	0.00494554	0.0969947
Rps6ka4	3132	0.487064	4.32405	10.685	0.00495704	0.0970931
Iah1	926	-0.352941	4.79136	10.679	0.00496654	0.0971522
Bex2	902	-0.430667	5.88756	10.6674	0.00498501	0.0973864
Tec	2661	-0.419686	3.92864	10.6613	0.00499461	0.0974469
Evc	4312	0.359486	5.69923	10.6415	0.0050264	0.0979396
Mpped2	2738	-0.544159	4.44374	10.6219	0.00505787	0.0984249
Gpam	3828	0.358849	5.89727	10.6056	0.00508443	0.0987993
Tmem119	2078	-0.434617	5.45574	10.5964	0.00509934	0.0987993
Gorasp1	3483	0.287534	5.19912	10.5953	0.0051011	0.0987993
Pcdhb17	3270	0.528151	3.50144	10.5917	0.00510706	0.0987993
Dll4	3451	0.679182	3.62346	10.5898	0.00511008	0.0987993
Gramd4	4447	0.250054	6.14881	10.5853	0.00511753	0.0988159
Rsph1	1163	-0.831185	1.03612	10.5723	0.00513877	0.0990982
Eps8	4936	-0.798724	4.07049	10.8647	0.00519583	0.10007
Nrtn	1023	-0.708913	2.46692	10.523	0.00522078	0.100421
Arg1	1477	-1.93052	2.17413	11.7629	0.00523725	0.100609
Trf	2332	0.398485	4.52837	10.5033	0.00525394	0.1008
Gm6568	910	1.11173	0.0725898	10.4794	0.0052945	0.101427
Zc3hav1	4433	-0.695673	3.45669	10.4732	0.00530502	0.101427
Dusp15	3346	-0.797474	2.03383	10.4721	0.00530692	0.101427
March2	3966	0.328876	4.94153	10.45	0.0053448	0.10188
Ankrd34a	2586	0.576927	2.22237	10.4481	0.00534797	0.10188
Ina	2259	-1.01446	1.15051	10.4464	0.00535099	0.10188
Bnc2	6453	0.468927	6.07285	10.5186	0.00536046	0.10193
Fat3	18468	0.588868	6.57798	10.8913	0.00537802	0.102135
Lef1	3687	-0.467601	5.66529	10.4473	0.00541785	0.102761
Col5a1	8402	0.499907	9.10262	10.3941	0.00544386	0.103124
Rgcc	914	-0.578488	2.962	10.3778	0.00547067	0.103501
Zfyve21	1310	0.344743	5.52899	10.3688	0.00548664	0.103672
Ak1	2365	-0.448618	4.44302	10.3608	0.00550086	0.10381
Emp1	3046	0.770435	7.2099	11.3173	0.00551457	0.103836
Tctn3	2725	0.405709	4.03928	10.3523	0.00551609	0.103836
Ghr	4518	0.294957	6.9977	10.3299	0.0055562	0.104459
Efcab1	1128	0.740486	1.88922	10.3121	0.00558822	0.10493
Cep55	2778	0.304477	5.40624	10.308	0.0055958	0.104941
Mon1b	5170	-0.406173	4.90004	10.3026	0.00560555	0.104992
Etv5	3822	-0.568949	5.25007	10.5024	0.00562842	0.105289
Notum	2019	0.454414	5.94336	10.3226	0.00563946	0.105364
Slc6a9	3272	0.347156	4.8276	10.2704	0.00566431	0.105696
Nr1d2	4640	0.40625	4.88558	10.2569	0.00568921	0.105814
Col1a1	4698	0.61412	10.4538	10.3784	0.00569044	0.105814
Pacsin1	4420	-0.763868	1.3357	10.2555	0.00569179	0.105814
Mboat2	2800	-0.320967	5.18488	10.2444	0.0057124	0.10597
Tst	1096	-0.551844	4.45903	10.2615	0.00571436	0.10597
Tgfbr2	4788	0.398504	6.18797	10.2179	0.00576192	0.10672
Mdga1	7566	0.50551	3.62949	10.1981	0.00579924	0.107279
Pik3ap1	2615	-0.789313	1.46394	10.1892	0.00581596	0.10739
Tspan13	1923	-0.331508	5.1202	10.1873	0.00581957	0.10739
Sez6l	6080	0.824942	1.16535	10.179	0.00583534	0.107527
Ifitm7	865	-1.73375	-0.447476	10.1758	0.00584137	0.107527
Rmst	2687	-0.699968	2.76981	10.1653	0.00586157	0.107745
Cd55	2526	0.494756	4.46041	10.1621	0.00586759	0.107745
Slfn2	1664	-0.95235	1.43471	10.1506	0.00588967	0.108018
S100a13	715	-0.602544	1.86337	10.1316	0.00592634	0.108484
Tob1	2285	-0.418441	4.53132	10.1299	0.00592956	0.108484
Stab2	8133	-0.562424	3.36337	10.1207	0.00594757	0.108554
Map4k1	2698	-0.485107	3.46956	10.1204	0.00594816	0.108554
Col1a2	5143	0.489422	10.8319	10.1168	0.00595512	0.108554
Acvr1c	9049	0.613696	2.8893	10.1091	0.00597002	0.10862
Slc35a5	4200	0.47853	4.3848	10.1075	0.00597321	0.10862
Rhoq	4122	-0.2658	6.6666	10.1017	0.00598455	0.108694
Zhx1	5231	-0.319475	6.02098	10.0884	0.00601077	0.109038
Csf1	4422	0.35616	4.36196	10.0833	0.00602074	0.109063
H6pd	4951	0.472067	5.08608	10.0803	0.00602672	0.109063
Cyb5a	749	-0.341193	5.8203	10.0661	0.0060547	0.109437
Ablim3	4562	-0.721338	2.47205	10.0584	0.00607	0.109529
Irx2	2463	-1.01457	1.8446	10.0559	0.00607509	0.109529
Cpz	2173	0.37064	4.57159	10.0526	0.0060817	0.109529
Pctp	1971	-0.382599	3.92723	10.0415	0.0061037	0.109688
Adgre5	3253	-0.31455	5.1232	10.0349	0.00611692	0.109688
Pdhb	1485	-0.273357	6.3982	10.0314	0.00612407	0.109688
Gjb3	1922	-1.0219	2.36299	10.1468	0.00612488	0.109688
Slc30a7	9020	0.321245	5.72102	10.0246	0.00613777	0.109688
Tmem45a	2698	0.542435	4.04913	10.0242	0.00613844	0.109688
Cecr6	4869	-0.557597	2.21525	10.0226	0.00614176	0.109688
Col18a1	5791	0.418464	9.57906	10.0165	0.00615401	0.109695
Rasgef1b	2996	-0.607737	3.52827	10.0151	0.00615682	0.109695
Ppapdc2	2882	-0.461957	3.26237	9.99893	0.0061897	0.11015
4933402E13Rik	2025	-1.36159	-0.128418	9.99067	0.00620654	0.110319
Adrm1	1429	-0.318163	4.84107	9.96702	0.00625502	0.111013
Ankrd27	4953	0.266629	5.86267	9.96411	0.00626101	0.111013
Ccbe1	5742	0.538008	5.27372	10.1119	0.00626784	0.111013
Fam214a	4521	-0.430841	4.90075	9.93912	0.00631277	0.111594
Inpp5d	4940	-0.551443	3.55032	9.93716	0.00631687	0.111594
Drp2	6983	-0.537848	4.99178	10.0277	0.00633376	0.111594
Car12	3716	0.48713	3.04789	9.92882	0.00633425	0.111594
Plxna1	9027	0.374051	7.61907	9.92708	0.00633789	0.111594
Col6a6	7471	0.687063	4.23924	10.1273	0.00635789	0.111815
Tgm2	3549	0.631902	6.88228	10.5076	0.00637192	0.111931
Clec12a	2222	-1.04991	0.0962458	9.88392	0.00642883	0.112798
Il4ra	5094	-0.435874	3.58208	9.86549	0.00646813	0.113355
Pnmal1	1687	0.591306	2.33862	9.83746	0.0065284	0.114262
Psd4	4683	-0.719627	1.81952	9.83435	0.00653513	0.114262
Aga	1290	0.398455	4.20929	9.81664	0.00657359	0.114714
Itgb6	5110	-1.0402	1.95855	9.88172	0.0065827	0.114714
Asah2	4818	0.531682	3.42481	9.81188	0.00658398	0.114714
Rnf181	1383	-0.295573	5.54066	9.79261	0.00662619	0.115316
Myh13	5817	-1.426	-0.313924	9.77774	0.00665899	0.115638
Prrx1	7448	-0.377986	6.60328	9.77323	0.00666896	0.115638
Cd2ap	5399	-0.318775	7.57993	9.77183	0.00667205	0.115638
Tmem37	1017	-0.64715	1.88596	9.77024	0.00667559	0.115638
Etv2	1048	-0.845346	0.625576	9.7651	0.00668701	0.115702
Mccc1	2982	0.361194	5.07745	9.76103	0.00669604	0.115725
Pced1b	2200	-0.538636	3.96052	9.75551	0.00670834	0.115725
Pth1r	2721	-0.301352	5.66173	9.75409	0.00671152	0.115725
Vgll2	1650	-1.35528	0.142342	9.75	0.00672063	0.115749
AW551984	4419	-0.796189	7.13685	10.7643	0.00675729	0.115939
Npy	545	-1.42466	-0.384158	9.72948	0.00676667	0.115939
Lgi2	1927	1.08271	2.03168	9.82662	0.00677757	0.115939
Pecam1	3333	0.399387	6.87108	9.72303	0.00678121	0.115939
Gpt2	3596	0.270828	5.96047	9.7203	0.00678739	0.115939
Myo1c	5653	0.335989	6.58558	9.71817	0.00679219	0.115939
Gm5868	1380	-1.08935	0.027979	9.71804	0.00679249	0.115939
Esrp1	3969	-0.641017	4.52691	9.92102	0.0067952	0.115939
Dach2	7768	-0.521885	4.19127	9.71417	0.00680125	0.115939
Aff1	8496	-0.437584	6.1559	9.76946	0.00681086	0.11597
Elovl7	5437	-0.686276	2.48294	9.67737	0.00688519	0.116913
Tmem229b	3961	-0.574218	3.07733	9.67689	0.0068863	0.116913
Krt7	1586	0.331548	5.74217	9.67264	0.00689606	0.116913
Has2	4244	-0.498549	4.79751	9.67834	0.00689741	0.116913
Ppp1r37	2971	0.324284	6.66694	9.66754	0.00690782	0.116957
Timp2	3622	0.377736	7.65177	9.64745	0.00695431	0.117519
Vstm2a	3629	0.808648	2.58375	9.64504	0.00695993	0.117519
Arhgap26	7899	-0.480733	3.79651	9.64305	0.00696454	0.117519
Pitpnm2	7359	0.294493	6.20478	9.63173	0.00699094	0.117657
Mogs	2770	0.311751	6.53174	9.63067	0.00699343	0.117657
Tmem132a	3489	0.413394	8.27924	9.62578	0.00700487	0.117657
Galnt2	4111	0.2836	7.5384	9.62543	0.0070057	0.117657
Fkbp10	2603	0.330421	7.20763	9.62275	0.00701197	0.117657
Ikbip	4110	0.27445	5.33736	9.61448	0.0070314	0.11778
Clec1a	3268	0.775972	1.32277	9.60175	0.00706141	0.11778
Lrfn4	2919	0.286662	6.65988	9.60123	0.00706265	0.11778
BC035044	2742	-1.10632	-0.248351	9.60109	0.00706297	0.11778
Glg1	3870	0.363776	7.80909	9.60088	0.00706347	0.11778
Edn1	2344	0.516649	2.84702	9.5996	0.00706649	0.11778
Jam3	1970	0.321973	6.4118	9.57773	0.00711846	0.118495
Hoxd9	2100	0.337838	6.42127	9.57321	0.00712926	0.118495
Abca4	7248	0.37096	3.96676	9.56954	0.00713804	0.118495
Slfn9	3856	0.409269	5.03338	9.56804	0.00714163	0.118495
Ankrd35	4054	-0.735257	0.767196	9.56279	0.00715421	0.118495
Mink1	4997	0.357983	6.84229	9.56024	0.00716035	0.118495
Gm28042	5101	1.56537	-0.579322	9.55544	0.00717187	0.118495
Cpne8	3715	0.37029	5.25444	9.55512	0.00717264	0.118495
Ptchd1	6489	-0.963165	1.74726	9.54648	0.00719348	0.118708
Evi2a	2296	-0.976057	0.765967	9.53272	0.00722679	0.11898
Cpeb2	6847	-0.683243	3.47778	9.53673	0.00723437	0.11898
Arpc4	2271	-0.267116	6.72344	9.52519	0.00724508	0.11898
Rab5b	3176	0.232988	6.74745	9.51654	0.00726617	0.11898
Prrg1	4038	0.340306	4.85407	9.51514	0.0072696	0.11898
Lrfn3	2861	0.382047	4.59458	9.51386	0.00727273	0.11898
Gpcpd1	5053	-0.390998	5.74588	9.51369	0.00727314	0.11898
Rilp	1487	-0.985485	0.313292	9.51029	0.00728147	0.11898
Smarcd1	3153	-0.272588	7.1672	9.50797	0.00728715	0.11898
Wrnip1	2642	0.289475	5.82135	9.50447	0.00729572	0.11898
Ociad2	2201	-0.567127	2.49641	9.50384	0.00729727	0.11898
Fndc4	2270	0.32976	5.83869	9.49418	0.00732104	0.119142
Hsd17b14	1365	-1.00494	0.438349	9.49332	0.00732315	0.119142
Jak3	4085	-0.460289	3.74098	9.47539	0.00736748	0.119586
Cdkl1	1689	-0.613555	2.03624	9.47474	0.00736908	0.119586
Rad51b	2837	0.552338	2.79592	9.47262	0.00737436	0.119586
Stim2	4910	-0.3128	5.10463	9.46235	0.00739993	0.119756
Ehd4	3387	-0.473984	4.66785	9.46199	0.00740081	0.119756
Dmrta2	2947	0.890128	0.745627	9.45689	0.00741355	0.119832
Ifi27	1053	-0.582257	3.11885	9.45364	0.00742167	0.119834
Plxnc1	7045	0.523982	6.10417	9.68952	0.00744092	0.119973
Fam49b	3800	-0.250096	6.17461	9.44384	0.00744625	0.119973
Prdm16	8611	-0.538377	3.71456	9.42125	0.00750323	0.120711
Slc4a5	5124	-0.897197	0.596961	9.4193	0.00750817	0.120711
Gdnf	4867	-1.38012	2.07871	9.85359	0.00753686	0.120913
Dpp6	6419	0.542858	3.87233	9.408	0.00753687	0.120913
Fbxl5	3328	0.357419	6.49836	9.40435	0.00754618	0.120933
Greb1	8260	-0.388455	5.36554	9.39494	0.00757022	0.121188
Tmem74	1472	1.33962	-0.308014	9.38649	0.00759187	0.121405
5930412G12Rik	2405	-0.737632	2.32472	9.3597	0.00766101	0.122347
Thy1	1735	0.613297	5.26129	9.70821	0.00767177	0.122347
Tubb6	1744	0.402057	5.34833	9.35062	0.00768463	0.122347
Tfap4	2113	0.404438	5.06162	9.35037	0.00768528	0.122347
Inpp5f	4740	-0.350665	5.70322	9.34795	0.00769157	0.122347
Oit3	2716	-0.973394	0.952315	9.32994	0.00773866	0.122808
Prr36	4616	-0.495196	3.96385	9.3297	0.0077393	0.122808
Gal3st1	2043	-0.859264	0.914646	9.3245	0.00775296	0.122808
Ttc7	4615	-0.50387	2.76359	9.32434	0.00775339	0.122808
Sesn1	3339	-0.268305	5.70453	9.32054	0.00776339	0.122837
Ccr2	3589	-1.13971	-0.0852377	9.30815	0.00779609	0.123086
Amer1	8468	0.285076	6.74131	9.30628	0.00780105	0.123086
Coro2a	4225	-0.880595	1.08736	9.30525	0.00780377	0.123086
Epn2	4489	0.242274	5.73677	9.30141	0.00781394	0.123097
Figf	2018	0.800011	4.14683	9.7068	0.00782088	0.123097
Col4a3	8609	0.871879	0.700375	9.27951	0.0078723	0.123776
Adamtsl1	7839	0.742444	3.06824	9.26922	0.00791411	0.124227
Ttc39a	2444	-0.517491	2.67859	9.26264	0.00791759	0.124227
Chd5	9486	0.430898	3.77261	9.2572	0.00793227	0.124261
Ehhadh	3010	-0.46576	2.50028	9.25389	0.00794121	0.124261
Atp2b4	8292	0.308764	7.03575	9.25263	0.00794462	0.124261
Spag5	3822	0.289243	6.46773	9.24357	0.00796916	0.124515
Cttnbp2	5931	0.350684	3.93197	9.223	0.0080252	0.125252
Pdgfb	2942	0.442045	4.17193	9.22013	0.00803305	0.125252
Cyp27a1	1890	-0.732069	2.09416	9.2089	0.00806386	0.125602
Ckap4	2915	0.347715	7.7452	9.20371	0.00807815	0.125668
Ptch2	3549	0.445412	4.33284	9.19842	0.00809274	0.125668
Tspan33	2001	-0.432305	2.99224	9.19823	0.00809328	0.125668
Camk2d	8588	-0.385306	4.38064	9.18257	0.00813666	0.126211
Kdelr3	1414	0.688125	3.81092	9.27134	0.00814593	0.126224
Crtap	1714	0.324892	6.35585	9.1737	0.00816134	0.126332
Ptges3	1954	-0.243076	6.92737	9.16832	0.00817637	0.126385
Ankib1	6781	0.323138	6.32595	9.15929	0.00820164	0.126385
Afp	2086	-1.23444	2.21737	9.52354	0.00820187	0.126385
Fut11	3344	0.262475	5.41734	9.15761	0.00820636	0.126385
Bst2	766	-0.563173	4.28698	9.19016	0.00820694	0.126385
Cbx4	5197	0.30216	5.08973	9.13226	0.00827783	0.127346
Gata6	3194	0.326861	7.00911	9.11862	0.00831657	0.127811
Fam213a	1537	0.327414	6.05838	9.11321	0.00833203	0.127917
Pcdhb14	3438	0.691039	1.39479	9.1058	0.00835321	0.128111
Gjb2	2404	-1.50898	-0.241063	9.09493	0.00838439	0.128458
Sema3f	3393	0.279387	6.62615	9.08753	0.00840569	0.12855
Nrm	1464	0.336312	4.54168	9.08689	0.00840756	0.12855
Adarb1	6633	0.408079	4.19157	9.06216	0.00847921	0.12951
Srek1ip1	1688	-0.316386	5.20046	9.05926	0.00848766	0.12951
Ppcs	1440	-0.382801	4.33962	9.04815	0.00852015	0.129874
Dkkl1	903	-1.12131	0.216969	9.03059	0.00857174	0.130413
E030030I06Rik	2292	1.12266	1.42177	9.05243	0.00857935	0.130413
Ccdc88b	4959	-0.821617	1.77393	9.02723	0.00858166	0.130413
Sorcs1	8188	0.623164	3.518	9.0132	0.00862319	0.130788
Smyd1	3361	0.58063	2.47789	9.00927	0.00863487	0.130788
Casc5	6525	0.351427	5.62375	9.00713	0.00864124	0.130788
Ripk3	1965	-0.369741	4.22656	9.00713	0.00864124	0.130788
Tmem41a	1359	0.35022	3.8962	8.99599	0.00867446	0.131055
Fgf1	3909	0.643249	2.5127	8.99534	0.00867639	0.131055
Acsm3	2859	-0.928197	1.27234	8.98399	0.00871042	0.131318
F2rl1	2756	-0.620847	2.54774	8.98138	0.00871825	0.131318
Zar1	1259	-1.71575	0.279176	8.98159	0.00872009	0.131318
Gucy1b3	3251	0.38361	5.3603	8.97471	0.00873833	0.13143
Fbxo31	4355	0.289673	5.37244	8.97249	0.00874503	0.13143
Rhox6	865	-1.11855	3.27201	9.58815	0.00878347	0.131875
Tgm1	3006	-1.18435	0.115426	8.94723	0.0088216	0.132315
Clu	1808	-0.492789	4.6982	8.95515	0.00884111	0.132384
Tiam2	6963	-0.353837	4.09803	8.93843	0.00884847	0.132384
Sp6	3375	-0.715164	2.07314	8.93704	0.00885272	0.132384
Srpx2	2923	0.984027	0.631387	8.92986	0.00887472	0.132581
Gata1	1902	-0.754255	1.03203	8.91774	0.00891199	0.133005
Mir7686	57	-1.25661	1.3415	8.9865	0.00893979	0.133287
Hemgn	2310	-1.11023	2.4027	9.14221	0.00896703	0.133463
Pde5a	6728	0.427801	5.29417	8.8992	0.00896936	0.133463
Ctso	3453	0.491027	3.6198	8.8777	0.0090364	0.134327
Pag1	8253	-0.313043	6.13323	8.86355	0.00908086	0.134748
Chic1	7401	0.326503	4.78379	8.86256	0.00908398	0.134748
Flna	8371	0.351452	10.7315	8.85818	0.00909777	0.134748
Ago4	6521	-0.557567	3.31582	8.85725	0.00910071	0.134748
Met	6652	-0.523399	4.35262	8.8635	0.00911458	0.134775
Chrnb4	3486	-0.783246	1.86479	8.85098	0.00912053	0.134775
Tspan2	4362	0.31545	5.18034	8.84461	0.00914071	0.134836
Gfra1	4750	-0.60003	4.0223	8.89444	0.00914728	0.134836
Galnt12	2216	0.554247	2.99302	8.84118	0.00915162	0.134836
Hmox1	1576	-0.31445	5.05501	8.83237	0.00917966	0.135116
Stxbp6	4325	-0.320736	4.94396	8.82344	0.00920818	0.135403
Cabp1	1181	-0.971731	1.6301	8.80934	0.00925341	0.135934
Atf6b	2566	0.304783	6.83754	8.79979	0.00928421	0.136253
Dclk2	4199	-0.372083	4.32268	8.79339	0.0093049	0.136423
Pla2g16	3523	-0.649051	1.68215	8.77927	0.00935076	0.136879
Abhd15	3249	-1.04971	0.0418398	8.77432	0.00936688	0.136879
Nmd3	1738	-0.27096	5.52905	8.77344	0.00936977	0.136879
Zdhhc14	3115	-0.71118	1.52894	8.77197	0.00937457	0.136879
Scara5	5596	-0.500243	3.7649	8.76979	0.00938168	0.136879
Nsmaf	3506	0.243679	6.56254	8.76413	0.00940022	0.136902
Arid5a	5794	-0.608114	1.91074	8.76374	0.00940148	0.136902
Chst14	2087	0.372543	5.48658	8.75312	0.00943635	0.137276
Iqsec3	7795	0.902287	-0.123428	8.74628	0.0094589	0.137427
Fbxo36	900	-0.687395	1.01216	8.7444	0.0094651	0.137427
Morc4	4409	0.42604	4.20796	8.73342	0.00950145	0.137745
Twsg1	4047	0.311856	7.85475	8.73224	0.00950537	0.137745
Elovl2	3837	-0.356838	4.36891	8.72652	0.00952434	0.137802
Hadhb	2075	-0.369096	4.08645	8.72281	0.0095367	0.137802
4933412E12Rik	1724	0.715493	1.70443	8.7208	0.0095434	0.137802
Foxo6	2528	0.434233	3.52154	8.71982	0.00954666	0.137802
Afm	2022	-0.891168	0.839504	8.71724	0.00955528	0.137802
Adcy9	7840	-0.499069	2.97372	8.70998	0.00957954	0.138019
Arhgap4	3321	-0.433988	3.45722	8.70135	0.00960848	0.138209
Igsf23	1895	-1.68321	-0.861673	8.70055	0.00961116	0.138209
Sfxn2	3212	0.319663	5.13794	8.68253	0.00967193	0.138949
Plxna4	12588	0.501007	6.40191	8.89177	0.00974536	0.139695
Dnaja1	5790	-0.225839	7.15081	8.65948	0.00975032	0.139695
Sod2	3824	-0.278324	5.36082	8.65905	0.00975177	0.139695
Fam43a	3075	-0.324202	5.25521	8.64786	0.0097901	0.14011
Ube2w	4224	0.241607	5.8229	8.6266	0.00986336	0.140956
Calb1	2867	-0.601972	5.30445	8.97894	0.00987831	0.140956
Prc1	3025	0.315284	6.9313	8.62216	0.00987876	0.140956
Ptk7	4255	0.374479	9.19138	8.61981	0.00988688	0.140956
Capn15	3288	0.350536	5.84216	8.61599	0.00990017	0.141012
Pde7a	6486	-0.324282	6.72033	8.60665	0.00993269	0.141197
4632428N05Rik	4846	-0.446385	4.16542	8.60422	0.00994116	0.141197
Gas1	3131	0.326218	8.5387	8.60414	0.00994146	0.141197
Ipcef1	8240	-0.786702	1.34937	8.59528	0.00997245	0.14135
Zfp568	7183	0.367935	7.30059	8.59362	0.00997825	0.14135
Htra2	1724	0.359003	5.6054	8.59297	0.00998056	0.14135
Cib2	736	-0.465178	3.43816	8.58934	0.0099933	0.141397
Hsd17b3	1286	-1.4312	0.122768	8.58249	0.0100174	0.141535
Tekt2	1494	0.722829	3.07872	8.59127	0.0100219	0.141535
Cemip	7114	0.539327	2.64428	8.57404	0.0100472	0.141635
5930403L14Rik	5677	-0.98157	3.58897	9.08926	0.0100479	0.141635
Cog5	2997	0.261406	5.29893	8.56986	0.010062	0.1417
Foxred2	4891	0.378279	4.22354	8.56215	0.0100893	0.141818
Adam9	4039	0.275839	6.19625	8.56103	0.0100933	0.141818
Map3k3	3149	0.274162	6.46768	8.55949	0.0100988	0.141818
Sbf2	7163	0.312396	7.01449	8.55609	0.0101109	0.141855
Hsdl2	2714	-0.318144	4.83587	8.55091	0.0101294	0.141982
Pgk1	1825	-0.381882	5.20005	8.53956	0.0101699	0.142378
Wnt7b	4415	0.889616	2.60384	8.6309	0.0101776	0.142378
1110032F04Rik	2578	-0.865448	1.9675	8.53504	0.0101861	0.142378
Serping1	1820	0.324963	5.71766	8.51787	0.010248	0.143041
Cpt1a	4301	-0.407261	5.79398	8.52749	0.0102617	0.143041
Mctp1	4289	-0.813001	1.31104	8.51395	0.0102622	0.143041
Mitf	5178	-0.603233	2.1625	8.50789	0.0102842	0.143183
Adhfe1	3139	-0.73714	1.84361	8.50587	0.0102915	0.143183
Smad6	2971	0.381266	5.93439	8.49956	0.0103144	0.143369
Plod3	3278	0.254667	6.58491	8.47978	0.0103868	0.144152
A930004D18Rik	3643	0.384031	3.8348	8.4787	0.0103907	0.144152
Muc1	2243	-0.774216	1.54863	8.47629	0.0103996	0.144152
Hdhd3	1083	-0.672754	2.55458	8.46245	0.0104506	0.144725
Robo2	8047	0.314749	6.64292	8.43588	0.0105494	0.145958
Ldoc1	1335	0.754092	1.5589	8.42293	0.0105979	0.146245
Rapgef6	11963	0.281758	6.04928	8.42165	0.0106027	0.146245
Fads6	1239	-1.08162	0.357448	8.41975	0.0106099	0.146245
Oaf	2388	0.338411	6.34236	8.41844	0.0106148	0.146245
Pkdcc	2454	0.313871	7.7035	8.41571	0.0106251	0.146245
Akr1b7	1248	-1.19394	0.181919	8.41473	0.0106288	0.146245
Foxi1	2354	-0.964163	0.721886	8.41216	0.0106385	0.146245
Dkk1	2236	0.490021	4.34159	8.40816	0.0106536	0.146318
Wdr45b	2344	0.257559	6.63254	8.39988	0.0106849	0.146507
Bbc3	1976	-0.45089	3.04242	8.39937	0.0106869	0.146507
Nhs	5382	0.44566	4.61131	8.3831	0.0107488	0.147221
Casp2	3529	0.236267	6.8181	8.37888	0.0107649	0.147254
Plxnb2	6660	0.30652	9.17794	8.37596	0.0107761	0.147254
Ppip5k2	5568	-0.333136	7.30416	8.37477	0.0107807	0.147254
Gja3	2893	-1.56992	0.126864	8.42126	0.0108252	0.147728
Avpi1	976	-0.558829	2.87502	8.36025	0.0108364	0.147746
Begain	2712	0.374099	3.66197	8.35325	0.0108634	0.147874
Arx	2868	0.563751	5.53602	8.66072	0.0108699	0.147874
Fmnl2	5851	-0.300373	7.06737	8.35016	0.0108754	0.147874
Gm7325	976	-1.19024	-0.347641	8.34082	0.0109116	0.148144
Clca3a1	3899	0.325482	5.71308	8.33994	0.010915	0.148144
Sfmbt1	8122	0.279735	5.40749	8.32731	0.0109642	0.148677
Tro	7245	0.276162	6.70816	8.32416	0.0109765	0.148709
Dock2	6416	-0.838929	2.03859	8.31946	0.0109949	0.148726
Sla	3135	-0.807956	1.94859	8.31607	0.0110082	0.148726
Kcnt2	3957	0.509345	3.05715	8.31485	0.011013	0.148726
Tenm4	10633	0.508484	8.19797	8.46864	0.0110175	0.148726
Layn	1786	-0.557158	2.31192	8.30695	0.0110441	0.148931
Hic2	6339	-0.317484	5.67507	8.3048	0.0110525	0.148931
Smoc1	3496	-0.3575	5.95231	8.30107	0.0110673	0.148996
Mfge8	2126	0.392349	8.36092	8.29583	0.011088	0.14902
Slc40a1	3380	0.338142	5.85283	8.29557	0.011089	0.14902
Stra6	3642	-0.269006	6.37553	8.29095	0.0111073	0.149132
Psrc1	1773	0.329351	5.56168	8.28512	0.0111304	0.149215
Nlgn1	5673	0.761969	1.6461	8.28438	0.0111334	0.149215
Lrrc46	1298	-0.911299	0.49186	8.2815	0.0111448	0.149235
Leprot	1827	0.286119	6.44097	8.27062	0.0111882	0.149675
Pcdh20	5237	-0.515419	3.1474	8.26826	0.0111976	0.149675
Sema3g	3686	0.611642	3.95269	8.3113	0.0112527	0.150277
Esrrb	4621	-1.00395	3.42642	8.71078	0.0113684	0.151609
Tfec	1779	-0.847909	1.14978	8.2249	0.0113727	0.151609
Cenpm	1328	0.461299	4.09051	8.22103	0.0113884	0.151684
Pappa	11027	0.960808	4.00118	8.83734	0.0114312	0.152119
Lama3	10342	0.750862	1.41837	8.20787	0.0114423	0.15213
Pcdhga7	4659	0.450956	3.5112	8.1953	0.0114939	0.152634
Lppr5	4295	0.856856	0.856672	8.19371	0.0115005	0.152634
Fras1	15848	0.433516	8.08395	8.20369	0.0116238	0.154049
2010204K13Rik	946	-0.516692	3.11073	8.16307	0.0116277	0.154049
Dchs1	10651	0.317253	8.37813	8.14307	0.0117115	0.154903
Itm2a	1632	0.41381	7.83835	8.16311	0.0117129	0.154903
Unc5b	5867	0.374006	6.94406	8.12545	0.011786	0.155734
Stox2	10839	0.345909	6.59321	8.10655	0.0118665	0.156521
Cacng7	828	0.420949	4.47871	8.10654	0.0118665	0.156521
D830031N03Rik	8311	0.373956	5.87133	8.09427	0.0119191	0.157077
Dusp4	2427	-0.405992	4.48957	8.08545	0.0119571	0.157439
Xkr4	3634	0.596701	3.36472	8.08099	0.0119764	0.157554
Acbd5	3809	0.251792	5.65691	8.06662	0.0120386	0.158121
Pklr	2802	-0.891656	1.22651	8.06528	0.0120444	0.158121
Atl3	6699	0.287748	6.96474	8.06374	0.0120512	0.158121
Xrra1	2631	-1.03972	-0.122113	8.05663	0.0120821	0.158389
Tmtc1	8346	0.472382	3.45404	8.04789	0.0121203	0.158703
Mastl	4652	0.330214	4.74405	8.04631	0.0121273	0.158703
Myo1d	5353	0.348362	5.69055	8.0284	0.012206	0.159594
Klhl32	2386	-0.891772	0.56292	8.0216	0.0122361	0.159848
Dcbld2	6487	0.290599	6.97649	8.00733	0.0122995	0.160536
Itpr1	9877	0.361248	7.19262	8.00029	0.0123309	0.160584
Diap3	3516	0.263359	5.20224	7.99944	0.0123347	0.160584
Gtf2e2	1802	-0.243581	6.04752	7.9993	0.0123353	0.160584
AF251705	1139	-1.09233	-0.104766	7.99679	0.0123465	0.160591
B4galt5	4204	-0.321964	6.21056	7.99262	0.0123652	0.160642
E130309D14Rik	4002	0.808765	1.68888	7.99111	0.0123719	0.160642
Kdelc1	2324	0.286131	6.2086	7.98775	0.012387	0.160699
Rbl1	5415	0.229376	6.07486	7.98162	0.0124146	0.160798
Zfp9	3921	0.321006	5.13891	7.98128	0.0124161	0.160798
Lrrk1	7454	0.408051	5.51039	7.98907	0.0124517	0.16105
Prkcdbp	1026	0.367817	4.87245	7.96985	0.0124677	0.16105
Was	2094	-0.731759	1.59361	7.96983	0.0124678	0.16105
Arfgap1	2993	0.254111	6.63041	7.96322	0.0124977	0.161297
Cdc14a	4485	-0.35509	4.69993	7.95558	0.0125325	0.16156
Adra2a	3801	-0.723221	2.63187	7.95385	0.0125403	0.16156
Stk38l	4617	-0.433018	3.97025	7.95163	0.0125505	0.16156
Matk	2327	-0.840126	1.72618	7.94022	0.0126026	0.161991
Adamts17	6029	0.383618	4.37153	7.93956	0.0126056	0.161991
Slc30a5	3179	-0.247035	6.59775	7.93477	0.0126276	0.162135
Kcnj12	4886	-0.666188	1.50124	7.93032	0.012648	0.162259
Klf15	2294	0.639778	1.71976	7.92621	0.0126669	0.162362
Eya1	4345	-1.21116	3.39929	8.66205	0.0126875	0.162487
Cited1	1519	-0.769258	2.1909	7.91623	0.012713	0.162655
Serpina3g	2020	-0.634556	2.0984	7.9142	0.0127224	0.162655
Frzb	2920	0.596597	4.55921	8.07581	0.0127701	0.163127
Rdm1	1098	0.418618	4.38731	7.90129	0.0127823	0.163143
Shbg	1407	-1.23984	1.06576	7.93507	0.0128458	0.163815
Spsb2	1372	-0.475329	2.88453	7.8798	0.0128828	0.164146
Lyve1	2607	0.850312	1.91247	7.86864	0.0129353	0.164633
D2Wsu81e	1838	0.279597	6.02426	7.86701	0.012943	0.164633
Rnf19b	2532	-0.325902	4.95258	7.86086	0.0129721	0.164645
Fermt3	2587	-0.604202	3.73515	7.88427	0.0129752	0.164645
Fat2	14423	1.00757	0.438667	7.85779	0.0129866	0.164645
Ptch1	4305	0.449328	6.1029	7.9884	0.0129922	0.164645
Rgn	1574	-1.26683	0.272289	7.85293	0.0130097	0.164645
Clcnka	2455	-0.873584	0.17678	7.85016	0.0130229	0.164645
Cmah	9938	-0.76466	1.20762	7.84989	0.0130241	0.164645
Gpc3	2268	0.385032	10.4639	7.84688	0.0130384	0.164645
Corin	5033	0.860462	2.22216	7.86503	0.0130428	0.164645
Dnaaf3	2189	-0.530896	3.23783	7.83623	0.0130893	0.165092
EU599041	1428	-1.30709	0.414706	7.83063	0.0131161	0.165284
Mtmr7	3446	0.451312	3.62794	7.82846	0.0131265	0.165284
Shc2	3957	-0.328149	5.23378	7.80872	0.0132216	0.166043
Ppa1	1292	-0.223958	6.19815	7.80855	0.0132224	0.166043
Arl6ip6	2553	-0.267097	5.84095	7.8073	0.0132285	0.166043
Abr	6036	0.210901	7.43353	7.80675	0.0132311	0.166043
Ntng1	5481	-0.448098	3.21563	7.80334	0.0132476	0.166111
Kynu	5111	-1.02116	0.610632	7.79347	0.0132956	0.166573
Hoxc9	1719	0.37262	5.01774	7.7902	0.0133115	0.166633
Camk2a	5358	0.633087	2.18315	7.78335	0.013345	0.166913
Srgn	938	-0.721515	1.82745	7.77773	0.0133725	0.167117
Asap2	5679	0.295966	6.07184	7.77191	0.013401	0.167334
Marc2	1883	-0.308842	5.56411	7.75737	0.0134727	0.167862
Redrum	2228	-1.10596	-0.509967	7.75701	0.0134745	0.167862
1810065E05Rik	925	-1.06104	0.531344	7.75652	0.0134769	0.167862
Wdr72	5218	-1.06258	0.598738	7.74174	0.0135502	0.168635
Tdrd12	1621	-1.12062	0.849524	7.73262	0.0135957	0.169061
Snx13	6226	0.273402	5.691	7.72567	0.0136304	0.169352
Kcnma1	7836	0.56875	2.77301	7.72293	0.0136442	0.169382
Angptl2	3444	0.281368	5.75223	7.71559	0.013681	0.169699
Bin2	1978	-0.733746	2.34651	7.71174	0.0137004	0.169713
Ifi204	2295	-1.07312	0.365113	7.71087	0.0137048	0.169713
Serpinf1	1494	-0.270956	6.07029	7.70804	0.0137191	0.169749
Hn1	1358	0.322983	7.64866	7.70405	0.0137392	0.169783
Col6a1	3976	0.643868	7.09224	8.26188	0.0137446	0.169783
Tspyl5	4009	-0.428237	3.7459	7.70029	0.0137583	0.169783
Adamts15	5928	0.437782	4.48773	7.69773	0.0137713	0.169783
Rps6ka3	7320	-0.355836	7.64236	7.69632	0.0137784	0.169783
Tbc1d9	5848	0.304433	4.81148	7.69114	0.0138047	0.16992
Mlph	4484	0.894761	0.274756	7.68934	0.0138139	0.16992
Tdrd1	5443	0.645009	2.13409	7.68743	0.0138236	0.16992
Trmt61a	2433	0.318729	3.98892	7.67326	0.0138959	0.170669
Scamp1	3588	-0.257256	5.73736	7.67031	0.013911	0.170715
Prr15l	1362	-0.660156	2.29327	7.66761	0.0139249	0.170745
Rnd2	684	-0.427125	3.8433	7.65976	0.0139653	0.1711
Rpl10l	1023	-1.15398	1.29141	7.71527	0.0140002	0.171354
Slc8a1	18713	0.294212	6.33928	7.64596	0.0140366	0.171354
Pou5f1	1443	-1.03438	4.8849	8.58208	0.0140383	0.171354
Sdc1	3056	0.28706	6.70903	7.64505	0.0140413	0.171354
Susd5	3874	1.14178	0.246196	7.64468	0.0140432	0.171354
Srm	1328	0.23546	6.20263	7.63152	0.0141116	0.172015
Trim67	8808	1.24438	-0.595462	7.62972	0.014121	0.172015
Hif1an	6190	0.309969	7.35799	7.62765	0.0141318	0.172015
Psd3	11804	0.314945	5.82737	7.62302	0.014156	0.17217
Plxnb1	8600	0.298959	8.14018	7.61794	0.0141825	0.172245
Pip5k1b	2526	-0.56312	2.56985	7.61674	0.0141888	0.172245
Crlf1	1646	-1.02243	1.89108	7.70565	0.0141966	0.172245
Sat2	882	-0.414098	3.72188	7.61095	0.0142192	0.172262
Rhox9	882	-1.15479	3.76945	8.33943	0.0142484	0.172262
Tnip1	3049	0.251427	5.6443	7.6052	0.0142495	0.172262
Rnf150	9685	0.313872	6.36749	7.60476	0.0142518	0.172262
Anln	5421	0.255324	6.9486	7.60234	0.0142646	0.172262
Pten	8212	0.283711	7.11344	7.60042	0.0142747	0.172262
Rnf149	2434	-0.220399	5.99378	7.59908	0.0142818	0.172262
Tagap1	2358	0.564205	4.9583	7.79939	0.0142946	0.172262
Ptbp2	3364	-0.253253	6.84289	7.59217	0.0143184	0.172262
Cntnap5b	5120	1.26269	-0.104448	7.59145	0.0143222	0.172262
Ext2	2871	0.261763	6.82173	7.59101	0.0143245	0.172262
Plxdc1	2905	-0.601137	3.36692	7.58305	0.0143668	0.172552
Pitx1	2448	1.10831	1.88191	7.71375	0.0143717	0.172552
Pitpnm3	6666	-0.620133	3.58514	7.59512	0.0144226	0.17299
Srpx	2456	0.683768	3.4524	7.63581	0.014435	0.17299
Fstl1	3609	0.320575	9.66235	7.56881	0.0144428	0.17299
Tbx2	3562	0.251026	7.49404	7.56212	0.0144786	0.173281
Hgf	3638	0.327563	4.63567	7.55839	0.0144987	0.173383
Sstr3	3928	-0.790532	0.784308	7.55606	0.0145113	0.173394
Vwa2	3882	0.445537	4.0987	7.55255	0.0145301	0.173481
Acp5	1616	-0.571499	2.70058	7.5503	0.0145423	0.173489
Grk5	3167	0.355783	4.86193	7.54411	0.0145757	0.173749
Kdm7a	9553	-0.348057	5.76802	7.53984	0.0145988	0.173886
Fmnl1	3873	-0.619863	3.08273	7.53096	0.014647	0.174322
Lhx1	2750	-0.72281	2.82068	7.5471	0.0146805	0.174394
Tpm1	3279	0.289277	9.05142	7.52341	0.0146882	0.174394
Tmem129	2244	0.277142	4.60551	7.52291	0.0146909	0.174394
Postn	3295	0.528209	7.02381	7.81913	0.0147059	0.174394
Myo5a	11683	0.291199	6.69388	7.51918	0.0147113	0.174394
Abcc3	5002	-0.467254	2.42771	7.51153	0.0147532	0.174752
Mfap2	1139	0.331202	7.75241	7.50586	0.0147843	0.174895
Lppr4	5689	-0.731376	2.00831	7.50508	0.0147886	0.174895
Dsn1	2283	0.287385	5.01417	7.50264	0.014802	0.174916
Scarb1	3100	0.291324	5.72571	7.49872	0.0148236	0.175033
Cyp2d22	2772	0.64979	3.83841	7.59484	0.0148616	0.175344
Ano6	5711	0.244592	7.69542	7.48849	0.0148801	0.175424
Dcun1d2	3034	0.267892	5.02603	7.47982	0.0149283	0.175853
Slc6a8	3979	0.261022	5.48086	7.47362	0.0149628	0.176107
Gm4980	3037	-0.601407	1.95613	7.47172	0.0149733	0.176107
Slfn5	5989	-0.716824	2.46344	7.46527	0.0150094	0.176201
Tfeb	2827	-0.50306	2.45098	7.46397	0.0150166	0.176201
Irx1	2062	-1.11109	2.41194	7.76385	0.0150282	0.176201
Rgs16	2335	-0.520924	2.65069	7.46188	0.0150284	0.176201
Tenm3	10978	0.407222	8.45453	7.45877	0.0150684	0.176378
Tmem209	3403	0.223104	6.2275	7.45183	0.0150848	0.176378
Mid1ip1	2059	-0.300847	5.6001	7.4511	0.0150889	0.176378
Meox2	2348	-0.897491	1.32828	7.45081	0.0150905	0.176378
Ly75	5172	0.500805	3.24926	7.44405	0.0151287	0.176385
Slco2b1	4988	-0.669813	2.48826	7.44389	0.0151295	0.176385
Armcx1	2465	0.258772	6.24409	7.44134	0.0151439	0.176385
Ndrg1	2890	-0.425301	4.48029	7.44074	0.0151473	0.176385
Gm29684	1982	1.52399	-0.239048	7.43498	0.0151799	0.176385
Pcbp4	2038	-0.285252	7.13657	7.43489	0.0151805	0.176385
Gm8615	2065	-0.410601	3.3122	7.43265	0.0151932	0.176385
Meox1	2208	-1.17022	2.66308	7.8866	0.0152044	0.176385
Mrc1	5318	-0.39999	4.82369	7.42995	0.0152084	0.176385
6030498E09Rik	1184	-1.26317	0.953989	7.47253	0.0152089	0.176385
D7Ertd143e	2232	-1.39463	0.811395	7.50942	0.0152382	0.176403
Lzts3	4319	-0.316489	4.3983	7.4243	0.0152406	0.176403
Rgs5	1809	-0.586002	5.14429	7.70712	0.0152468	0.176403
Plekhh2	6886	0.306227	6.41983	7.42134	0.0152575	0.176403
Nlrc4	3838	-1.37862	-0.26356	7.41699	0.0152823	0.176553
Gpkow	3573	0.207203	5.91062	7.40995	0.0153225	0.176832
Slc47a2	2377	-1.24235	-0.705739	7.40865	0.01533	0.176832
Ccdc186	2754	0.340218	4.93174	7.40453	0.0153536	0.176968
Cic	8967	0.244293	8.21354	7.3887	0.0154448	0.177828
Trpm5	4383	0.922231	3.66941	7.83213	0.0154519	0.177828
Arhgef6	4569	-0.523126	2.15034	7.38122	0.0154881	0.178107
Sema3c	4955	0.299713	7.57429	7.37215	0.0155408	0.178398
Neat1	20771	-0.720782	4.42829	7.74345	0.0155418	0.178398
Prkg2	4696	-0.517836	2.38801	7.36809	0.0155645	0.178398
B3gnt8	1867	0.46917	3.21663	7.36759	0.0155674	0.178398
Hist1h2ae	558	0.677777	2.5105	7.36635	0.0155746	0.178398
Elf3	2000	-0.588681	2.97495	7.3646	0.0155848	0.178398
Neurl3	2583	-0.444223	3.45011	7.35599	0.0156352	0.178631
Kcnk3	3810	0.599505	2.52041	7.35529	0.0156393	0.178631
Hmha1	4052	0.322069	5.67783	7.35333	0.0156508	0.178631
Dctd	2784	0.33401	5.74592	7.35297	0.0156529	0.178631
Slc16a4	2187	-0.665542	3.06567	7.35055	0.0156705	0.178696
Rrp1b	5077	0.222565	6.03169	7.34572	0.0156955	0.178846
Nagk	1422	0.341693	4.85955	7.33448	0.0157619	0.179376
Akap17b	6153	-0.429836	3.5557	7.33281	0.0157718	0.179376
Utf1	1160	-1.0457	3.95618	8.01198	0.015778	0.179376
Tmem173	2302	-0.40095	3.66892	7.32238	0.0158336	0.179872
Ndrg4	2966	-0.430454	3.59916	7.31631	0.0158698	0.180146
Fblim1	3168	0.25004	7.38528	7.31308	0.0158891	0.180229
Lor	1779	-0.796721	5.37502	7.99255	0.0159026	0.180246
Me2	2455	-0.236472	6.11893	7.30419	0.0159422	0.180396
Slc20a2	3658	0.240613	6.01399	7.30197	0.0159555	0.180396
Ldlrad3	3910	0.296069	5.57471	7.29777	0.0159808	0.180396
Dhrs7	1304	-0.474927	3.33685	7.29775	0.0159809	0.180396
Ppp3cb	3881	0.202548	6.88319	7.29757	0.015982	0.180396
Nanog	2242	-0.97491	2.95325	7.58593	0.0159962	0.180396
Gnpda1	2300	-0.291821	4.98545	7.29455	0.0160001	0.180396
Stmn2	1904	-0.485104	3.95458	7.27979	0.0160893	0.181163
Anxa4	2003	-0.413808	3.94107	7.27928	0.0160924	0.181163
Plbd1	1974	-0.682496	1.80041	7.24706	0.0162889	0.183238
Pcdhb13	3693	0.868955	0.0674429	7.24477	0.016303	0.183259
Slc35a2	2715	0.27746	4.41148	7.23947	0.0163356	0.183488
Ptgr2	3290	-0.299456	4.97866	7.23704	0.0163506	0.183519
Snap91	4501	-0.786964	2.73616	7.29603	0.016369	0.183587
Cnr1	5807	-0.582798	2.98127	7.22824	0.016405	0.183752
Spin2c	1306	0.44699	3.27876	7.22741	0.0164102	0.183752
Slc16a6	4508	-0.519913	3.01465	7.22576	0.0164204	0.183752
Fggy	2713	-0.333049	3.69195	7.21919	0.0164612	0.184022
Prdm11	1870	0.469404	3.79845	7.21791	0.0164692	0.184022
Slco3a1	5368	-0.338799	4.44461	7.21366	0.0164956	0.184081
Nhlrc3	1560	0.382567	3.99524	7.21196	0.0165062	0.184081
P4ha2	2344	0.330695	4.86556	7.21115	0.0165113	0.184081
Syne1	18111	0.384014	5.28433	7.20735	0.016535	0.184192
Nexn	2564	0.410403	2.84865	7.20562	0.0165458	0.184192
Dnajc27	4713	0.299465	4.61484	7.19442	0.0166161	0.184837
Svep1	11275	0.434986	6.57983	7.326	0.0166436	0.185006
Pde4c	3193	-0.689282	2.50088	7.18263	0.0166903	0.185385
Rab11fip2	6080	-0.230596	6.25524	7.18071	0.0167025	0.185385
Zbtb8a	2229	0.28692	4.50702	7.1763	0.0167304	0.185558
Vwce	3540	-0.714498	1.27648	7.17072	0.0167657	0.185812
Znf512b	5372	0.291778	7.28234	7.16733	0.0167873	0.185914
Colec11	1383	0.765157	1.70998	7.15774	0.0168484	0.186453
Engase	3922	-0.433082	3.60799	7.15002	0.0168978	0.186861
Galt	2261	-0.314423	4.32509	7.13272	0.0170091	0.187785
Ptn	2021	0.342081	8.60481	7.13245	0.0170108	0.187785
Lgi3	3181	0.415504	3.68847	7.12835	0.0170373	0.187785
AI506816	2780	0.526539	2.33854	7.12831	0.0170375	0.187785
Arvcf	5040	-0.227419	6.04192	7.12732	0.017044	0.187785
Fgf2	695	1.07069	0.963233	7.11958	0.0170941	0.188199
Hspa1a	2798	1.36551	1.72329	7.49025	0.0171167	0.188309
Ptgis	1751	0.332367	4.88848	7.11074	0.0171517	0.188342
Zfp191	3128	-0.249083	6.16967	7.11068	0.017152	0.188342
Agbl5	4714	0.246316	6.13804	7.10986	0.0171574	0.188342
Ifngr2	2070	-0.25079	6.0273	7.1003	0.0172199	0.188889
Arhgef11	5600	0.242257	5.9794	7.09723	0.01724	0.188971
Tfap2c	3068	-0.976151	2.80832	7.35393	0.0173199	0.189709
Slc30a10	5835	-0.843202	0.906865	7.07867	0.0173622	0.190019
Cdh11	4216	0.312899	8.83616	7.07626	0.0173781	0.190019
Mipol1	1454	0.416328	2.90212	7.07502	0.0173863	0.190019
Btk	2535	-0.749037	1.308	7.07283	0.0174008	0.190039
Thbs1	5802	0.502917	5.73486	7.28954	0.0174294	0.190107
Bgn	2389	0.44726	7.5975	7.18206	0.0174469	0.190107
Ly86	997	-0.808316	0.821718	7.06408	0.0174589	0.190107
Cnn1	1987	1.2584	1.39483	7.22706	0.0174741	0.190107
Yes1	4608	0.199253	6.04022	7.05984	0.0174871	0.190107
Ccdc160	1536	-0.581496	2.4489	7.05926	0.017491	0.190107
Acaa2	1500	-0.268205	7.08593	7.05854	0.0174958	0.190107
Pacrg	1355	-0.709026	0.702766	7.05435	0.0175238	0.190222
Stk11	3879	0.290055	7.17626	7.05314	0.0175318	0.190222
Ndst2	3907	0.225626	5.78753	7.04815	0.0175652	0.19031
Ifnar1	7013	-0.258546	7.88182	7.04814	0.0175653	0.19031
Ankrd29	3256	0.760216	1.42966	7.04057	0.0176161	0.190672
Sall4	5073	-0.938778	4.27941	7.67144	0.0176242	0.190672
Sema3d	6521	0.467662	5.63383	7.16107	0.0177436	0.191825
Emp2	3440	0.342086	4.42966	7.01882	0.017763	0.191833
Ccl6	1436	-0.913673	0.678255	7.0178	0.0177699	0.191833
1810013L24Rik	4074	-0.283401	5.72511	7.0136	0.0177985	0.191865
Magel2	4662	-0.588636	2.24455	7.01145	0.0178131	0.191865
Wrb	2483	0.224972	5.68338	7.00995	0.0178233	0.191865
Det1	2217	0.305257	4.18499	7.00983	0.0178241	0.191865
Slc25a45	1833	-0.6044	1.77855	7.00147	0.0178811	0.192341
5730409E04Rik	2855	-0.415572	3.40962	6.99952	0.0178945	0.192347
Kcna5	3005	0.448448	3.67318	6.98929	0.0179647	0.192846
Tnks1bp1	5747	0.264656	7.1549	6.98818	0.0179723	0.192846
Gstt2	1370	-0.503649	2.68069	6.98712	0.0179795	0.192846
Sowahb	3900	-0.758653	0.788881	6.98013	0.0180278	0.193225
Mpv17l	3567	-0.439357	2.56119	6.97446	0.0180669	0.193506
Hpca	1835	-0.625194	1.30969	6.96996	0.0180981	0.193701
Ubr1	7761	0.213956	6.37136	6.96416	0.0181384	0.193863
Chmp5	1372	-0.222734	6.20769	6.96405	0.0181391	0.193863
Atp2b2	7218	0.795296	1.0569	6.95864	0.0181767	0.193934
Slc16a3	2577	0.301717	5.89316	6.95792	0.0181818	0.193934
Gcm1	2034	-1.29765	-0.627616	6.95752	0.0181846	0.193934
Gatsl3	1548	-0.750527	1.77932	6.95408	0.0182085	0.194052
Nacc1	4304	0.23288	7.69935	6.94587	0.018266	0.194399
Acta2	2572	1.20826	5.95946	8.17294	0.0182671	0.194399
2900092D14Rik	2841	-0.895003	0.808746	6.93955	0.0183103	0.194692
Hr	5487	0.506842	2.14196	6.93809	0.0183206	0.194692
Fbxo33	3446	-0.333033	4.57188	6.93571	0.0183373	0.194732
Mtcl1	7278	-0.357434	5.39835	6.92815	0.0183906	0.19516
Itgb1	4194	0.2854	9.25948	6.92054	0.0184444	0.195592
Gnpda2	1838	0.29435	4.46663	6.9176	0.0184653	0.195619
Serinc5	5318	0.231747	6.99995	6.91313	0.018497	0.195619
Cpa3	1453	-1.70842	-0.344345	6.95362	0.0185043	0.195619
Ablim2	3761	-1.00569	-0.0197726	6.912	0.0185051	0.195619
Phlda3	1467	0.353795	5.67491	6.91098	0.0185123	0.195619
Chfr	3423	-0.285217	5.5795	6.9066	0.0185435	0.195741
Mphosph9	7837	0.321349	5.6466	6.90366	0.0185645	0.195741
Anks6	3552	0.26309	4.53266	6.90143	0.0185804	0.195741
Tle4	4883	-0.292464	5.89207	6.90024	0.0185889	0.195741
Bmp3	3112	-0.731884	1.55781	6.90021	0.0185891	0.195741
Nmnat3	2160	-0.49428	2.02201	6.89615	0.0186182	0.195803
Rcan2	3857	-0.427749	3.02846	6.89573	0.0186212	0.195803
Plag1	4635	0.370616	5.23689	6.89078	0.0186566	0.196039
Iffo2	6214	-0.278666	5.54952	6.88174	0.0187217	0.196584
Gal3st4	3162	-0.585191	2.23801	6.87854	0.0187448	0.196638
Cds1	3918	-0.444943	3.64234	6.8774	0.018753	0.196638
Pvt1	3074	0.637104	1.25913	6.86686	0.0188293	0.197185
Cmbl	1041	-0.469739	2.00466	6.86578	0.0188371	0.197185
Ggt7	2611	0.703725	1.48305	6.86473	0.0188447	0.197185
1700008O03Rik	911	-0.968556	0.0566178	6.86144	0.0188687	0.197219
Ski	5465	0.317252	7.91875	6.86067	0.0188742	0.197219
Bambi	5040	0.297081	6.35932	6.85714	0.0189	0.19735
Gsg1	1486	-1.06018	-0.16566	6.83404	0.0190691	0.198977
Slc4a11	3201	-1.0014	0.868066	6.83133	0.0190891	0.199047
Clock	9925	0.397021	5.56116	6.85022	0.0192202	0.200213
Espl1	6630	0.244911	6.61871	6.81261	0.0192276	0.200213
Nckap5	7593	0.557441	1.98997	6.80668	0.0192718	0.200354
Ap3s1	1561	-0.301681	5.08206	6.80604	0.0192765	0.200354
Tenm1	8361	0.845969	0.209528	6.8054	0.0192813	0.200354
Maob	2412	-0.621552	2.29833	6.79374	0.0193684	0.20112
Cyth1	3273	-0.262282	5.19775	6.79043	0.0193932	0.201238
Ogn	2540	1.25648	2.13309	7.1375	0.0194618	0.20181
Intu	6387	0.287283	4.22938	6.77044	0.019544	0.202522
Slc25a21	2766	-0.726248	1.23444	6.76151	0.0196117	0.203061
Ccnd2	5771	0.354794	8.88366	6.76002	0.0196231	0.203061
Tgfb3	3385	0.396091	5.74146	6.79591	0.0196533	0.203234
Sirt1	3910	-0.236104	5.84005	6.75242	0.0196809	0.203379
BC030336	4842	0.30632	5.59164	6.74902	0.0197069	0.203507
Pcdhb21	2712	0.639539	1.88914	6.72477	0.0198933	0.205159
Fdxr	1866	-0.354116	4.80941	6.72464	0.0198943	0.205159
Ubash3a	2953	-0.997363	0.139645	6.72134	0.0199198	0.205281
Wnt4	3823	-0.292821	7.47485	6.71854	0.0199415	0.205363
Cd109	5867	0.395078	4.02335	6.71532	0.0199665	0.205479
F2rl2	2464	-1.24511	0.280931	6.70625	0.0200408	0.205684
Colec12	3322	0.352386	7.36855	6.70728	0.020044	0.205684
Gulp1	2976	0.257541	6.04222	6.70514	0.0200456	0.205684
Ncoa7	5338	-0.278905	5.03495	6.70404	0.0200542	0.205684
Tep1	8163	0.262751	4.92986	6.70218	0.0200688	0.205684
Foxh1	1366	-1.08671	1.80494	6.8609	0.0200688	0.205684
Ripply3	1529	-0.473831	2.21551	6.69979	0.0200874	0.205734
Asb10	2318	0.77313	1.01007	6.69511	0.020124	0.205969
Dlgap4	5886	-0.215533	6.81106	6.68375	0.0202132	0.20674
Sh3bp2	3384	0.263225	4.79166	6.68043	0.0202394	0.206867
5033406O09Rik	1729	1.079	0.296281	6.66612	0.0203525	0.207825
Tcf23	4101	0.628774	2.76479	6.66507	0.0203608	0.207825
Pde3b	5286	0.302353	5.33565	6.65581	0.0204345	0.208316
Git2	5037	0.217718	5.90677	6.65419	0.0204474	0.208316
Gns	3855	0.289082	6.86348	6.65377	0.0204507	0.208316
Gbx2	2126	-0.970923	-0.0747327	6.65096	0.0204732	0.208404
Atp6v0d1	1617	-0.216528	6.24809	6.64904	0.0204885	0.208418
Nrxn1	9040	-0.575579	2.98125	6.64376	0.0205308	0.208706
Brip1	6933	0.271118	4.55775	6.64182	0.0205463	0.208722
Pgpep1	4882	-0.239053	5.88697	6.62841	0.0206541	0.209619
Kntc1	6961	0.224061	6.1855	6.62738	0.0206625	0.209619
Zfhx4	13874	-0.327487	6.13851	6.62294	0.0206984	0.209841
Hif3a	7019	0.403317	6.16239	6.70255	0.0207611	0.210334
Dab2ip	7509	0.233972	7.68001	6.6013	0.0208742	0.211069
Lamc1	7622	0.41649	8.80735	6.63215	0.0208756	0.211069
Hivep3	9021	-0.889544	1.03148	6.60043	0.0208813	0.211069
Thra	2246	0.227916	6.59258	6.59902	0.0208929	0.211069
Gm2a	4256	-0.38732	5.05348	6.59765	0.0209041	0.211069
Prdm5	2182	0.282465	4.35761	6.59204	0.02095	0.21139
Rab22a	1909	0.259209	5.57071	6.58107	0.0210402	0.21215
LOC102636514	553	0.853591	2.77505	6.69969	0.0210854	0.21215
Treml2	4509	-0.702123	1.62999	6.57496	0.0210906	0.21215
Hic1	4492	0.453035	7.3505	6.71956	0.0210924	0.21215
Pitx2	2796	1.83501	1.96505	7.18889	0.0210987	0.21215
Serinc3	3694	-0.294691	8.05463	6.57259	0.0211102	0.21215
Gm10433	1982	-0.899663	0.898663	6.56678	0.0211584	0.212491
Dzip1l	3928	0.35444	5.80428	6.56716	0.0211768	0.212534
Trpc3	3694	-0.473702	2.99588	6.56219	0.0211964	0.212589
Casp1	1513	-1.06683	-0.274006	6.55439	0.0212614	0.213058
Trim26	3235	-0.218024	6.07263	6.55316	0.0212717	0.213058
Anapc5	2761	0.239247	8.7924	6.54802	0.0213146	0.213298
Tagln	1586	0.779749	5.53853	7.14452	0.0213241	0.213298
Pold2	1610	0.287142	6.06817	6.54207	0.0213645	0.213445
Fam69b	1622	0.347278	4.79851	6.54173	0.0213673	0.213445
Sostdc1	1751	-0.558553	3.37585	6.53602	0.0214153	0.213526
Parvb	3705	-0.282793	6.28813	6.53582	0.021417	0.213526
Ppfia3	4866	-0.556482	1.90384	6.53567	0.0214182	0.213526
Mageb4	2401	-1.24679	-0.393596	6.53168	0.0214518	0.213719
Sema4g	4303	-0.311928	5.58563	6.52899	0.0214745	0.213803
Syt5	1750	-0.490894	2.14357	6.52125	0.0215399	0.214312
Itga9	7091	0.346823	7.61027	6.51888	0.02156	0.214369
Cisd1	965	-0.358953	4.37258	6.50694	0.0216615	0.215236
Kdelc2	3644	0.291979	5.90076	6.49986	0.0217219	0.215693
Atrn	8737	0.245428	6.45349	6.49415	0.0217708	0.216017
Gpr55	2550	-0.982217	-0.348788	6.49197	0.0217895	0.216017
Klhl42	6571	0.364675	5.25159	6.491	0.0217978	0.216017
Sec16b	4650	0.44891	2.84208	6.48726	0.02183	0.216193
Timp3	4681	0.362613	7.41815	6.49891	0.0218771	0.216517
Mycbp	1485	-0.340468	4.69859	6.47477	0.0219376	0.216972
Ak4	5162	0.38793	4.3157	6.47258	0.0219566	0.217017
Lhx2	2820	1.84522	0.172615	6.59925	0.021975	0.217056
Rap1gap2	6410	-0.403687	4.02127	6.46665	0.0220079	0.217238
Aldh1a2	2264	-0.324166	8.84036	6.45951	0.02207	0.217707
Galnt16	3920	0.656162	3.04301	6.48291	0.0221256	0.218112
Chek2	2247	0.350942	4.5048	6.44805	0.0221701	0.218407
Abhd11os	500	-0.768117	2.49145	6.48012	0.0222104	0.21866
Srcin1	6965	-0.672326	1.48778	6.43923	0.0222474	0.218881
Polq	8552	0.313211	4.81721	6.42394	0.0223823	0.220043
Tor3a	3268	-0.490239	2.42024	6.42251	0.0223949	0.220043
Klf6	4217	0.196023	5.86308	6.41422	0.0224684	0.220579
Phf19	3743	-0.520616	3.2081	6.41304	0.0224789	0.220579
Dnah17	14889	0.58119	2.22301	6.40737	0.0225294	0.22093
Cxcr4	1814	-0.523734	3.41771	6.39658	0.0226259	0.221731
Pbx2	2801	-0.231149	7.81398	6.3844	0.0227353	0.222657
Atg2a	6340	0.230735	5.98327	6.37974	0.0227774	0.222885
C130021I20Rik	3815	-1.1918	0.248188	6.37737	0.0227988	0.222885
Hcls1	2018	-0.532829	2.8261	6.37607	0.0228105	0.222885
Anxa1	1395	0.555172	2.97198	6.37355	0.0228333	0.222885
Reep2	1926	-0.363108	3.65905	6.37317	0.0228368	0.222885
Atp6v1h	1976	-0.231036	5.75743	6.37195	0.0228477	0.222885
Ddx19b	6750	-0.258316	5.43531	6.36937	0.0228712	0.222968
Arhgap33	4447	0.271409	5.50821	6.3608	0.0229491	0.223582
Fam107a	3144	-0.640921	1.66855	6.35581	0.0229946	0.223879
Col9a2	2746	0.540799	5.2261	6.57553	0.0230111	0.223895
Acvr1	3298	0.219796	5.70158	6.34783	0.0230676	0.224297
Rarres2	708	0.425238	4.11695	6.34622	0.0230823	0.224297
Lrrc40	2796	-0.211118	5.85415	6.33812	0.0231567	0.22482
Caskin1	6174	-0.506473	3.60727	6.33709	0.0231662	0.22482
Strn4	3535	0.214697	7.21282	6.33191	0.0232139	0.224964
Tle3	5202	0.279417	7.29147	6.33025	0.0232293	0.224964
Bcl11a	7017	-0.344204	5.29783	6.3299	0.0232324	0.224964
Bpgm	2068	0.301166	5.0971	6.32897	0.023241	0.224964
S100a6	719	0.617767	3.5392	6.37229	0.0232967	0.225357
Ppm1h	7516	-0.520631	3.96805	6.35286	0.0233168	0.225382
Tgfbr3	6053	0.327519	5.71605	6.31887	0.0233346	0.225382
Fcgr3	1353	-0.850098	2.42981	6.40596	0.0233579	0.225382
Aldh5a1	5647	-0.313875	5.14032	6.31572	0.0233639	0.225382
1600014C10Rik	3450	-0.333153	3.73479	6.31458	0.0233745	0.225382
BC017158	2588	0.253497	5.0855	6.3105	0.0234125	0.225603
Tctn2	2733	0.286612	4.85704	6.30603	0.0234542	0.225741
Id2	1272	0.209023	7.19884	6.30573	0.0234569	0.225741
Ssx2ip	3694	-0.317414	5.06803	6.30365	0.0234764	0.225783
Mov10	3770	-0.235903	6.7415	6.29814	0.023528	0.226083
Gm11696	2765	-0.784586	0.597631	6.29684	0.0235402	0.226083
Igsf10	10084	0.303406	5.38737	6.29549	0.0235528	0.226083
Arhgef17	10250	0.261099	8.30682	6.29215	0.0235842	0.226239
Slc39a3	3462	0.249256	4.97442	6.28622	0.02364	0.22651
Gpx3	1517	0.292557	5.40656	6.28593	0.0236427	0.22651
Ccdc125	2705	0.388239	3.21773	6.27926	0.0237057	0.226968
Pcif1	2752	0.217323	6.40625	6.26872	0.0238056	0.227651
Casz1	8500	-0.48752	2.63476	6.26854	0.0238073	0.227651
Dnajb3	1017	-0.437453	2.70627	6.26423	0.0238482	0.227813
Ccdc13	2640	0.825217	0.296707	6.26356	0.0238547	0.227813
Psme1	977	-0.226683	6.42175	6.25363	0.0239494	0.228566
Pak1	3061	-0.240579	5.2349	6.25149	0.0239699	0.228566
Col15a1	5319	0.286011	6.50933	6.25051	0.0239792	0.228566
Tceal6	1115	0.525705	2.541	6.24871	0.0239966	0.228585
Cux2	5113	0.383856	5.21325	6.26194	0.0240236	0.228697
Grhl3	2779	-0.575069	1.27456	6.24374	0.0240443	0.228749
Nr1h2	2022	0.260409	5.98859	6.2404	0.0240764	0.228909
Ifit2	3949	0.30708	4.15521	6.23135	0.0241636	0.229593
Pigs	2488	0.255622	6.44956	6.22837	0.0241924	0.229622
Noc2l	2785	0.272934	6.92643	6.22786	0.0241974	0.229622
1110006O24Rik	768	-0.662061	0.746904	6.22041	0.0242696	0.230056
Kdsr	5582	-0.294636	4.53158	6.21998	0.0242738	0.230056
Eno3	1604	-0.413346	4.72764	6.22889	0.0243102	0.230255
Cga	691	-1.46533	-0.747582	6.21376	0.0243343	0.230338
Phtf1	3454	0.198804	5.94609	6.20968	0.0243741	0.230569
Syt12	3277	0.647937	0.609124	6.20539	0.024416	0.230772
Cetn4	1059	-0.588291	0.916724	6.20433	0.0244264	0.230772
Prkce	6254	-0.366309	5.05992	6.20131	0.024456	0.230779
Slc6a15	3644	0.575975	1.37165	6.20111	0.0244579	0.230779
C430049B03Rik	2993	-0.502049	6.23885	6.47158	0.0244799	0.230836
Unc13d	3967	-0.755335	1.32316	6.19735	0.0244948	0.230836
Tnfrsf11b	2818	0.702798	2.33025	6.19086	0.0245586	0.231292
Utp14b	3981	-0.449044	4.02972	6.18766	0.0245901	0.231443
Sp110	1971	-0.855767	0.221714	6.18397	0.0246265	0.231641
Selplg	2604	-1.05397	0.462013	6.17944	0.0246714	0.231917
Tceal8	2358	-0.239895	6.67971	6.17258	0.0247394	0.23215
4921525O09Rik	3272	-0.956983	-0.270136	6.17215	0.0247437	0.23215
Arhgdib	1414	-0.35337	4.43671	6.17018	0.0247632	0.23215
Pter	3706	0.366134	3.50657	6.16945	0.0247704	0.23215
Mob1a	1562	0.271964	6.03993	6.16913	0.0247736	0.23215
B3galt6	3213	0.331899	4.45306	6.16656	0.0247992	0.232245
Sptbn2	8235	-0.395704	5.75474	6.22363	0.0248502	0.232456
Lrrc10b	2077	-0.796249	0.261934	6.16018	0.0248628	0.232456
Mdc1	7352	0.229624	7.48729	6.15963	0.0248683	0.232456
Fam134b	3859	-0.42227	2.92155	6.15504	0.0249142	0.232739
Dnajc28	3535	-0.357071	3.43166	6.14553	0.0250096	0.233128
Calcoco2	2029	-1.7696	-0.285048	6.31155	0.0250386	0.233128
Hspg2	14177	0.428334	9.25252	6.17739	0.0250496	0.233128
4833418N02Rik	1530	-0.650737	1.05567	6.14151	0.0250501	0.233128
Hat1	1576	-0.214715	6.70661	6.13924	0.0250729	0.233128
Trim17	1680	0.658003	0.705548	6.13823	0.0250831	0.233128
Extl1	4114	0.617522	1.23871	6.13776	0.0250879	0.233128
Rev3l	10665	0.292086	7.46259	6.13548	0.025111	0.233128
Pigk	4865	0.221101	6.25858	6.13525	0.0251132	0.233128
Rora	12321	-0.409592	3.14678	6.13405	0.0251254	0.233128
Pgr	6889	0.598912	1.21902	6.1339	0.0251269	0.233128
Iba57	4567	-0.381881	3.43477	6.12907	0.0251758	0.233437
Baz2a	8369	-0.286152	7.07782	6.12227	0.0252447	0.233931
Aldh1a7	2060	-0.512432	2.6978	6.11998	0.0252681	0.234003
Cald1	4035	0.27009	9.19117	6.11803	0.0252879	0.234042
Jade1	5952	-0.306208	5.79968	6.11409	0.0253281	0.234161
Klhdc8a	4269	-1.49193	-0.728619	6.11288	0.0253404	0.234161
Spsb4	2232	-0.40172	4.86348	6.12593	0.0253648	0.234161
Ret	7341	-1.14166	4.03611	6.74173	0.025376	0.234161
Gprin1	4141	-0.454052	2.84009	6.10911	0.0253789	0.234161
Ces1d	1966	-1.29244	-0.760002	6.10648	0.0254059	0.234265
Ing5	4538	0.224554	5.82584	6.10476	0.0254235	0.234284
Olfml3	1736	0.387242	6.36135	6.18601	0.0254546	0.234373
Syt3	2498	-0.807866	0.581854	6.09953	0.0254771	0.234373
9930014A18Rik	5130	0.316102	3.58078	6.09924	0.0254801	0.234373
Zswim5	5397	-0.491915	3.28203	6.09314	0.0255428	0.234788
Asb9	1128	-0.855963	0.234098	6.09181	0.0255566	0.234788
Prtn3	970	-0.585767	2.446	6.08469	0.0256301	0.235319
Klf11	3982	-0.274573	5.04699	6.07754	0.0257042	0.235697
Chst8	2397	-0.634154	1.47595	6.07593	0.0257208	0.235697
Ncf1	2969	-0.539853	2.63556	6.07551	0.0257252	0.235697
Colgalt2	4056	0.519411	2.24406	6.07455	0.0257351	0.235697
Vat1	2732	-0.293883	6.30242	6.07313	0.0257499	0.235697
Ggt1	2241	-0.444813	4.08913	6.06302	0.0258553	0.236441
Nr5a2	3857	-0.794343	2.0941	6.08738	0.02591	0.236441
Tfap2b	6502	-1.23841	3.16794	6.56146	0.025915	0.236441
Tnfaip8l2	1122	-0.903236	0.392004	6.05679	0.0259205	0.236441
Myo1g	3307	-0.725304	1.16953	6.05657	0.0259228	0.236441
Lrrc28	4261	-0.364451	3.72224	6.05433	0.0259463	0.236441
Serpinb6b	1859	-0.524512	5.03437	6.24376	0.0259538	0.236441
Carm1	3218	0.248797	7.16925	6.0522	0.0259686	0.236441
Col3a1	5564	0.390401	11.296	6.05177	0.0259731	0.236441
Sox15	1138	-0.843429	0.945862	6.04517	0.0260426	0.23692
Tmem5	1378	0.236667	5.16621	6.04192	0.0260768	0.23692
Pcnxl3	7264	0.241866	7.49834	6.03923	0.0261053	0.23692
Mapt	5380	-0.481212	2.59731	6.03816	0.0261166	0.23692
Elf5	2245	0.675575	1.44751	6.03725	0.0261262	0.23692
Rab27a	3441	-0.57487	3.51869	6.06623	0.0261325	0.23692
Ffar2	2826	-0.854131	-0.0420106	6.03361	0.0261647	0.23692
Boc	4428	0.195828	6.53003	6.03299	0.0261713	0.23692
Rab27b	7525	-0.567166	2.22829	6.03222	0.0261794	0.23692
Dnajb9	1865	0.282065	5.6451	6.0318	0.0261839	0.23692
Rasgrp2	2193	-0.364564	3.35091	6.02973	0.0262058	0.23692
Rian	3579	0.475914	8.92321	6.13579	0.0262184	0.23692
Cdkl2	4576	-0.692046	1.47619	6.02733	0.0262313	0.23692
Pmaip1	2654	-0.691193	1.06065	6.02582	0.0262474	0.236922
Zfp185	3557	0.279217	4.54765	6.02359	0.0262711	0.236993
Jmjd8	2092	0.282988	5.62556	6.01544	0.026358	0.237634
Slc35e1	7029	0.228581	6.28143	6.01323	0.0263816	0.237704
Ogfod1	5311	0.279261	4.86112	6.0033	0.0264881	0.238369
Etv6	5696	-0.28028	5.86722	6.00134	0.0265091	0.238369
Dppa3	818	-1.019	3.60699	6.4657	0.0265243	0.238369
Asic4	2650	-0.40309	4.02011	5.99829	0.0265419	0.238369
Ebf2	5532	-1.17117	1.00516	6.08331	0.0265456	0.238369
Lbh	3068	0.281692	9.2289	5.99746	0.0265509	0.238369
Tph2	2626	-1.50906	-0.0793256	6.07896	0.0265787	0.238476
Atp5g3	724	-0.323105	8.05548	5.99336	0.0265951	0.23848
Axl	5084	0.285213	8.36196	5.99015	0.0266297	0.238648
Fn3k	4358	-0.595146	0.797309	5.98393	0.026697	0.239108
Pcdhgb6	4683	0.372482	4.7517	5.97941	0.0267461	0.239404
Tmprss13	3244	-0.663971	1.82132	5.97664	0.0267763	0.239532
Apobr	3599	-0.665923	0.854686	5.97141	0.0268331	0.239897
Dad1	3735	0.259833	6.22886	5.96792	0.0268712	0.240035
Mmp15	4279	-0.224369	6.78763	5.96707	0.0268806	0.240035
Ddt	609	-0.369153	4.0357	5.9572	0.0269886	0.240856
Sema4c	4292	0.240239	6.87441	5.95257	0.0270395	0.241038
Rnf165	7300	-0.417712	3.92021	5.95242	0.0270412	0.241038
Gtf2ird2	3468	0.264171	4.66991	5.94855	0.0270838	0.241158
Ccnj	3817	-0.224196	5.47895	5.94828	0.0270868	0.241158
Synpo2	7116	0.495772	2.64224	5.94537	0.0271189	0.241231
Fzd10	2988	-0.505716	4.26787	6.00457	0.0271353	0.241231
Zfp60	4057	-0.255462	6.08156	5.93856	0.0271942	0.241231
Ptrf	3218	0.344736	6.46303	5.96683	0.0271992	0.241231
Lhfpl2	4348	0.325544	8.14065	5.93764	0.0272043	0.241231
Rem1	1603	0.449483	3.46887	5.93612	0.0272211	0.241231
Liph	3860	-0.953866	1.83002	6.0224	0.0272511	0.241231
Wtip	1955	0.206786	5.84709	5.93312	0.0272545	0.241231
Phlda2	737	-1.13143	1.10813	6.0298	0.0272556	0.241231
Pdk4	3453	-0.585252	1.5314	5.93298	0.027256	0.241231
Prpf18	3413	0.209463	6.1034	5.93026	0.0272862	0.241356
Gfra2	3487	0.577969	4.03847	6.0321	0.0273029	0.241361
Syt1	4820	1.30636	2.74427	6.38991	0.0273315	0.241471
Mettl24	1529	-0.489057	3.61816	5.91038	0.0275083	0.24289
Usp36	5609	0.199151	6.08181	5.90784	0.0275368	0.242998
9530068E07Rik	2467	0.238533	8.06364	5.90606	0.0275568	0.243032
Lypd1	2044	-0.927219	-0.109769	5.90223	0.0276	0.243269
Suz12	4373	0.229123	7.28373	5.90056	0.0276187	0.243291
Npl	1403	-0.409133	3.29538	5.89131	0.0277233	0.243866
Acot4	2325	-0.859719	0.360787	5.89073	0.0277298	0.243866
Wscd2	3811	-0.426929	2.81133	5.89047	0.0277327	0.243866
Fkbp14	2644	0.302349	5.18639	5.88703	0.0277717	0.243983
Arnt2	6073	0.282602	6.83	5.88642	0.0277787	0.243983
Gpr161	1943	0.323763	3.98117	5.88334	0.0278136	0.244038
Tspan5	3168	0.272196	5.57661	5.88258	0.0278223	0.244038
Ddost	2095	0.280365	7.90329	5.88157	0.0278338	0.244038
Cotl1	1639	-0.301796	6.96448	5.8791	0.0278619	0.244142
Gbf1	6401	0.300726	6.94167	5.87259	0.0279362	0.244378
Hpcal1	1561	-0.254177	5.54409	5.87239	0.0279384	0.244378
Klhl11	2436	0.375431	4.4952	5.87081	0.0279565	0.244378
Syt17	1617	-0.552572	1.45764	5.87006	0.027965	0.244378
Fabp4	641	0.681696	2.24874	5.86949	0.0279716	0.244378
Plet1	1846	-0.472413	3.03103	5.86807	0.0279878	0.244378
2610008E11Rik	4229	-0.263339	6.60107	5.86672	0.0280033	0.244378
Kcng4	3806	-0.825714	0.505384	5.86359	0.0280391	0.244378
Bmp4	1994	0.425148	5.64462	5.96077	0.0280856	0.244378
Plscr2	1900	0.439068	2.99893	5.85884	0.0280936	0.244378
Col8a2	4331	0.250029	5.25276	5.85789	0.0281046	0.244378
Meis3	1774	-0.344566	5.20842	5.85713	0.0281133	0.244378
Mmd	2661	0.196023	6.88204	5.8569	0.028116	0.244378
Lrmp	2450	-0.564869	1.83108	5.85259	0.0281657	0.244378
Mia3	6741	0.201785	7.31533	5.85147	0.0281786	0.244378
Grina	1693	-0.243116	5.35677	5.85105	0.0281834	0.244378
Angpt2	3560	0.718404	3.20535	5.95083	0.0281967	0.244378
Pnpo	2036	-0.275605	4.52814	5.84983	0.0281975	0.244378
Ssc4d	2724	0.364967	3.36478	5.84972	0.0281987	0.244378
Gla	3032	0.306582	3.96344	5.84557	0.0282467	0.244614
C2	2644	-0.734806	0.707175	5.84319	0.0282742	0.244614
Gspt2	2493	-0.368037	3.02611	5.84314	0.0282749	0.244614
Fanci	4619	0.313741	4.89141	5.83986	0.0283129	0.244801
Sapcd1	943	0.82615	0.246953	5.83391	0.028382	0.245026
Lat	1234	-0.630133	1.61554	5.83282	0.0283947	0.245026
Lpcat4	1902	0.316902	4.20765	5.8326	0.0283973	0.245026
Tmem43	2850	0.223164	5.91716	5.83137	0.0284115	0.245026
Chchd10	948	-0.445129	3.84913	5.83059	0.0284206	0.245026
Ypel5	2869	-0.262198	5.35158	5.82717	0.0284606	0.245126
Ntsr1	3916	-0.580724	3.95746	5.92701	0.028465	0.245126
Lman2	4315	0.205186	7.50342	5.82313	0.0285077	0.245353
Gatsl2	4745	-0.258027	4.59364	5.81626	0.0285882	0.24576
Vav1	4168	-0.630222	2.0172	5.81508	0.028602	0.24576
Slc15a1	3123	-0.95167	-0.206458	5.81361	0.0286193	0.24576
Actr3b	1711	-0.67345	1.45591	5.8135	0.0286206	0.24576
Tgif1	2674	0.229153	6.38958	5.80864	0.0286778	0.246075
Col4a1	6615	0.465727	9.55647	5.88974	0.0286901	0.246075
Tmtc3	6630	0.226403	6.33831	5.80528	0.0287174	0.246168
Ccdc30	4712	-0.431284	2.75072	5.80222	0.0287535	0.246226
Hspa4l	3558	-0.421726	3.22999	5.80192	0.028757	0.246226
Ift57	2540	0.248413	4.49806	5.79631	0.0288233	0.246652
Ssh1	3174	0.293353	4.80023	5.79162	0.0288789	0.246856
Slc41a1	4661	0.244116	5.27817	5.78765	0.0289261	0.246856
Cyp4f15	2133	-1.41292	-0.710889	5.7865	0.0289398	0.246856
Sema5a	10809	0.682566	7.28719	6.25081	0.0289406	0.246856
Mkrn3	2547	-0.394846	3.21978	5.78637	0.0289414	0.246856
Pou2f2	3436	-0.784675	1.05167	5.78599	0.0289459	0.246856
Creb3l4	1786	0.405753	2.38924	5.78346	0.028976	0.246911
Rnf157	4655	0.27025	6.17797	5.78267	0.0289854	0.246911
Fam214b	3495	0.259362	5.1684	5.78071	0.0290087	0.24697
Tmem164	6599	-0.240726	7.26402	5.77932	0.0290253	0.246971
Phlpp2	7847	0.25743	5.50856	5.7764	0.0290603	0.247054
Os9	4049	0.236387	6.98303	5.7746	0.0290818	0.247054
Zfp281	5275	-0.291551	6.15864	5.77401	0.0290888	0.247054
Papolb	2337	0.940716	-0.220881	5.77191	0.0291139	0.247054
Pofut1	5603	0.243581	6.63625	5.77161	0.0291175	0.247054
Chst12	1786	0.395772	3.98663	5.76987	0.0291385	0.247092
Ms4a6b	1687	-0.76429	1.47749	5.76135	0.0292409	0.247814
Crabp1	802	-0.655654	6.34217	6.22054	0.0292574	0.247814
Men1	3040	0.20361	6.80247	5.7573	0.0292896	0.247814
Cldn6	1506	-0.423629	5.22933	5.83336	0.0292898	0.247814
Rbmxl2	1472	-0.819464	1.63922	5.76246	0.0293339	0.247927
D030068K23Rik	3677	0.773382	0.270078	5.75251	0.0293475	0.247927
Snord4a	70	-1.00257	-0.103587	5.74961	0.0293826	0.247927
Ggcx	3323	0.235889	5.28403	5.74875	0.029393	0.247927
Pm20d1	3540	-0.57398	1.66252	5.74813	0.0294005	0.247927
Gypa	1827	-0.768616	1.82433	5.74662	0.0294187	0.247927
Gltp	1611	-0.391963	4.22172	5.7466	0.029419	0.247927
Parm1	2085	0.508945	4.64614	5.85603	0.0294446	0.248003
Slc37a1	3623	-0.80913	1.21145	5.7409	0.0294883	0.248232
Tfrc	4914	-0.256257	6.57886	5.73911	0.02951	0.248232
Tubb4a	2228	0.393676	4.16014	5.73817	0.0295215	0.248232
Mmp14	2597	0.270163	8.41468	5.7358	0.0295503	0.248335
Thnsl2	2086	-0.426408	3.1312	5.73305	0.0295839	0.248478
Gabarapl2	980	-0.342963	4.695	5.72789	0.029647	0.248868
Dph1	2103	0.328132	4.20613	5.7235	0.0297006	0.248983
Haus3	1953	-0.246155	5.20609	5.72137	0.0297268	0.248983
Hprt	1349	-0.309748	5.28918	5.72111	0.02973	0.248983
Eng	3572	0.353825	6.13336	5.75632	0.0297553	0.248983
Ms4a7	1716	-0.850528	-0.0936289	5.71632	0.0297889	0.248983
Sdpr	3055	0.456416	3.91376	5.71592	0.0297938	0.248983
Dixdc1	5717	-0.238111	5.37583	5.71572	0.0297963	0.248983
Jakmip1	2382	-0.558965	2.27614	5.71527	0.0298018	0.248983
Phldb1	5461	0.201609	7.26955	5.7138	0.0298199	0.248983
Ldlrap1	2671	0.232438	4.85391	5.71305	0.0298291	0.248983
Kcnn3	7617	0.663649	3.02296	5.75274	0.0298434	0.248983
4931429I11Rik	3068	-0.840203	1.32094	5.70839	0.0298866	0.249099
Plin1	1916	-1.20269	-0.339091	5.70807	0.0298906	0.249099
Spopl	2858	0.265438	4.39793	5.70622	0.0299134	0.249151
Fbxo6	2149	-0.456036	2.56134	5.70393	0.0299417	0.249248
Akt3	4735	0.221707	6.34905	5.69822	0.0300124	0.249506
Pantr1	546	-0.852844	0.437278	5.69757	0.0300205	0.249506
Tbc1d13	3470	-0.195695	6.56081	5.6974	0.0300226	0.249506
Slc43a2	7232	-0.340418	4.37762	5.69467	0.0300565	0.249607
C630043F03Rik	2687	-0.255445	5.19864	5.69374	0.0300681	0.249607
Fmo2	3336	1.29023	0.00891016	5.70303	0.0301219	0.249915
Hadha	3835	-0.229543	7.70186	5.6839	0.0301908	0.250224
Rab18	3688	0.203339	7.36054	5.68376	0.0301926	0.250224
Fam129a	3939	-0.462174	3.45147	5.6813	0.0302233	0.250341
Shisa9	4844	0.748685	1.23101	5.6775	0.0302709	0.250395
Dok7	2483	-0.807457	0.629979	5.67468	0.0303063	0.250395
Zfp105	2004	-0.226514	5.20812	5.67394	0.0303155	0.250395
Myo9b	7297	0.208013	7.23184	5.67366	0.030319	0.250395
St7	2758	0.320734	4.02665	5.67338	0.0303226	0.250395
Ptpn3	6369	-0.388709	4.31941	5.67277	0.0303302	0.250395
Hhat	2835	0.366404	3.74919	5.66513	0.0304263	0.250968
Ttll10	2307	0.529152	1.97704	5.6646	0.030433	0.250968
Themis2	2542	-0.782356	1.06498	5.65804	0.0305159	0.251512
Slc6a7	3343	0.873744	0.783287	5.65506	0.0305535	0.251684
Tm9sf1	2516	0.203351	6.38497	5.6522	0.0305899	0.251845
Large	3669	0.203516	5.99289	5.64597	0.030669	0.252358
Masp1	2752	0.702982	2.87298	5.70291	0.0307063	0.252526
Ptpre	5411	-0.603093	2.45114	5.63883	0.03076	0.252765
Fkbp7	898	0.358715	4.71338	5.63812	0.0307691	0.252765
Il2rg	1663	-0.426374	2.581	5.63273	0.0308379	0.253192
Slc52a3	2766	-0.812945	1.06463	5.62887	0.0308874	0.253459
Itk	4671	-0.767879	0.31773	5.62473	0.0309406	0.253557
Parp3	2633	-0.586979	1.2492	5.62332	0.0309588	0.253557
Fabp5	953	0.344153	4.81848	5.6228	0.0309655	0.253557
Rpl18a	1291	0.300387	7.73201	5.62268	0.0309669	0.253557
Lrrc7	7462	0.538973	2.77352	5.62079	0.0309913	0.253617
Dpy19l1	4739	0.206186	6.59714	5.61947	0.0310083	0.253618
Utp14a	2431	0.204761	5.30401	5.61677	0.0310431	0.253705
Zfp869	3491	-0.234428	5.75974	5.61602	0.0310527	0.253705
Ccdc85a	5460	-0.468745	2.004	5.61362	0.0310838	0.253737
Bcl2l11	7137	-0.236325	5.94027	5.61309	0.0310906	0.253737
Hps6	2696	-0.372812	3.46159	5.60806	0.0311558	0.254131
Cldn19	4236	-0.532114	2.33802	5.60464	0.0312	0.254353
Alx4	5203	-0.698696	4.45421	5.91739	0.0312418	0.254458
Tbx1	1949	-0.844398	1.82109	5.62925	0.0312469	0.254458
Slc11a2	5635	-0.324981	6.04704	5.60617	0.0313168	0.254621
Sorcs2	5721	0.277579	5.79733	5.59507	0.0313245	0.254621
2610028E06Rik	3543	0.642209	2.9205	5.62063	0.0313286	0.254621
Lrp5	5172	0.295982	7.18429	5.59428	0.0313348	0.254621
Mir22hg	1766	-0.77278	1.89814	5.59315	0.0313542	0.25464
Npr2	3656	-0.27466	5.32702	5.58647	0.0314369	0.255174
Ptcd1	3219	0.236074	4.73112	5.58271	0.0314862	0.255316
Sh3rf3	5781	-0.878562	0.21625	5.58253	0.0314885	0.255316
Arrb1	7112	-0.264361	6.21924	5.57713	0.0315595	0.255753
Nkain2	3745	-0.638466	1.83507	5.57497	0.0315878	0.255844
Fgl2	3769	0.751347	1.17792	5.57223	0.0316239	0.255998
Grm4	4381	-0.656918	1.618	5.56999	0.0316535	0.256073
Col6a2	3729	0.648952	7.29729	5.98679	0.0316673	0.256073
Vmp1	2773	-0.250715	6.0023	5.56053	0.0317786	0.256741
Mbnl2	4553	0.267343	6.73241	5.56006	0.0317848	0.256741
Gpr180	2877	0.273741	5.09955	5.55881	0.0318013	0.256741
Cadm3	4159	0.361852	3.84856	5.55396	0.0318658	0.257096
Plekhd1	3527	-0.599226	1.33904	5.55283	0.0318809	0.257096
Ltbp1	8137	0.341678	8.96619	5.55163	0.0318968	0.257096
Agfg2	2935	0.248969	4.90982	5.55007	0.0319176	0.257107
Nphp3	6426	0.268939	4.79951	5.54896	0.0319324	0.257107
Pkn2	6207	0.202245	7.31798	5.54298	0.0320122	0.25761
Mtf1	7631	0.25837	4.92031	5.53953	0.0320584	0.257844
C130074G19Rik	2853	-0.423942	5.18988	5.61222	0.0320963	0.257938
Sphk1	2296	0.567496	2.38586	5.53608	0.0321045	0.257938
Stard13	5638	0.345491	4.31986	5.52705	0.0322261	0.258776
Hacd3	2733	-0.210604	6.65095	5.52145	0.0323015	0.259199
Kank4	4801	0.277697	4.55781	5.51953	0.0323275	0.259199
Nkain3	6733	-0.438585	2.43674	5.51929	0.0323307	0.259199
Scn4a	6598	-1.04732	0.301453	5.51513	0.0323871	0.259512
Nid1	6046	0.378151	8.448	5.53528	0.0324599	0.259957
Hsd3b4	5260	-0.619464	0.670104	5.5065	0.0325042	0.260172
Bag3	2593	-0.328022	5.35168	5.50494	0.0325255	0.260204
Egflam	4893	0.380276	5.41936	5.54183	0.0325698	0.260348
Gdpd5	3583	0.255494	5.08184	5.50106	0.0325783	0.260348
Arrdc4	3955	-0.272711	5.40609	5.49842	0.0326143	0.260403
4930453N24Rik	1331	-0.244232	4.97445	5.49802	0.0326198	0.260403
Nfs1	2053	0.248875	4.58005	5.49573	0.0326511	0.260468
C1qtnf2	1211	0.586867	1.47044	5.49314	0.0326866	0.260468
Nwd1	7724	0.84915	0.193954	5.49256	0.0326946	0.260468
Mgat2	2616	0.22181	5.88989	5.49234	0.0326975	0.260468
Uevld	4607	0.28766	4.334	5.48877	0.0327464	0.260719
Nfkbia	1579	-0.287231	4.61366	5.48005	0.0328665	0.261535
Pax8	2569	-0.448729	4.50372	5.51927	0.0329364	0.261709
Islr	2355	0.446051	7.08616	5.6391	0.03297	0.261709
Dtd1	1283	0.262721	4.03937	5.47162	0.0329829	0.261709
Vmn1r32	2442	-1.10928	0.193982	5.47152	0.0329842	0.261709
Fam196b	5371	-0.783282	1.68256	5.48367	0.0329919	0.261709
Trpm6	6509	-0.706879	0.983689	5.47013	0.0330035	0.261709
Peli1	3485	-0.194657	6.44296	5.46822	0.0330299	0.261709
D430042O09Rik	6191	0.194724	5.54349	5.46625	0.0330572	0.261709
Ide	4964	-0.277789	6.09347	5.4659	0.0330622	0.261709
Fabp3	640	-0.752135	1.04226	5.46584	0.033063	0.261709
Fam171b	3394	0.331081	3.77675	5.46246	0.0331099	0.261942
Gldc	3785	-0.659772	4.44698	5.7359	0.033323	0.263489
Cdca7l	2611	0.260683	5.10665	5.44262	0.033387	0.263674
Clmn	12098	0.255789	6.23205	5.44258	0.0333875	0.263674
Pitrm1	3534	0.198368	7.34683	5.44158	0.0334016	0.263674
2310002F09Rik	2554	0.730704	0.443301	5.4405	0.0334168	0.263674
Mpo	2546	-0.989851	3.08425	5.74197	0.0334496	0.263794
Tram2	1390	0.433784	3.20295	5.43447	0.0335016	0.26395
Foxj2	5013	0.244383	5.23742	5.43426	0.0335046	0.26395
Trim71	5192	-0.715676	2.81379	5.50512	0.0335351	0.264051
Tmem245	6895	0.2779	5.2523	5.42922	0.0335757	0.264232
6030408B16Rik	1967	0.376046	4.5115	5.42627	0.0336174	0.264421
Cdc42ep1	2542	0.296776	5.46013	5.41284	0.0338081	0.265782
Isoc1	2563	0.239898	7.08536	5.41032	0.0338439	0.265924
A630072M18Rik	5410	-0.358806	3.05771	5.40707	0.0338903	0.266149
Ap5b1	3092	-0.488322	2.38724	5.40506	0.033919	0.266235
Heph	5933	0.224702	7.07824	5.40286	0.0339504	0.266288
Tex19.1	1739	-1.09579	2.67286	5.72548	0.0339613	0.266288
Rtn4ip1	2981	-0.285707	3.80871	5.39514	0.0340612	0.266931
Otud7a	3461	-0.689807	0.500887	5.39378	0.0340806	0.266944
D17H6S53E	2126	-0.299055	3.6729	5.39211	0.0341046	0.266993
Tbkbp1	3335	-0.247856	5.72827	5.39007	0.034134	0.26705
Myl1	1110	-0.968498	0.711912	5.38913	0.0341476	0.26705
Mgst3	635	-0.403492	3.74338	5.38596	0.0341933	0.267267
Slc19a1	2390	0.314092	4.47379	5.38089	0.0342666	0.267701
Fgf17	1687	-1.10052	-0.476205	5.37292	0.034382	0.268463
Rab12	2010	0.18845	6.1737	5.37069	0.0344144	0.268465
Pcdhb15	2795	0.80936	0.695839	5.37044	0.0344181	0.268465
Filip1	4207	0.510165	2.57878	5.36706	0.0344672	0.268708
1810055G02Rik	1882	0.358334	4.76702	5.36417	0.0345093	0.268896
Tspan15	3605	-0.310194	4.93647	5.36077	0.034559	0.26891
Phldb3	2282	-0.461365	1.48379	5.35978	0.0345734	0.26891
Milr1	2474	-0.773665	0.624474	5.35944	0.0345784	0.26891
Slc16a12	3870	-0.596854	2.64905	5.35914	0.0345828	0.26891
Fes	2762	-0.316595	4.07664	5.35603	0.0346283	0.269002
Rarg	3399	-0.282365	5.21483	5.35576	0.0346322	0.269002
Atxn2l	3718	0.245253	7.67911	5.35464	0.0346486	0.269002
Prdm14	2593	-0.85716	1.17855	5.35331	0.0346682	0.269015
Enho	1247	-0.501076	3.28655	5.34844	0.0347396	0.269373
Wif1	2242	-0.741244	0.655072	5.34771	0.0347503	0.269373
Gabra3	3727	0.444075	3.43687	5.3359	0.0349244	0.27053
Rassf5	3405	-0.615424	2.12232	5.33335	0.0349622	0.27053
Rap1a	2459	-0.223052	5.71216	5.3319	0.0349836	0.27053
Pcdhb20	3398	0.495886	2.98444	5.33064	0.0350023	0.27053
Flrt1	5862	0.342779	4.2792	5.33039	0.035006	0.27053
Igsf9	4249	0.24727	6.75304	5.33027	0.0350078	0.27053
Adipor1	3448	0.198721	6.6915	5.32833	0.0350366	0.270577
Fhod3	6237	-0.315863	4.8721	5.32743	0.03505	0.270577
Ext1	3464	0.199827	6.95497	5.32476	0.0350897	0.270578
Cnih2	1369	-0.330424	4.26259	5.31993	0.0351615	0.270578
Sik2	3552	0.328246	4.11533	5.31937	0.0351698	0.270578
Zbtb7c	4572	-0.236117	6.84034	5.31912	0.0351736	0.270578
Plod1	3252	0.236575	6.28601	5.31883	0.0351779	0.270578
Rrn3	3598	-0.242372	6.77935	5.31739	0.0351994	0.270578
Apln	3148	0.404567	2.99373	5.31686	0.0352073	0.270578
Prss41	1112	0.777072	1.24574	5.3166	0.0352112	0.270578
Vmn2r29	3806	0.626062	1.03895	5.3165	0.0352127	0.270578
Stk32b	3440	-0.584175	1.7841	5.30738	0.0353491	0.271487
Nim1k	4103	-0.701456	1.27851	5.30255	0.0354215	0.271814
Tmem30a	3660	0.183788	6.99069	5.30212	0.035428	0.271814
Trip11	6448	0.275225	5.5234	5.30077	0.0354483	0.271831
B3gnt7	2595	0.344991	4.68787	5.29209	0.0355792	0.272695
Kcp	4888	0.352472	6.81366	5.3372	0.0356669	0.273201
Gmpr	1584	0.314891	4.70999	5.28532	0.0356817	0.273201
Maoa	4161	0.202954	5.94258	5.28196	0.0357326	0.273451
Nbas	7240	0.268387	5.88208	5.27851	0.0357851	0.273581
Cbfb	2913	-0.217023	7.71229	5.27844	0.0357861	0.273581
Fen1	2222	-0.248127	6.10839	5.27145	0.0358926	0.274256
Shisa6	7487	-0.470275	2.54283	5.26838	0.0359395	0.274474
Gpat2	2628	-0.771479	1.81445	5.28248	0.0359842	0.274675
H2afy2	1910	0.216099	7.588	5.26059	0.0360587	0.275091
Xlr3a	1647	-0.824684	1.61382	5.27049	0.0360917	0.275091
Dkk3	3357	0.390967	4.20526	5.25831	0.0360938	0.275091
Pisd-ps2	1485	0.46686	3.6139	5.25381	0.0361629	0.275393
Hes6	1335	-0.332815	4.54823	5.25272	0.0361798	0.275393
Elovl5	2781	0.206016	6.63237	5.25215	0.0361885	0.275393
Fam120c	7707	0.258775	4.70974	5.24578	0.0362869	0.275752
Fbxo15	1586	-0.709531	2.07151	5.25421	0.0363026	0.275752
Hmbs	1757	-0.240964	5.76816	5.2447	0.0363035	0.275752
Nov	2365	0.858994	0.840265	5.2434	0.0363237	0.275752
Tmco3	4533	0.202187	5.32884	5.24257	0.0363365	0.275752
Ccdc8	2058	0.232123	6.8388	5.24195	0.0363461	0.275752
Btbd19	2579	0.386352	2.71031	5.23785	0.0364096	0.276094
Prr13	1229	-0.32758	4.29387	5.2338	0.0364726	0.276432
Foxs1	1311	-0.731932	1.06525	5.23095	0.0365168	0.276568
Tsn	3039	-0.190117	7.3975	5.23027	0.0365275	0.276568
Snx8	2612	0.215251	5.20554	5.22793	0.036564	0.276591
Chmp4c	1790	-0.770436	0.52939	5.22651	0.0365861	0.276591
Sp5	2097	-0.391036	3.46658	5.22199	0.0366568	0.276591
Hmbox1	2931	0.286484	5.45802	5.22083	0.0366748	0.276591
Sucla2	2108	-0.200148	6.33976	5.22011	0.0366862	0.276591
Amigo1	5586	-0.340467	3.54065	5.21992	0.0366891	0.276591
Gpr137b-ps	2941	0.403137	4.04302	5.21929	0.036699	0.276591
Elfn2	4861	-0.794046	0.143114	5.21737	0.036729	0.276591
Gpd1	2785	-0.467744	1.83682	5.21722	0.0367314	0.276591
Ifitm1	840	-0.515685	5.79036	5.47561	0.036736	0.276591
Fstl4	3117	-0.865082	0.670571	5.21591	0.0367519	0.276591
Sspn	4408	0.331651	4.87275	5.2159	0.036752	0.276591
Edar	3680	-0.90384	-0.156832	5.21304	0.036797	0.27679
Xrn1	5501	0.315878	5.83204	5.21312	0.0368637	0.277153
Zbtb7b	3690	-0.316669	3.35387	5.20121	0.0369833	0.277814
Irgq	6124	-0.315585	5.9505	5.21012	0.0369887	0.277814
Pcsk9	3512	0.705202	2.59526	5.24143	0.0371441	0.278821
Tmcc2	3410	0.275508	5.37764	5.18937	0.037171	0.278821
Hpn	2001	-0.416011	4.00936	5.18889	0.0371786	0.278821
Tnik	7336	-0.406979	3.54248	5.18658	0.0372153	0.278957
[truncated: 12,985 more rows]

## Sheet: Supplementary Data 5
GeneID	Length	logFC	logCPM	F	PValue	FDR
Ddx3y	4640	-9.42991	6.18106	3116.2	2.12953e-19	3.19089e-15
Xist	17918	9.26513	10.0107	2193.86	3.24537e-18	2.1257e-14
Kdm5d	5471	-9.47309	5.46504	2118.47	4.25595e-18	2.1257e-14
Uty	5228	-8.92103	4.54225	1825.1	1.35062e-17	5.05941e-14
Eif2s3y	1771	-8.94865	5.2973	754.678	5.61445e-14	1.68254e-10
Uba1y	3981	-7.61451	1.24363	144.552	1.24369e-08	3.10591e-05
Eif2s3x	3587	0.830449	5.77288	57.6985	1.26083e-06	0.0026989
Sry	1188	-7.67518	0.481406	64.1182	1.63471e-06	0.00306182
Kdm5c	11015	0.723913	8.17433	40.2047	1.10003e-05	0.0183143
Tgm3	4144	1.34495	3.95282	34.28	2.93152e-05	0.0411218
Chrm4	2768	1.23585	4.90397	35.3031	3.23579e-05	0.0411218
Nmd3	1738	-0.525154	5.52905	33.0455	3.29326e-05	0.0411218
Ppp2r3c	2395	-0.488235	5.33902	28.1047	7.77496e-05	0.0885177
Gm35612	381	-1.73835	0.613898	27.7701	8.27048e-05	0.0885177
Kdm6a	5265	0.532578	6.47815	26.0066	0.00011551	0.115386
Csgalnact2	3661	-0.537792	4.75078	25.482	0.000127945	0.11982
Mtss1l	4709	0.475527	7.25042	25.1633	0.000136237	0.120081
Fndc5	2702	0.735276	5.20679	24.3354	0.000160764	0.133827
Ube2a	1659	-0.461097	5.20136	24.0074	0.000171835	0.135514
Zik1	4191	-0.41817	5.66664	23.4088	0.00019433	0.141116
Mov10	3770	0.456801	6.7415	23.3241	0.000197773	0.141116
Atg2a	6340	0.437025	5.98327	22.7396	0.000223515	0.146348
Kif26a	6918	0.491049	6.53664	22.4733	0.00023648	0.146348
Rchy1	2460	-0.426436	5.78756	22.2775	0.000246561	0.146348
Gpcpd1	5053	-0.592412	5.74588	21.8681	0.000269239	0.146348
Atn1	4396	0.4539	7.64576	21.663	0.000281485	0.146348
Mir684-1	766	-0.493813	5.57635	21.6327	0.00028335	0.146348
Elfn1	3834	0.92789	3.58932	21.4759	0.000293204	0.146348
Cnih1	1483	-0.536002	6.5396	21.4539	0.000294619	0.146348
Lpar6	2468	-0.422612	5.42922	21.3211	0.000303325	0.146348
Neto2	5646	-0.419508	5.34832	20.9301	0.000330681	0.146348
Ablim3	4562	1.10982	2.47205	20.8756	0.000334708	0.146348
Nr5a1	2947	0.694752	6.45723	21.271	0.000339598	0.146348
Pcnp	2271	-0.381159	6.37064	20.7983	0.000340521	0.146348
Oplah	3970	0.560024	4.80042	20.6501	0.00035198	0.146348
Haus3	1953	-0.465604	5.20609	20.5384	0.000360915	0.146348
Sipa1l3	7713	0.565852	6.09059	20.5327	0.000361378	0.146348
Ccnc	4369	-0.507959	4.76227	20.2199	0.000387815	0.152922
Myo7b	6591	1.54035	0.867721	20.0052	0.000407227	0.156459
Rab11fip5	6124	0.527077	5.50848	19.7292	0.000433822	0.16251
Scoc	2082	-0.463147	5.55738	19.448	0.000462955	0.163746
Amph	3231	0.9479	3.19161	19.3404	0.000474681	0.163746
Zfp606	6424	-0.430879	6.17883	19.2237	0.000487779	0.163746
Sox13	3531	0.43631	6.06236	19.1514	0.000496106	0.163746
Plxdc1	2905	0.987447	3.36692	18.7115	0.000550337	0.163746
Ormdl1	1846	-0.51865	5.11908	18.6853	0.000553774	0.163746
Cpa1	1578	0.774391	3.73394	18.5531	0.000571482	0.163746
Ssh1	3174	0.527609	4.80023	18.5339	0.000574109	0.163746
Mbip	1508	-0.584428	4.6426	18.3956	0.000593424	0.163746
Tcea1	2847	-0.435264	6.90078	18.343	0.000600958	0.163746
Smim15	1864	-0.459438	6.04816	18.2947	0.000607982	0.163746
Krcc1	1749	-0.45226	5.59524	18.0798	0.000640357	0.163746
Llgl2	3614	0.478298	4.69163	18.0392	0.000646686	0.163746
Nae1	1808	-0.439613	6.02065	18.0136	0.000650712	0.163746
Med30	871	-0.507695	4.57305	17.9877	0.000654818	0.163746
Tmem167	10809	-0.3872	7.10285	17.9294	0.00066417	0.163746
Calcoco1	2824	0.367166	6.94755	17.7912	0.000686948	0.163746
Psmc6	1564	-0.476265	7.28326	17.7784	0.000689096	0.163746
Vbp1	1601	-0.485933	6.07029	17.777	0.000689342	0.163746
Fam65a	4133	0.376735	5.76795	17.6887	0.000704415	0.163746
Crtc3	5110	0.511955	5.61462	17.6333	0.000714063	0.163746
Sh3bgrl	2836	-0.43725	8.30305	17.6267	0.000715208	0.163746
Myo5b	6647	0.679968	6.25564	18.1713	0.000721285	0.163746
Rexo1	5249	0.334806	6.73085	17.5549	0.000727964	0.163746
Rnf138	3178	-0.466733	5.5737	17.5283	0.000732752	0.163746
Haus1	1004	-0.631897	5.14606	17.5354	0.000737811	0.163746
Tmie	2437	1.1783	0.832714	17.4315	0.000750478	0.163746
Cnep1r1	1832	-0.411228	6.03593	17.0976	0.00081547	0.163746
Dyrk1b	2635	0.360926	5.0886	17.0831	0.000818425	0.163746
Elmod2	4709	-0.38234	5.55111	16.9958	0.000836533	0.163746
Rasa3	4118	0.389029	6.28648	16.9091	0.000854965	0.163746
Sh3bp1	1900	0.448106	5.46352	16.8962	0.00085774	0.163746
Obsl1	5770	0.471031	8.6369	16.8	0.000878797	0.163746
C330018D20Rik	2413	-0.614598	4.46085	16.796	0.000879696	0.163746
Gltscr1	5360	0.435525	5.78881	16.7401	0.000892221	0.163746
6230400D17Rik	1088	-1.09497	0.873642	16.714	0.000898141	0.163746
Siah1a	2109	-0.370284	5.47549	16.678	0.000906355	0.163746
6330403A02Rik	6557	1.01668	2.28184	16.6732	0.000907474	0.163746
Cic	8967	0.367024	8.21354	16.6465	0.000913625	0.163746
Mzt1	2256	-0.461626	6.46339	16.5848	0.000928066	0.163746
Cep170b	6640	0.502204	6.40438	16.5705	0.000931451	0.163746
Chmp5	1372	-0.343341	6.20769	16.5585	0.00093431	0.163746
Tmx1	2320	-0.334439	6.632	16.5168	0.0009443	0.163746
Camsap3	4296	0.581924	4.70423	16.4572	0.00095877	0.163746
Flnc	9166	0.479464	8.70401	16.339	0.000988214	0.163746
Trerf1	4544	0.370086	5.5433	16.2475	0.00101173	0.163746
Fasn	9938	0.566957	8.53261	16.1158	0.0010467	0.163746
AI504432	5544	-0.792043	2.77928	16.0983	0.00105143	0.163746
Plcb3	4259	0.364011	6.94583	16.0527	0.00106393	0.163746
Pkia	3682	-0.465364	5.49601	15.9902	0.00108131	0.163746
Scaf1	4177	0.350439	7.73486	15.9883	0.00108185	0.163746
Itpkb	5101	0.529335	5.90775	15.9065	0.00110509	0.163746
Tmem47	4082	-0.332483	6.36112	15.8679	0.00111627	0.163746
Med25	2271	0.372821	6.56467	15.7399	0.00115423	0.163746
Ube2v2	5892	-0.51111	4.72347	15.7377	0.00115489	0.163746
Gpr137b	2981	-0.749108	4.50823	15.9463	0.00116319	0.163746
Zfp770	4263	-0.432499	5.13753	15.6774	0.00117329	0.163746
Tmem68	2605	-0.581844	4.83699	15.6493	0.00118201	0.163746
Tns2	4707	0.36396	6.79341	15.5922	0.00119989	0.163746
2610008E11Rik	4229	-0.427929	6.60107	15.4948	0.00123109	0.163746
Atg12	2492	-0.308851	5.98278	15.4344	0.0012509	0.163746
Foxl2	2520	1.01875	2.17027	15.4237	0.00125446	0.163746
Cmpk1	1880	-0.350351	6.31608	15.3679	0.00127315	0.163746
Ttn	104320	-1.18387	0.608024	15.3092	0.00129314	0.163746
Tcf7	2238	0.45176	5.64468	15.2401	0.00131715	0.163746
Katna1	1775	-0.415674	5.62386	15.2151	0.00132595	0.163746
Rbm14	3168	0.345427	6.44353	15.2014	0.00133081	0.163746
Pkp2	2891	0.532348	4.28586	15.1651	0.00134378	0.163746
Pik3r2	3159	0.319427	6.6581	15.1322	0.00135567	0.163746
Alg6	3114	-0.460646	4.72733	15.1198	0.00136019	0.163746
Tmem30a	3660	-0.309169	6.99069	15.0667	0.00137966	0.163746
Actn4	3811	0.450864	8.48032	15.022	0.0013963	0.163746
Bmi1	3594	-0.320185	6.34368	14.9326	0.00143031	0.163746
Srsf3	3041	-0.476639	8.77315	14.914	0.00143748	0.163746
Bcl9l	5328	0.454305	6.9682	14.9035	0.00144156	0.163746
Ifrd1	1816	-0.417148	5.43347	14.8892	0.00144715	0.163746
Wnt4	3823	0.437016	7.47485	14.8451	0.00146447	0.163746
Zdhhc20	5173	-0.297833	7.05119	14.8203	0.00147435	0.163746
Mrpl50	2103	-0.415844	6.26135	14.7825	0.0014895	0.163746
Mycbp	1485	-0.513707	4.69859	14.7795	0.0014907	0.163746
Gabarapl2	980	-0.549949	4.695	14.7652	0.00149652	0.163746
Xrra1	2631	-1.37999	-0.122113	14.7296	0.00151104	0.163746
Orc5	2059	-0.335215	5.21489	14.7259	0.00151252	0.163746
4930453N24Rik	1331	-0.398888	4.97445	14.6933	0.00152598	0.163746
Rap1b	1937	-0.399155	7.67969	14.6908	0.00152702	0.163746
Smim10l1	2738	-0.295797	6.87165	14.6813	0.00153097	0.163746
Zfp433	4768	-0.505833	4.82065	14.6718	0.00153494	0.163746
Trappc2	765	-0.694714	2.4506	14.6352	0.00155032	0.163746
Zfp952	3008	-0.415271	4.64549	14.6114	0.0015604	0.163746
Bhlha15	3494	1.54634	-0.236819	14.5973	0.00156641	0.163746
Hprt	1349	-0.494138	5.28918	14.5852	0.0015716	0.163746
Uba3	2910	-0.33838	6.91609	14.583	0.00157254	0.163746
Adgrb2	5497	0.443005	5.59111	14.5711	0.00157766	0.163746
Tmx3	4611	-0.400693	6.59841	14.4496	0.001631	0.163746
Zfp260	3716	-0.356666	7.39844	14.4354	0.00163734	0.163746
Prr12	6879	0.38262	7.67305	14.4348	0.00163759	0.163746
Tkt	3229	0.461833	8.95718	14.4081	0.00164967	0.163746
Brd4	6310	0.449577	7.77056	14.3966	0.00165488	0.163746
Dancr	1036	-0.765322	3.67894	14.3783	0.00166322	0.163746
Cdkn1a	2026	0.756383	5.05759	14.9433	0.00166343	0.163746
Stard3nl	1345	-0.546086	5.68729	14.4422	0.00166559	0.163746
Nfic	6295	0.44905	7.2248	14.3689	0.00166753	0.163746
Ndufaf4	3632	-0.41786	4.95506	14.3621	0.00167063	0.163746
Tnk2	4581	0.318186	6.93281	14.3454	0.00167833	0.163746
Phf2	5260	0.380964	7.10346	14.3171	0.0016915	0.163746
Sptssa	1363	-0.47006	7.01131	14.3019	0.0016986	0.163746
Ptger1	2082	0.445597	4.85062	14.2888	0.00170475	0.163746
Zcchc12	2189	-0.59256	3.99821	14.2712	0.00171303	0.163746
Ywhaq	2110	-0.381139	7.74735	14.2632	0.00171681	0.163746
Upk1b	1769	-0.780662	3.80932	14.2851	0.0017389	0.163746
Pyurf	5410	-0.383798	5.1743	14.2101	0.00174219	0.163746
Zfp958	2361	-0.576082	4.33615	14.2086	0.00174293	0.163746
Ube2o	5192	0.375833	6.49886	14.1943	0.00174983	0.163746
Ppard	3218	0.403353	5.2487	14.1841	0.00175478	0.163746
Fam49b	3800	-0.306248	6.17461	14.1629	0.00176512	0.163746
Pole2	1695	-0.375035	4.85965	14.1589	0.00176709	0.163746
Zbtb7c	4572	0.386772	6.84034	14.1392	0.00177677	0.163746
Nudcd2	1583	-0.413527	6.48609	14.136	0.00177836	0.163746
Zfp781	8134	-0.537058	5.38304	14.1152	0.00178863	0.163746
Pisd-ps2	1485	0.771886	3.6139	14.0827	0.00180484	0.163746
Chek1	3397	-0.301421	5.78942	14.0631	0.00181473	0.163746
Ubap2	4369	0.427746	7.47621	14.0599	0.00181633	0.163746
H2afz	1069	-0.533387	7.1823	14.1625	0.00181818	0.163746
Commd3	881	-0.469593	5.79853	14.053	0.00181981	0.163746
Irf7	1859	1.2635	0.11932	14.0485	0.0018221	0.163746
Fastkd2	3205	-0.501394	5.17513	14.0351	0.00182891	0.163746
C330027C09Rik	3974	-0.337569	6.16615	13.9731	0.00186079	0.163746
Itpr3	8990	0.453131	6.21359	13.9625	0.00186631	0.163746
Pank1	7650	0.439406	6.06016	13.9388	0.00187872	0.163746
Cabin1	7460	0.335142	6.83797	13.9223	0.00188739	0.163746
Tmem178	1696	-0.491857	3.25607	13.9133	0.00189218	0.163746
Sbk1	4092	0.391113	8.14627	13.9116	0.00189305	0.163746
Gatsl2	4745	0.404104	4.59364	13.8986	0.00189995	0.163746
Zfp946	2917	-0.488024	4.56328	13.8957	0.00190148	0.163746
Depdc1a	3323	-0.5048	4.30694	13.8706	0.00191491	0.16396
Uqcrb	503	-0.590913	5.25746	13.9555	0.00193773	0.164116
Nap1l2	2606	-0.695716	2.32533	13.7966	0.00195507	0.164116
Glmn	2097	-0.429922	4.99478	13.7881	0.00195974	0.164116
Wnt6	2068	0.543701	6.03769	13.8886	0.00197394	0.164116
Pacs1	4342	0.401199	6.72945	13.7455	0.00198341	0.164116
Myh8	6148	1.4213	1.5098	13.8696	0.00198529	0.164116
Atp2b3	6748	0.967232	2.57592	13.7276	0.0019934	0.164116
Scmh1	3394	0.294488	6.04945	13.6464	0.0020396	0.1659
Cand2	5453	0.447995	7.25413	13.6319	0.00204798	0.1659
Atl2	4148	-0.328748	5.76825	13.6041	0.00206416	0.1659
Tcf7l1	2882	0.433341	6.26489	13.5913	0.00207163	0.1659
Zfp959	2057	-0.51203	3.70896	13.5471	0.00209777	0.1659
Dlg5	7853	0.388367	7.77001	13.5184	0.00211491	0.1659
Thoc1	3855	-0.474135	6.38793	13.4845	0.00213539	0.1659
Zfand4	3221	-0.467119	3.53679	13.4817	0.00213711	0.1659
Cyp26b1	4849	0.458488	5.97489	13.4651	0.00214722	0.1659
Magt1	4523	-0.312591	7.36103	13.4373	0.00216429	0.1659
Lin28b	5403	-0.394211	4.62091	13.4319	0.00216758	0.1659
Cgn	5038	0.623769	6.00999	13.8294	0.00218024	0.1659
Yipf4	2133	-0.354251	5.39659	13.4042	0.00218479	0.1659
Jak3	4085	0.5601	3.74098	13.3316	0.00223055	0.1659
Abcd1	3401	0.407314	4.88809	13.3225	0.00223634	0.1659
Lrp1	14891	0.512949	9.33023	13.3216	0.00223693	0.1659
Misp	2427	0.886197	1.50099	13.2774	0.00226541	0.1659
Ranbp6	4867	-0.414311	5.44968	13.2659	0.00227291	0.1659
Tbc1d2b	5934	0.376077	6.10266	13.2645	0.00227381	0.1659
Bmyc	841	0.43686	5.85931	13.2612	0.00227599	0.1659
Gtpbp10	2932	-0.57138	4.47378	13.246	0.00228593	0.1659
Rnpepl1	3039	0.28199	5.68296	13.2306	0.00229602	0.1659
Plec	17515	0.399821	7.20107	13.2291	0.00229706	0.1659
1110059G10Rik	3361	-0.429801	4.27556	13.2234	0.00230081	0.1659
Tmed2	1975	-0.347172	6.92313	13.2133	0.00230749	0.1659
Yipf5	2329	-0.37092	6.21993	13.2073	0.00231146	0.1659
Exosc9	1617	-0.419909	5.22919	13.2035	0.00231401	0.1659
Polr3k	2921	-0.355324	6.49326	13.1834	0.00232742	0.166067
Med15	3618	0.331389	5.96955	13.1067	0.0023794	0.168971
Haus2	3218	-0.497664	5.12028	13.0328	0.00243074	0.171559
Zfp703	3305	0.494731	6.75389	13.0799	0.00243874	0.171559
E2f5	1749	-0.318935	5.84136	12.9672	0.00247738	0.17338
Ahdc1	6602	0.43951	7.34206	12.9324	0.0025025	0.17338
Tesk1	3620	0.29815	5.98281	12.9207	0.00251104	0.17338
Supt5	3511	0.324967	7.94237	12.9145	0.00251558	0.17338
Tspan2	4362	-0.377175	5.18034	12.9051	0.00252248	0.17338
Bahd1	4428	0.402182	5.06058	12.8711	0.00254756	0.173672
Cops3	1566	-0.351323	6.63384	12.8337	0.00257545	0.173672
Mob4	2826	-0.383318	6.60077	12.831	0.00257748	0.173672
Riok2	3197	-0.302391	5.98486	12.8192	0.00258636	0.173672
Ticam1	2830	0.526207	3.79413	12.7453	0.00264283	0.173672
Zc3h3	3338	0.408411	4.10672	12.7385	0.0026481	0.173672
Bet1	1466	-0.371523	5.30526	12.7031	0.00267567	0.173672
Dpp9	3509	0.294771	6.29503	12.7007	0.00267756	0.173672
Tspan6	1763	-0.444343	7.00843	12.6676	0.00270368	0.173672
Zfp628	3524	0.388103	4.97438	12.6346	0.00273005	0.173672
Crtc1	5674	0.288733	6.17172	12.6239	0.00273857	0.173672
Ubr4	15872	0.47233	8.21715	12.6215	0.00274055	0.173672
Fbxo8	3527	-0.408781	4.30819	12.5906	0.00276555	0.173672
Katnbl1	2883	-0.453787	4.91664	12.5895	0.00276648	0.173672
Fbrs	2650	0.296598	6.24951	12.5888	0.002767	0.173672
Klhl7	3427	-0.288352	6.49555	12.5879	0.0027678	0.173672
Skp1a	1454	-0.446789	8.46887	12.5782	0.00277566	0.173672
Trim59	2920	-0.404615	7.11541	12.5659	0.00278574	0.173672
Fermt1	5255	0.75347	1.72187	12.5636	0.00278762	0.173672
Dcun1d5	1201	-0.370504	6.28311	12.56	0.00279061	0.173672
Hspa1b	2810	1.83107	3.53733	14.5978	0.00279086	0.173672
Fgd1	4166	0.416842	6.10702	12.5486	0.00279998	0.173672
Plxna1	9027	0.420652	7.61907	12.5464	0.0028018	0.173672
Chordc1	2205	-0.349908	6.69644	12.5268	0.00281809	0.173672
Dhx38	4190	0.399553	6.81467	12.4781	0.00285896	0.173672
Hs6st1	3719	0.37846	7.34823	12.4594	0.00287479	0.173672
Capn11	2575	-4.63173	-0.160648	14.1488	0.00289882	0.173672
Myo7a	7606	0.343944	5.5839	12.4288	0.00290098	0.173672
Kdm6b	6644	0.378546	7.54534	12.4171	0.00291106	0.173672
Tnpo2	4989	0.283957	7.01956	12.4054	0.00292117	0.173672
Asnsd1	2442	-0.305462	6.74859	12.3954	0.0029298	0.173672
Casd1	3760	-0.282947	6.7104	12.3644	0.00295694	0.173672
Golga7	2031	-0.305278	7.05004	12.3582	0.00296232	0.173672
Ufm1	4867	-0.335781	5.91302	12.3359	0.00298206	0.173672
Tns1	9968	0.47006	7.74343	12.3258	0.00299106	0.173672
Lrif1	3776	-0.414408	4.72922	12.3084	0.00300654	0.173672
Ptpn14	10744	0.44469	6.89829	12.2759	0.00303584	0.173672
Cript	1171	-0.42156	5.27208	12.2737	0.00303782	0.173672
Sufu	4525	0.39776	6.42583	12.2628	0.00304768	0.173672
Cnot3	2905	0.314904	6.7307	12.2512	0.00305826	0.173672
Cnot7	2761	-0.356344	7.24896	12.243	0.00306576	0.173672
Sphk2	4163	0.301067	5.82313	12.2382	0.00307019	0.173672
Ints1	7113	0.338429	7.10424	12.2274	0.00308008	0.173672
Fam60a	2638	-0.295572	6.07708	12.2217	0.00308531	0.173672
Btbd1	3001	-0.302722	6.35679	12.2067	0.00309917	0.173672
Serp1	2449	-0.333095	7.53689	12.2029	0.00310273	0.173672
Dhx37	4141	0.329156	5.62065	12.2002	0.00310526	0.173672
Gnl3	1940	-0.32332	6.58537	12.1774	0.00312647	0.173672
Btbd2	3026	0.288603	6.66375	12.1747	0.00312903	0.173672
Rreb1	13622	0.41361	6.79858	12.1423	0.0031595	0.173672
Isyna1	1838	0.337585	8.37629	12.1373	0.00316426	0.173672
Gm14325	4376	-0.414964	5.22317	12.1248	0.0031762	0.173672
AW146154	3411	-0.550399	3.46133	12.1036	0.00319644	0.173672
Ppp1r13l	3130	0.426381	4.02297	12.0761	0.00322293	0.173672
Git1	3650	0.315907	7.12539	12.0681	0.00323071	0.173672
Map1a	11912	0.394156	6.05067	12.0619	0.00323671	0.173672
Nrep	2465	-0.349391	9.45763	12.048	0.00325031	0.173672
Csk	3316	0.29265	6.95178	12.0301	0.00326789	0.173672
Mamld1	3457	0.63249	3.35401	12.0259	0.003272	0.173672
Lrrc40	2796	-0.290607	5.85415	12.0238	0.00327403	0.173672
Tvp23b	1748	-0.380381	5.49063	12.0217	0.00327609	0.173672
Trnt1	3539	-0.397319	5.33004	12.0136	0.00328413	0.173672
Zmiz2	4053	0.298988	6.91531	11.9986	0.00329907	0.173672
Mrrf	2250	-0.339381	4.98286	11.9969	0.00330071	0.173672
Pex13	4122	-0.336898	5.63854	11.9462	0.00335157	0.173672
Pdhb	1485	-0.298242	6.3982	11.9388	0.00335913	0.173672
Slc6a13	2150	0.726564	2.11645	11.9321	0.00336589	0.173672
Sema7a	3275	0.600079	3.83539	11.9313	0.00336672	0.173672
Nup43	1290	-0.445896	5.20725	11.9136	0.0033848	0.173672
Ptrf	3218	0.490112	6.46303	12.0098	0.00338659	0.173672
Nipal4	3295	-0.966826	0.541939	11.9013	0.00339747	0.173672
Snx5	2620	-0.323621	8.17192	11.8892	0.00340994	0.173672
Mknk2	3448	0.359308	7.68282	11.8805	0.00341887	0.173672
Shank3	7130	0.429329	5.74799	11.8743	0.00342535	0.173672
Tceb1	955	-0.472372	6.2063	11.9181	0.00343148	0.173672
Bcas2	1413	-0.385649	6.72869	11.845	0.00345592	0.173672
Jup	5009	0.453339	7.17383	11.8444	0.00345653	0.173672
Gmfb	4171	-0.314404	7.19416	11.8379	0.00346342	0.173672
Rrbp1	5483	0.382025	8.55711	11.8184	0.00348389	0.173672
Rap1a	2459	-0.331748	5.71216	11.8126	0.00349005	0.173672
Zfp687	4632	0.277243	6.35642	11.8018	0.00350158	0.173672
Taf13	1289	-0.434333	4.70943	11.7955	0.00350823	0.173672
Sf3a2	1674	0.332825	6.68751	11.7895	0.00351463	0.173672
Emc2	1245	-0.36181	5.1306	11.7828	0.00352185	0.173672
Ppid	1728	-0.310644	6.68012	11.7636	0.00354253	0.173672
Mospd3	1634	0.407452	4.43284	11.7378	0.00357043	0.173672
Cfl2	2938	-0.309683	6.99902	11.7338	0.00357481	0.173672
Serinc1	2878	-0.338799	7.91772	11.7182	0.00359187	0.173672
Polr1a	6109	0.443918	6.93664	11.7126	0.00359797	0.173672
Npm1	1718	-0.360675	9.59521	11.6995	0.00361243	0.173672
Phkb	4617	-0.25462	6.15624	11.6937	0.00361877	0.173672
Txndc17	1446	-0.451388	6.15604	11.676	0.00363838	0.173672
Rhbg	1912	1.06583	0.459229	11.6693	0.00364584	0.173672
9430037G07Rik	3177	-0.90558	1.80159	11.6664	0.00364911	0.173672
Zfp951	2903	-0.604692	3.22524	11.6583	0.00365819	0.173672
Lin7c	4136	-0.286284	6.78712	11.6526	0.00366457	0.173672
Cactin	2724	0.319106	6.38681	11.649	0.00366856	0.173672
Pex5l	3606	-1.15162	1.08969	11.6302	0.00368971	0.173672
Sik3	6287	0.36677	6.21539	11.6193	0.00370211	0.173672
Inf2	4601	0.353437	6.51279	11.6004	0.00372361	0.173672
Txndc9	4596	-0.345941	5.97924	11.5925	0.00373262	0.173672
Casp3	2610	-0.281664	6.7219	11.5912	0.00373405	0.173672
Lmna	3362	0.480503	5.3699	11.5862	0.00373978	0.173672
Shcbp1	2132	-0.342153	5.70578	11.5787	0.0037484	0.173672
Gys1	3681	0.332208	6.2164	11.5627	0.00376687	0.173672
Scrt2	3395	0.815385	2.86703	11.5593	0.00377086	0.173672
Asah1	2251	-0.338864	6.6233	11.5568	0.00377373	0.173672
Vdac3	1423	-0.34765	6.01074	11.5527	0.0037785	0.173672
2310067B10Rik	4996	0.274816	6.56427	11.4911	0.00385077	0.174281
Epb4.1l1	6963	0.337886	6.49165	11.4741	0.00387095	0.174281
Cygb	2331	0.632758	3.94228	11.4721	0.00387333	0.174281
Zfp711	4330	-0.440742	4.9942	11.4642	0.00388283	0.174281
Susd2	3255	0.546385	3.07409	11.461	0.00388663	0.174281
Zfp2	3187	-0.397072	4.62727	11.4539	0.00389515	0.174281
Gtpbp1	3398	0.330938	6.09054	11.4528	0.00389646	0.174281
Armc10	2014	-0.287216	6.47228	11.4478	0.00390253	0.174281
Ppp1cc	2379	-0.351542	6.84314	11.4366	0.00391597	0.174281
Slc35a1	2039	-0.382588	5.77577	11.4286	0.0039257	0.174281
Tulp3	3374	0.305309	6.20036	11.4055	0.00395378	0.174281
Aasdhppt	2870	-0.303	5.37052	11.3848	0.00397923	0.174281
Hspg2	14177	0.585126	9.25252	11.4893	0.0039815	0.174281
Rnf11	2132	-0.313359	6.52984	11.3521	0.00401962	0.174281
Iqsec1	6812	0.300181	6.09076	11.34	0.0040348	0.174281
Morf4l1	1983	-0.359747	6.44767	11.3247	0.00405389	0.174281
Sorbs3	3453	0.303854	6.34646	11.3141	0.00406733	0.174281
Rab43	4881	0.330126	5.2239	11.3053	0.00407835	0.174281
Sucla2	2108	-0.294432	6.33976	11.3025	0.00408194	0.174281
Fam20c	3001	0.505844	4.21777	11.2885	0.00409973	0.174281
Pld2	5847	0.517143	3.82532	11.2879	0.00410048	0.174281
Aldh3b1	1832	0.770659	2.87145	11.2878	0.00410065	0.174281
Nkd1	4459	0.288157	7.13563	11.287	0.00410166	0.174281
Agpat5	3829	-0.299368	5.49056	11.2806	0.00410982	0.174281
Pfn2	2020	-0.294271	6.71572	11.2761	0.00411556	0.174281
Ap1s2	4870	-0.384576	5.12048	11.254	0.00414396	0.174281
Rph3al	3437	0.465018	3.96039	11.245	0.00415559	0.174281
Slc41a1	4661	0.340758	5.27817	11.2421	0.00415932	0.174281
Pnmal2	4147	0.463938	5.02798	11.2079	0.00420382	0.174281
Mast3	5334	0.308067	5.44173	11.1903	0.00422701	0.174281
Atad1	2813	-0.256323	6.70796	11.1727	0.00425032	0.174281
Zfp708	2634	-0.571168	3.77401	11.1654	0.00425996	0.174281
Golga2	4442	0.28535	6.49872	11.165	0.00426053	0.174281
Med16	3218	0.316503	6.49769	11.159	0.00426844	0.174281
Thumpd3	2061	-0.338757	5.42252	11.1482	0.0042829	0.174281
Plekhh3	3006	0.320426	4.91337	11.1458	0.00428615	0.174281
Fzr1	2254	0.283867	6.741	11.145	0.00428715	0.174281
Ube2n	3851	-0.307869	6.61213	11.1442	0.0042882	0.174281
Aff1	8496	0.473057	6.1559	11.2124	0.00429837	0.174281
Gli2	6708	0.348828	6.18221	11.1247	0.00431442	0.174281
Lekr1	4276	-0.496198	3.28385	11.1219	0.0043182	0.174281
Kcnj12	4886	0.84278	1.50124	11.1218	0.0043184	0.174281
2610044O15Rik8	1776	-0.498059	3.94739	11.1155	0.00432687	0.174281
Stk32b	3440	0.901476	1.7841	11.1091	0.00433552	0.174281
Gata4	3393	0.459633	7.10544	11.1419	0.00433877	0.174281
Mtor	8595	0.34116	6.78225	11.0867	0.00436605	0.174281
Slc9a1	4606	0.276115	5.90794	11.0788	0.00437687	0.174281
Snrpd1	837	-0.436158	6.67811	11.0771	0.00438093	0.174281
Zfp362	2882	0.322955	7.73675	11.0726	0.00438545	0.174281
Orc4	4978	-0.396245	5.7056	11.0615	0.00440068	0.174281
Mtcl1	7278	0.457041	5.39835	11.0611	0.00440125	0.174281
Myh11	6632	0.848345	3.96921	11.4564	0.00440149	0.174281
Gng10	1120	-0.486332	5.54756	11.1	0.00440821	0.174281
Gab2	6008	0.346323	6.35812	11.0341	0.00443878	0.174616
Akt2	3241	0.27858	6.89411	11.0331	0.00444007	0.174616
G530011O06Rik	2380	-1.15864	0.488806	11.0249	0.00445164	0.174616
Numa1	7153	0.335915	8.66058	10.9942	0.0044948	0.175654
Smim8	927	-0.52945	3.52237	10.9894	0.00450155	0.175654
Cetn2	1186	-0.512655	5.20668	10.999	0.0045501	0.177087
Tfam	3918	-0.295399	6.5284	10.9275	0.00459011	0.17804
Tceal8	2358	-0.319132	6.67971	10.9219	0.00459834	0.17804
Lrfn3	2861	0.409309	4.59458	10.8982	0.00463284	0.178914
Nav1	12767	0.420072	7.12212	10.8544	0.00469735	0.180319
Samd4b	4391	0.409566	7.16576	10.8525	0.00470023	0.180319
Rpl15	1841	-0.398818	7.99306	10.8491	0.00470534	0.180319
Ttc38	3751	0.460798	5.39422	10.8207	0.00474774	0.181249
6720489N17Rik	2638	-0.495784	4.19718	10.8167	0.00475381	0.181249
Plbd2	3595	0.347182	5.96398	10.7778	0.00481282	0.182519
Ntsr1	3916	0.819734	3.95746	11.043	0.00486057	0.182519
Adgrl1	8188	0.305537	8.18967	10.7349	0.00487889	0.182519
Myo1c	5653	0.352893	6.58558	10.7221	0.0048989	0.182519
Cacna2d1	7493	-0.357528	6.2526	10.7218	0.00489926	0.182519
Ier3ip1	1394	-0.372775	5.61052	10.7192	0.00490334	0.182519
Pip5k1c	4379	0.258117	7.22046	10.7167	0.00490721	0.182519
Zfp558	3839	-0.304925	4.9113	10.7124	0.00491397	0.182519
Psmd14	1541	-0.357377	6.54203	10.7106	0.00491677	0.182519
Lepr	6634	-0.538402	2.45997	10.699	0.00493502	0.182519
Rpf2	1890	-0.393926	4.98942	10.6877	0.00495279	0.182519
Sprr2d	681	1.85558	1.08823	10.6819	0.00496194	0.182519
Chic2	2550	-0.32753	5.16458	10.6746	0.00497345	0.182519
Odc1	2547	-0.528146	8.16778	10.7679	0.00500278	0.182519
Mir3064	67	-1.25274	2.09789	10.929	0.00502695	0.182519
Srp9	1388	-0.467569	5.98813	10.7086	0.00503181	0.182519
Vat1	2732	0.391652	6.30242	10.6361	0.00503498	0.182519
Ugp2	3100	-0.274495	7.11971	10.6328	0.00504032	0.182519
Abca2	8061	0.293743	5.29309	10.6321	0.00504148	0.182519
Pcsk6	4298	0.463433	5.2964	10.6259	0.00505146	0.182519
Card10	4728	0.411483	4.71505	10.624	0.0050545	0.182519
Zfp101	2731	-0.570982	5.46078	10.8627	0.00505508	0.182519
Phospho2	2104	-0.370262	4.26973	10.6134	0.00507168	0.18253
Dcaf13	1541	-0.324043	5.69149	10.6008	0.00509212	0.18253
Memo1	1499	-0.33396	5.83973	10.5928	0.00510527	0.18253
Hspa13	4161	-0.280281	6.60512	10.5842	0.00511932	0.18253
Rela	2709	0.260896	5.7576	10.5773	0.00513057	0.18253
Cbx4	5197	0.325356	5.08973	10.5756	0.0051335	0.18253
Edc4	4780	0.254424	6.75495	10.5602	0.00515873	0.18253
Med7	2574	-0.381831	5.03635	10.557	0.00516416	0.18253
Mrpl1	4188	-0.35042	4.89331	10.5209	0.00522428	0.18253
Nr1d2	4640	-0.406194	4.88558	10.5167	0.00523126	0.18253
Hk1	4509	0.421993	6.34814	10.5129	0.00523778	0.18253
Anks1	7092	0.337462	6.09801	10.4927	0.00527181	0.18253
Mir7-1	108	-1.27664	0.249016	10.4919	0.0052732	0.18253
Kif18b	3336	0.347361	5.36946	10.4856	0.00528394	0.18253
Fam222a	2693	0.517837	3.63612	10.4799	0.00529356	0.18253
Hspa1a	2798	1.70301	1.72329	11.2214	0.00530313	0.18253
Zfp397	5486	-0.329999	6.8675	10.4727	0.00530583	0.18253
Pole4	1694	-0.366749	5.52849	10.4705	0.00530967	0.18253
Snx21	1520	0.428962	3.90748	10.4678	0.00531429	0.18253
Prkd2	3757	0.396033	4.7617	10.4578	0.00533129	0.18253
Ptges3	1954	-0.25953	6.92737	10.4514	0.00534243	0.18253
Zfp617	2948	-0.357835	5.59113	10.4483	0.00534777	0.18253
Slx4	5721	0.322727	5.72043	10.4457	0.00535221	0.18253
Dync1h1	14398	0.523797	9.24267	10.4841	0.00535446	0.18253
Pitpnm2	7359	0.306573	6.20478	10.4412	0.00535993	0.18253
Cdc42bpb	6718	0.363256	8.03148	10.4278	0.00538315	0.182905
Ncor2	8908	0.381875	8.18996	10.4157	0.00540415	0.183203
Wdr81	6909	0.376883	5.2841	10.4019	0.0054283	0.18333
Efnb1	3358	0.358229	8.36673	10.3962	0.00543823	0.18333
Dvl3	2953	0.273644	6.41122	10.3843	0.00545925	0.18333
Cstf3	5190	-0.280819	6.21525	10.375	0.00547568	0.18333
Lyrm5	1623	-0.465473	4.45662	10.3724	0.00548032	0.18333
Ipo4	3611	0.256229	7.04385	10.3718	0.0054813	0.18333
Sel1l3	4512	0.353974	4.83682	10.3495	0.00552107	0.183476
Prrc2a	6858	0.364537	9.84265	10.3484	0.00552302	0.183476
AU019823	3343	-0.300386	5.85228	10.346	0.0055272	0.183476
Aldh1b1	2302	0.507682	4.65561	10.3399	0.00553818	0.183476
Zfp68	4731	-0.340611	6.47973	10.335	0.00554691	0.183476
Mtx2	1258	-0.308918	6.4198	10.2948	0.00561968	0.183987
Ube2d2a	2483	-0.289789	7.51667	10.276	0.00565402	0.183987
Papln	4375	0.648327	4.47488	10.4339	0.0056571	0.183987
Ddr1	4006	0.293719	7.48491	10.2728	0.00566007	0.183987
Clgn	2278	-1.238	-0.351931	10.2719	0.00566167	0.183987
Rragb	2281	-0.390883	3.87725	10.2679	0.00566897	0.183987
Erbb2	4998	0.317499	7.14089	10.2668	0.00567108	0.183987
B3gnt5	4872	-0.407521	6.024	10.26	0.00568353	0.183987
Spcs3	3466	-0.255919	6.88697	10.2584	0.00568642	0.183987
Uchl1	1147	-0.350271	5.03973	10.2579	0.00568745	0.183987
Gpr137b-ps	2941	0.567302	4.04302	10.2502	0.00570177	0.183987
Vmp1	2773	-0.339565	6.0023	10.2052	0.00578585	0.183987
Bcorl1	6125	0.415771	5.66175	10.1992	0.00579699	0.183987
Psma1	1255	-0.316497	7.14312	10.1941	0.00580674	0.183987
Pnpla8	4404	-0.302457	6.3447	10.1919	0.00581084	0.183987
Sap130	4015	0.338709	6.55825	10.1899	0.00581469	0.183987
Cbx6	5449	0.293448	6.96166	10.189	0.00581641	0.183987
Fkrp	2806	0.368741	5.44058	10.1704	0.00585177	0.183987
Tbx2	3562	0.291177	7.49404	10.1692	0.00585397	0.183987
Pstk	1129	-0.566916	4.24045	10.1658	0.00586052	0.183987
Msx1	1931	0.525215	3.57157	10.165	0.00586203	0.183987
Arhgef16	2717	0.5736	3.45773	10.1621	0.00586771	0.183987
Palld	6790	0.374438	7.84562	10.1585	0.00587451	0.183987
Gas6	2593	0.598916	6.22901	10.6305	0.00588426	0.183987
Arl6ip6	2553	-0.304556	5.84095	10.1527	0.00588564	0.183987
Msmo1	1824	-0.379256	5.55801	10.1422	0.00590585	0.183987
Lama5	11388	0.348869	7.78292	10.1365	0.00591686	0.183987
Strn3	4164	-0.298104	7.29155	10.1249	0.00593935	0.183987
Zfp945	6618	-0.468309	6.03033	10.2012	0.00594918	0.183987
Psma6	997	-0.413556	7.33339	10.1168	0.00595508	0.183987
Tcof1	4629	0.410667	7.11893	10.1086	0.00597111	0.183987
Gpatch8	6829	0.286266	6.783	10.1073	0.00597353	0.183987
Osbpl3	6935	0.345549	4.51837	10.0988	0.00599019	0.183987
Zfp120	4096	-0.477765	4.15425	10.0929	0.00600177	0.183987
Wtap	6558	-0.313891	6.78355	10.0776	0.00603203	0.183987
Tbc1d19	2688	-0.387781	4.95204	10.0763	0.00603447	0.183987
Cluh	5399	0.289947	6.75794	10.0721	0.00604287	0.183987
Suco	6308	-0.260289	6.59481	10.0717	0.00604372	0.183987
Bbs10	2753	-0.496846	3.51275	10.0675	0.00605192	0.183987
Klhl22	2618	0.268285	6.68023	10.0667	0.00605349	0.183987
Ddx43	2209	-0.803269	0.55807	10.0387	0.00610936	0.184339
Atp1b3	1831	-0.281034	6.83835	10.0331	0.00612057	0.184339
Tagap	3076	-0.548638	3.9571	10.0303	0.00612624	0.184339
Aff3	7251	0.359991	7.20923	10.0283	0.00613025	0.184339
Pex2	2279	-0.466981	5.65451	10.0561	0.00616769	0.184339
Dnm2	4021	0.303256	6.55052	10.0097	0.00616785	0.184339
Gm10433	1982	-1.10418	0.898663	10.0031	0.00618119	0.184339
Rsl1d1	1839	-0.275051	7.35532	9.99595	0.00619577	0.184339
Itpr2	11823	0.482647	4.81067	9.99049	0.0062069	0.184339
Spen	12299	0.356345	7.35344	9.98834	0.00621131	0.184339
Akr1cl	1353	0.428025	5.56311	9.98366	0.00622087	0.184339
Ppp1cb	4024	-0.291098	8.55732	9.97777	0.00623294	0.184339
Agap3	4126	0.298874	6.77003	9.97088	0.00624709	0.184339
Gorasp1	3483	0.278853	5.19912	9.9677	0.00625362	0.184339
Tmem214	2762	0.254885	6.35787	9.9664	0.0062563	0.184339
Apba3	2107	0.275975	5.25938	9.96367	0.00626192	0.184339
Mllt1	3609	0.31201	7.16798	9.9324	0.00632677	0.185627
Mat2b	2258	-0.266596	6.63829	9.905	0.00638422	0.185627
Saa1	607	-0.987964	0.00230831	9.89878	0.00639736	0.185627
Suv39h2	4282	-0.330319	5.03442	9.89796	0.00639908	0.185627
Fam111a	3199	-0.284437	6.00654	9.8955	0.00640428	0.185627
Nol6	4483	0.365533	6.72406	9.88725	0.00642176	0.185627
Actn1	3739	0.358652	7.84318	9.87751	0.00644246	0.185627
Rnpc3	3888	-0.728314	5.3321	10.5553	0.00645738	0.185627
Psmd6	1296	-0.338628	6.80325	9.85995	0.00647999	0.185627
Zfp385a	2291	0.3548	5.21843	9.85924	0.00648152	0.185627
Mmp15	4279	0.289427	6.78763	9.85452	0.00649164	0.185627
Hspa12b	2943	0.295821	5.90492	9.84962	0.00650218	0.185627
Rbm7	1915	-0.366117	6.30162	9.84822	0.00650518	0.185627
Scfd1	3757	-0.307806	6.0069	9.84704	0.00650773	0.185627
Hdac5	4426	0.262222	6.94445	9.83626	0.006531	0.185627
Flrt3	4537	-0.325856	6.50463	9.8351	0.00653351	0.185627
Rarb	3776	-0.327247	5.89222	9.83449	0.00653484	0.185627
Ptprc	5666	-0.627678	2.49453	9.83024	0.00654404	0.185627
M1ap	2051	1.50847	0.525352	9.82125	0.00656355	0.185627
Sybu	4148	0.649482	2.30459	9.81472	0.00657779	0.185627
Armc1	2931	-0.283367	6.15243	9.81169	0.00658439	0.185627
Rp2h	5142	-0.283974	5.45002	9.80901	0.00659024	0.185627
Pacsin2	3880	0.300053	6.99709	9.80705	0.00659453	0.185627
Cisd2	2869	-0.397352	5.77738	9.80318	0.006603	0.185627
Ccdc8	2058	0.317659	6.8388	9.79746	0.00661554	0.185632
Mterf2	1567	-0.54501	3.69197	9.7756	0.00666371	0.18637
Mrpl13	786	-0.484626	5.9551	9.89743	0.00666674	0.18637
Fam83h	4628	0.451844	3.53327	9.76822	0.00668006	0.186395
0610010F05Rik	4140	-0.360207	5.0599	9.74395	0.00673418	0.187556
Ubap2l	5486	0.38968	8.31182	9.71778	0.00679307	0.188031
Zdhhc18	2847	0.281279	5.26274	9.71153	0.00680724	0.188031
Ppp1r2	4074	-0.270993	6.16157	9.71013	0.0068104	0.188031
Cdc42ep2	1491	0.637124	3.03449	9.71009	0.0068105	0.188031
Lgals8	3020	-0.476854	4.14622	9.70689	0.00681777	0.188031
Snai1	1586	0.426365	5.08948	9.70051	0.00683227	0.188031
Mark4	2259	0.324476	6.04068	9.68692	0.0068633	0.188031
Polr2a	6734	0.438615	8.66101	9.68517	0.00686731	0.188031
Sec31a	4228	0.341315	7.82212	9.6816	0.00687549	0.188031
Wasf2	4088	0.435979	7.32394	9.706	0.00689869	0.188031
Cdr2l	3700	0.330275	5.26198	9.66727	0.00690845	0.188031
Mgrn1	3293	0.269305	6.89117	9.66675	0.00690963	0.188031
Zfp60	4057	-0.325786	6.08156	9.6647	0.00691438	0.188031
Trrap	12476	0.402115	8.50529	9.64937	0.00694984	0.188454
Dopey2	7455	0.369746	4.91713	9.64712	0.00695509	0.188454
Irs2	4012	0.464441	5.44173	9.67556	0.00697234	0.18858
Fbxl3	4264	-0.360085	6.43094	9.62245	0.00701268	0.18933
Prrg1	4038	-0.338286	4.85407	9.61347	0.00703378	0.189528
Rptor	7022	0.314032	6.61989	9.59243	0.0070835	0.189528
Slc22a18	1627	1.04713	0.0450724	9.59011	0.00708901	0.189528
Tjp3	3342	0.597084	2.57787	9.58935	0.00709079	0.189528
Ylpm1	7034	0.363517	7.47075	9.58634	0.00709796	0.189528
Zfp944	2784	-0.520109	4.08614	9.58626	0.00709816	0.189528
Edaradd	8103	0.865769	1.19349	9.57071	0.00713524	0.189528
Mmgt1	4084	-0.282833	5.71561	9.5699	0.00713717	0.189528
Rab32	2054	-0.317079	4.95301	9.56762	0.00714263	0.189528
Kalrn	16920	0.3187	6.68991	9.566	0.00714651	0.189528
Eif2s2	2513	-0.375818	6.39472	9.55627	0.00716987	0.189812
Ttyh2	3456	0.59931	4.14228	9.58411	0.00718409	0.189852
Pxn	3808	0.291409	6.67482	9.54224	0.00720371	0.190036
Arx	2868	0.60365	5.53602	9.92309	0.0072286	0.190233
Sox5	7334	0.508748	4.46932	9.52868	0.00723659	0.190233
Atp6v1c1	2098	-0.28972	5.41459	9.51599	0.00726753	0.190712
Klhl4	3884	-0.379361	5.90657	9.50566	0.0072928	0.191041
Zfp710	4803	0.258245	5.92911	9.49757	0.00731268	0.191227
Mkl1	4641	0.361908	5.99333	9.468	0.00738584	0.191818
Mid1ip1	2059	0.341832	5.6001	9.46423	0.00739522	0.191818
Zfand1	1591	-0.389867	4.58966	9.46383	0.00739623	0.191818
Capn5	4565	0.507886	4.2373	9.46379	0.00739633	0.191818
Trp53i11	2662	0.30308	5.62236	9.45498	0.00741832	0.191818
Rxra	5466	0.319501	7.0248	9.4412	0.00745287	0.191818
Nfkb2	3292	0.349586	4.41826	9.43233	0.00747522	0.191818
Pgbd5	2824	0.45905	3.06196	9.42991	0.00748132	0.191818
Zfp563	6382	-0.43026	4.26262	9.42961	0.00748207	0.191818
Glis2	3619	0.296893	6.91583	9.4284	0.00748512	0.191818
Dip2a	6355	0.259062	6.23147	9.42023	0.0075058	0.191818
Dld	2277	-0.254567	7.29061	9.4142	0.00752112	0.191818
Nipa2	3989	-0.282473	5.39315	9.4116	0.00752771	0.191818
Xpo6	4452	0.280387	7.15564	9.41035	0.00753089	0.191818
Fam76b	3672	-0.357903	5.98965	9.40759	0.00753793	0.191818
Arhgef7	7433	0.286133	6.88047	9.4063	0.0075412	0.191818
Selt	3548	-0.315339	7.25382	9.40171	0.00755291	0.191818
Col8a2	4331	0.316963	5.25276	9.39536	0.00756913	0.191905
Ola1	2304	-0.270278	6.2787	9.38291	0.00760106	0.192205
Stk26	2003	-0.296851	6.05037	9.38076	0.00760661	0.192205
Psma5	1217	-0.559262	4.98936	9.52648	0.00765495	0.193101
Cdk18	3046	0.524599	2.15422	9.35577	0.00767123	0.193126
Agap1	9581	0.358393	6.21966	9.34361	0.00770288	0.193126
Eif5	3966	-0.278623	8.66773	9.34078	0.00771028	0.193126
Auts2	6059	0.336542	6.13457	9.33715	0.00771976	0.193126
Ndp	1939	-1.12366	0.389878	9.33691	0.00772041	0.193126
Hcfc1	8138	0.396938	8.41553	9.30444	0.00780592	0.19494
Ino80e	1091	0.279172	5.25806	9.29025	0.00784361	0.195555
Vil1	3117	0.840847	1.73116	9.27953	0.00787224	0.195943
Zfp609	8585	0.339269	7.0503	9.2583	0.00792931	0.197036
Slc25a29	1964	0.480188	2.84366	9.23448	0.00799385	0.198266
Dctn1	4508	0.360296	7.88073	9.22776	0.00801218	0.198266
Rbms2	5609	0.282585	7.26546	9.21852	0.00803747	0.198266
Soga1	13232	0.458746	7.81879	9.27477	0.00805315	0.198266
Ankrd32	3742	-0.316219	5.50768	9.20671	0.00806991	0.198266
Iqgap3	5676	0.31535	5.70957	9.19788	0.00809424	0.198266
Nsmce4a	1435	-0.30305	6.62797	9.19554	0.0081007	0.198266
Heg1	4780	0.447257	5.76639	9.25143	0.00811678	0.198266
Gstz1	2108	-0.381774	5.17934	9.1846	0.00813102	0.198266
Gaa	3797	0.324403	6.59153	9.18361	0.00813378	0.198266
Lzts3	4319	0.357105	4.3983	9.18107	0.00814084	0.198266
Rbm18	2548	-0.239884	6.20434	9.17754	0.00815066	0.198266
Sec14l1	5574	0.320933	7.38637	9.17745	0.00815091	0.198266
Fopnl	1422	-0.440775	5.67477	9.19812	0.00818125	0.198266
Ppara	7528	0.683184	2.9263	9.15796	0.00820536	0.198266
Cc2d1a	3288	0.293125	5.78943	9.15489	0.008214	0.198266
Id1	934	-0.28268	6.42765	9.15379	0.00821708	0.198266
Dynlt3	2153	-0.397448	5.35247	9.14354	0.00824593	0.198266
Rnf149	2434	-0.241656	5.99378	9.13709	0.00826415	0.198266
Tmem168	4548	-0.251314	5.94395	9.13596	0.00826736	0.198266
Lrrk1	7454	0.436915	5.51039	9.15449	0.00827129	0.198266
Raver1	3444	0.294119	5.90271	9.12432	0.00830038	0.198266
Spry4	4590	0.43409	4.00579	9.12211	0.00830665	0.198266
Fignl1	2974	-0.310052	6.40054	9.12143	0.0083086	0.198266
Cdh26	2983	-0.671621	1.75702	9.12014	0.00831225	0.198266
Apip	924	-0.362725	4.69867	9.11133	0.00833737	0.198266
Tead3	3003	0.299677	6.39703	9.10529	0.00835466	0.198266
Fam129a	3939	0.599533	3.45147	9.09459	0.00838537	0.198266
Crot	2803	-0.237214	6.00407	9.08887	0.00840184	0.198266
Lpar4	4237	-0.319596	5.22885	9.08659	0.00840841	0.198266
Txnl1	2558	-0.265544	7.05434	9.08399	0.00841592	0.198266
Arl4a	3807	-0.337559	4.75219	9.07932	0.0084294	0.198266
Rhog	1264	0.4573	4.81421	9.07913	0.00842997	0.198266
Rnf216	4671	0.332536	6.66176	9.07903	0.00843025	0.198266
Cyp2j6	3595	-0.361853	4.25019	9.07336	0.00844668	0.198266
Sfxn3	2966	0.315594	4.73217	9.07044	0.00845514	0.198266
Arhgef17	10250	0.313412	8.30682	9.06074	0.00848336	0.198617
Mrpl47	872	-0.400669	4.30117	9.04926	0.00851689	0.198764
Fundc1	1950	-0.335271	5.68518	9.0406	0.00854228	0.198764
Sugt1	1951	-0.227303	6.37485	9.0374	0.00855168	0.198764
Yme1l1	4571	-0.292356	7.712	9.03597	0.00855588	0.198764
Scaf4	4177	0.269765	6.39115	9.03146	0.00856916	0.198764
Cog1	3029	0.283984	5.20477	9.03144	0.00856923	0.198764
B230219D22Rik	4652	-0.263816	8.00926	9.02321	0.00859353	0.199019
Mt1	542	0.734647	2.74396	9.01189	0.00862709	0.199488
Zfp317	4025	-0.305663	6.11681	8.99587	0.00867483	0.19975
Zcwpw1	2218	-0.302741	5.21826	8.99576	0.00867516	0.19975
St18	6161	-1.84973	0.252629	9.2125	0.00867839	0.19975
Gulp1	2976	-0.29653	6.04222	8.98327	0.00871258	0.200229
Rfx1	4172	0.243737	5.82092	8.96403	0.00877061	0.201254
Ssr3	2885	-0.282216	8.70203	8.95312	0.00880369	0.201372
4930579G24Rik	1969	-0.370268	4.15388	8.95117	0.00880962	0.201372
Acp1	3221	-0.4314	6.03342	9.00792	0.00881609	0.201372
Xrcc4	1547	-0.398354	3.11848	8.94211	0.00883725	0.201548
Rnmt	5008	-0.297169	6.09145	8.9312	0.00887063	0.201894
Coro7	3488	0.286492	5.03935	8.92748	0.00888204	0.201894
Pygm	2844	0.440801	3.93805	8.9168	0.0089149	0.201894
Ttll12	3770	0.334338	6.47407	8.91483	0.00892099	0.201894
Inppl1	5096	0.254938	7.71703	8.91078	0.00893349	0.201894
Psd	3900	0.607988	2.93314	8.89579	0.00897995	0.201894
Kbtbd3	2426	-0.594894	2.74391	8.89355	0.00898692	0.201894
Hgs	2908	0.284995	6.46261	8.89322	0.00898796	0.201894
Slc30a9	3411	-0.264756	6.45476	8.88982	0.00899854	0.201894
Ncdn	3701	0.338678	5.69292	8.88894	0.00900129	0.201894
Gpr182	1694	0.576623	2.66236	8.88741	0.00900604	0.201894
Vma21	4806	-0.326993	5.57788	8.87091	0.0090577	0.201894
Bcap29	2008	-0.376226	4.66312	8.86646	0.00907168	0.201894
Yeats4	1408	-0.363073	6.6167	8.86603	0.00907305	0.201894
Hsf2	2623	-0.316694	5.78439	8.86164	0.00908685	0.201894
Tmem230	1593	-0.321163	4.31447	8.85878	0.0090959	0.201894
Twistnb	2324	-0.336444	5.18424	8.85853	0.00909666	0.201894
Capza2	1986	-0.250412	7.29249	8.85552	0.00910618	0.201894
Apool	960	-0.322148	5.11328	8.85482	0.0091084	0.201894
Ccdc132	5862	-0.244191	5.62622	8.84383	0.0091432	0.202366
Nab2	2575	0.265849	6.77629	8.83943	0.00915718	0.202376
Nckap5l	4854	0.298204	6.31621	8.82574	0.00920082	0.202881
Idi1	2867	-0.321391	5.73186	8.82378	0.0092071	0.202881
Mast2	5727	0.254222	7.02957	8.81473	0.0092361	0.203012
Rhobtb2	5231	0.324259	5.07458	8.81348	0.00924013	0.203012
Sympk	4121	0.308292	7.94678	8.79901	0.00928673	0.203344
Mapk8	5755	-0.269012	5.99823	8.79667	0.0092943	0.203344
Ipo13	3588	0.254636	6.04612	8.79224	0.00930863	0.203344
Poglut1	3038	-0.252136	6.49522	8.79197	0.00930951	0.203344
Hdac7	4960	0.253667	6.99158	8.77941	0.0093503	0.203863
Orc6	1654	-0.325982	6.11275	8.77612	0.00936103	0.203863
Ltbp3	5190	0.293213	6.54452	8.77211	0.0093741	0.203863
Ccdc59	1078	-0.322428	5.14518	8.75255	0.00943823	0.204386
Fyttd1	4397	-0.281974	7.13784	8.74426	0.00946558	0.204386
Sptbn1	11019	0.326931	9.15703	8.74006	0.00947944	0.204386
Pnpt1	2704	-0.348237	5.81274	8.73842	0.00948486	0.204386
Ube2q2	2941	-0.290289	5.32775	8.73605	0.00949272	0.204386
Flii	4057	0.305487	6.91366	8.73336	0.00950164	0.204386
Fam174a	2107	-0.405868	4.25606	8.73234	0.00950502	0.204386
Eif3m	1229	-0.435053	6.76191	8.81579	0.0095073	0.204386
Pdcl	2858	-0.252739	6.26882	8.72546	0.00952789	0.204444
Adgra3	5517	0.30479	8.3076	8.72265	0.00953725	0.204444
Cryzl1	1792	-0.362771	5.29783	8.71667	0.00955717	0.204522
Cspg4	8050	0.549899	4.63172	8.80093	0.00956818	0.204522
Wiz	4674	0.335072	7.04291	8.69673	0.00962401	0.205422
Stard8	4963	0.389454	4.14787	8.67194	0.00970786	0.206674
BC003331	3242	-0.27455	5.37618	8.67116	0.00971049	0.206674
Srsf7	2748	-0.401972	8.80985	8.66718	0.00972406	0.206674
Rnf170	3915	-0.309661	4.76378	8.65185	0.00977641	0.2067
Trpv4	3226	0.566874	3.03121	8.64683	0.00979364	0.2067
Tspan13	1923	-0.305599	5.1202	8.64485	0.00980043	0.2067
Rps6ka1	3258	0.334811	5.88334	8.64246	0.00980864	0.2067
Dr1	3080	-0.254032	6.32071	8.64103	0.00981356	0.2067
Tipin	1211	-0.327959	6.24392	8.63265	0.00984245	0.2067
Gtf2f1	1720	0.254262	6.16912	8.63199	0.00984473	0.2067
Ndufa5	549	-0.525384	5.02488	8.75822	0.00984791	0.2067
Cul7	5529	0.326901	8.13026	8.63063	0.00984942	0.2067
Lsm5	501	-0.797265	2.04817	8.62062	0.00988407	0.207137
Rfesd	2906	-0.407908	3.88334	8.61364	0.00990834	0.207356
Tead4	3076	0.453418	3.17167	8.60896	0.00992462	0.207407
Mir703	109	-1.06405	2.05316	8.7587	0.00994223	0.207485
Zfp820	3695	-0.466084	3.74052	8.58826	0.00999707	0.208339
Tra2a	1828	-0.346955	7.79229	8.58318	0.010015	0.208422
Lmo7	6104	0.535769	3.12913	8.56386	0.0100832	0.208952
Nav2	12066	0.36154	6.84511	8.56313	0.0100858	0.208952
Rara	4131	0.270843	6.18103	8.56278	0.0100871	0.208952
Deptor	8674	0.601733	3.72748	8.5546	0.0101162	0.208952
Per1	4698	0.330969	5.23056	8.55283	0.0101225	0.208952
Bag6	4066	0.285255	8.6628	8.5496	0.010134	0.208952
Plekha6	7457	0.362652	5.83562	8.54145	0.0101631	0.208952
Doc2b	4245	0.341985	5.94452	8.53573	0.0101837	0.208952
Tex30	1265	-0.452107	4.52885	8.53139	0.0101993	0.208952
Nhp2l1	1257	-0.316391	6.31123	8.52634	0.0102174	0.208952
Hip1r	4392	0.427718	4.31436	8.52416	0.0102253	0.208952
Zfp750	3243	1.0942	0.196396	8.52346	0.0102278	0.208952
Tmem171	1155	0.776752	2.2039	8.52106	0.0102365	0.208952
Olfml2a	2409	0.623229	2.16466	8.51515	0.0102578	0.208952
Ttpa	3053	-0.505144	2.42205	8.5118	0.01027	0.208952
Dcaf12l1	3534	0.4901	5.15596	8.59361	0.0102755	0.208952
Susd5	3874	-1.04972	0.246196	8.50974	0.0102774	0.208952
Zfp768	2247	0.293878	5.9396	8.49633	0.0103262	0.209258
Mis18a	1300	-0.400054	4.81426	8.48403	0.0103712	0.209258
Spryd4	1568	-0.355398	4.33526	8.48205	0.0103785	0.209258
Fam126b	8695	-0.387909	4.95367	8.46803	0.01043	0.209258
Adamts8	3632	0.595616	1.92052	8.4651	0.0104409	0.209258
Gbf1	6401	0.361185	6.94167	8.46441	0.0104434	0.209258
Slitrk1	4251	0.559702	3.40314	8.45884	0.010464	0.209258
Lnp	8775	-0.296415	5.51326	8.45808	0.0104668	0.209258
Arhgef19	3397	0.451522	4.44947	8.4544	0.0104805	0.209258
Git2	5037	0.24539	5.90677	8.44883	0.0105011	0.209258
Mcc	8427	0.396406	5.59956	8.44342	0.0105213	0.209258
Ccdc71l	4155	-0.302439	5.04229	8.44235	0.0105253	0.209258
Ctla2b	1147	-0.77343	1.23062	8.4342	0.0105557	0.209258
Rpl27a	1112	-0.460072	6.63485	8.58908	0.0105577	0.209258
Sdk1	8513	0.407586	5.0899	8.42993	0.0105717	0.209258
A230050P20Rik	1683	0.758302	1.26814	8.42931	0.010574	0.209258
Wnt2	2115	-1.10038	-0.0941238	8.42897	0.0105753	0.209258
Hdhd3	1083	-0.672423	2.55458	8.42838	0.0105775	0.209258
Bcr	6537	0.341528	6.42384	8.42609	0.0105861	0.209258
Carm1	3218	0.293649	7.16925	8.42601	0.0105864	0.209258
Kcnk3	3810	0.642095	2.52041	8.42443	0.0105923	0.209258
Cobll1	5045	0.359869	4.31762	8.42217	0.0106008	0.209258
Lrp5	5172	0.36332	7.18429	8.41873	0.0106137	0.209258
Amigo2	3214	-0.376326	4.25788	8.41491	0.0106281	0.209267
Wnk4	4148	0.307348	5.71122	8.40958	0.0106482	0.209387
Itpr1	9877	0.370156	7.19262	8.40363	0.0106707	0.209555
Ccng2	2494	-0.251596	6.903	8.38703	0.0107338	0.209714
Ppp3cb	3881	-0.216593	6.88319	8.38619	0.010737	0.209714
Sms	3377	-0.332891	4.81142	8.37982	0.0107613	0.209714
Kif26b	7406	0.470876	6.77804	8.55491	0.0107689	0.209714
Zfp639	2061	-0.381763	5.34224	8.37131	0.0107939	0.209714
Abhd4	2749	0.315366	6.41466	8.37088	0.0107956	0.209714
Dnajc10	4054	-0.261843	7.59357	8.37052	0.0107969	0.209714
Sbno2	4640	0.311872	4.95386	8.36572	0.0108154	0.209714
Ldah	3082	-0.258942	5.50181	8.36048	0.0108355	0.209714
Ubald1	1386	0.355676	4.9754	8.35534	0.0108554	0.209714
Rheb	1521	-0.307384	6.76742	8.35441	0.0108589	0.209714
Ptprf	7648	0.335736	8.87283	8.35408	0.0108602	0.209714
6820431F20Rik	4659	-0.403021	6.36184	8.39745	0.0108741	0.209714
Agpat1	2253	0.228606	6.3898	8.35032	0.0108748	0.209714
Ttc1	1432	-0.249795	5.48579	8.33547	0.0109324	0.210354
Kdm4b	4610	0.281785	6.51598	8.33347	0.0109402	0.210354
Cdkl3	3507	-0.408094	3.26819	8.33093	0.0109501	0.210354
Btf3l4	3111	-0.330699	6.21335	8.31901	0.0109967	0.210959
Myo18a	7590	0.346254	6.71027	8.31568	0.0110097	0.210959
Hnrnpul1	3038	0.303706	8.33745	8.28262	0.0111404	0.213189
Prex1	6530	0.378736	6.08135	8.26596	0.0112069	0.213507
Pi4ka	6431	0.294977	6.62541	8.26398	0.0112148	0.213507
Fgfr1op	3154	-0.26039	5.74017	8.26206	0.0112225	0.213507
Thsd7b	6253	0.459416	4.56159	8.25962	0.0112323	0.213507
Ube2w	4224	-0.23512	5.8229	8.25781	0.0112395	0.213507
AI987944	2931	-0.44544	3.76327	8.25628	0.0112457	0.213507
Arxes2	1540	-0.269804	5.71692	8.25307	0.0112586	0.213507
Celsr1	11050	0.30746	6.68019	8.24703	0.011283	0.213507
Smtn	3548	0.234128	6.29382	8.24441	0.0112935	0.213507
Rnft1	4434	-0.353087	5.03261	8.23558	0.0113293	0.213507
Rfc4	1216	-0.313831	5.59015	8.23352	0.0113376	0.213507
Fst	2861	0.747946	4.57027	8.66557	0.0113612	0.213507
Znfx1	7349	0.316336	5.62438	8.2249	0.0113726	0.213507
Prdx1	1417	-0.326571	7.538	8.22415	0.0113757	0.213507
Mcts1	876	-0.38132	4.75205	8.22221	0.0113836	0.213507
Mterf3	1483	-0.363173	5.19044	8.22188	0.011385	0.213507
Sumo2	998	-0.288563	5.99822	8.21422	0.0114162	0.213564
C1d	2957	-0.403182	6.22348	8.25777	0.0114246	0.213564
Olfr1372-ps1	1768	-0.868987	1.16716	8.20816	0.0114411	0.213564
Inhbb	4255	0.486078	5.81014	8.35863	0.011445	0.213564
Plcg2	4298	0.586413	3.90428	8.21265	0.011492	0.21387
Gsta4	958	-0.367782	6.21028	8.19523	0.0114942	0.21387
Epn3	3884	0.342603	4.47781	8.19281	0.0115042	0.21387
Nck1	1685	-0.277057	5.60919	8.18877	0.0115209	0.213914
Rpp30	1156	-0.367641	4.22559	8.17152	0.0115924	0.214836
Pdk2	2263	0.336767	5.27406	8.16989	0.0115992	0.214836
Pcgf6	2098	-0.31164	5.05589	8.16038	0.0116389	0.21514
3110052M02Rik	4367	-0.592459	3.93531	8.20416	0.0116443	0.21514
Mageh1	1398	-0.289551	5.72177	8.15372	0.0116668	0.21529
Ttc28	10687	0.393698	7.32208	8.1603	0.0116912	0.215475
Ccdc85c	1547	0.366851	4.82547	8.14035	0.011723	0.215791
1700108F19Rik	868	-0.736817	1.48627	8.13685	0.0117378	0.215791
Eif4g3	6325	0.267956	8.26581	8.12871	0.0117722	0.215791
Cct6a	2171	-0.305603	8.86972	8.12039	0.0118075	0.215791
Tshz3	5002	0.316307	5.83773	8.11713	0.0118214	0.215791
Tshz1	5814	0.284131	7.42067	8.11576	0.0118272	0.215791
Pex14	1942	0.299487	5.42846	8.11425	0.0118336	0.215791
Fgfbp3	1756	-0.584306	2.4574	8.11383	0.0118354	0.215791
Cage1	2858	-0.619438	1.61213	8.10887	0.0118566	0.215791
Dao	2062	0.821993	1.51077	8.10591	0.0118693	0.215791
Arhgap12	5032	-0.252442	6.23461	8.09958	0.0118963	0.215791
Zfp652	2665	0.363424	5.21427	8.09893	0.0118991	0.215791
Rere	7458	0.308497	7.9183	8.09488	0.0119165	0.215791
Bahcc1	10727	0.292147	7.52689	8.08973	0.0119387	0.215791
Stat6	3805	0.285183	5.28135	8.08829	0.0119449	0.215791
Ccdc61	2010	0.312359	5.47449	8.08598	0.0119548	0.215791
Trim3	3277	0.280032	4.91438	8.0837	0.0119646	0.215791
Prim1	1533	-0.323327	5.97938	8.08006	0.0119804	0.215791
Cep164	5488	0.274924	6.27739	8.07969	0.011982	0.215791
Arhgap23	5450	0.303541	6.71889	8.06695	0.0120372	0.216071
Dram2	2722	-0.320507	5.30887	8.0618	0.0120596	0.216071
Gm10336	3772	0.383832	4.92976	8.05735	0.012079	0.216071
Tnks1bp1	5747	0.284176	7.1549	8.05546	0.0120872	0.216071
Atp6v1h	1976	-0.259707	5.75743	8.051	0.0121067	0.216071
Cherp	3800	0.235931	7.34163	8.05073	0.0121079	0.216071
Sumo1	1215	-0.403419	6.76489	8.09283	0.0121384	0.216071
Mettl23	1039	-0.465129	4.60497	8.04045	0.012153	0.216071
2610042L04Rik	1885	-0.889294	0.46649	8.03802	0.0121636	0.216071
Zc3h7b	5958	0.313658	8.25883	8.03683	0.0121689	0.216071
Ankrd11	8816	0.27909	8.55683	8.03659	0.01217	0.216071
0610009B22Rik	795	-0.378416	4.37638	8.03516	0.0121763	0.216071
Ppp2r5d	2926	0.256379	7.0767	8.03077	0.0121956	0.216071
Ralgds	4020	0.239528	6.25101	8.02638	0.012215	0.216071
Fat1	14627	0.400375	8.31961	8.02595	0.0122169	0.216071
Unc45a	3263	0.310161	6.14989	8.02148	0.0122367	0.216071
Pnkd	3500	0.321326	5.90739	8.01744	0.0122546	0.216071
Ngfr	3406	0.295144	5.66734	8.01686	0.0122571	0.216071
Top3b	2959	0.269621	6.19553	8.01134	0.0122816	0.216249
Stxbp5l	12061	-1.00053	1.12247	8.00471	0.0123112	0.216515
Dzip3	5771	-0.250458	6.56535	7.99751	0.0123433	0.216826
Zfp322a	5197	-0.304242	6.41899	7.98902	0.0123813	0.216956
Trak1	4885	0.264816	5.72942	7.98863	0.0123831	0.216956
Men1	3040	0.239816	6.80247	7.98107	0.0124171	0.216956
Cct4	1966	-0.2698	8.76918	7.97962	0.0124236	0.216956
Khsrp	3999	0.304319	8.22061	7.97755	0.0124329	0.216956
Zfp37	3722	-0.329344	5.02583	7.97651	0.0124376	0.216956
Zfp597	5630	-0.395409	4.40634	7.96785	0.0124767	0.217352
Thoc7	1051	-0.34981	6.38917	7.95993	0.0125127	0.217352
Igdcc4	6230	0.259253	7.69043	7.95655	0.012528	0.217352
Exoc3l4	3525	0.529734	2.82518	7.95563	0.0125322	0.217352
1700066M21Rik	3007	-0.404769	3.69563	7.95499	0.0125352	0.217352
Erp44	2647	-0.267188	6.24368	7.95097	0.0125535	0.217352
Syt11	4567	-0.341091	5.49367	7.94361	0.0125871	0.217352
Sdk2	6604	0.441012	5.58766	8.00142	0.0125914	0.217352
Jam3	1970	-0.291646	6.4118	7.94007	0.0126033	0.217352
Slc6a9	3272	0.304803	4.8276	7.93961	0.0126054	0.217352
Rab11fip4	3145	0.45745	4.59972	7.93257	0.0126376	0.217658
Zfp36l1	2984	0.356184	8.81747	7.92452	0.0126747	0.217996
Tnip1	3049	0.256607	5.6443	7.92037	0.0126939	0.217996
Ube3b	5191	0.253354	7.37525	7.91723	0.0127084	0.217996
Svip	3235	-0.489761	2.81232	7.91569	0.0127155	0.217996
Tmem116	1451	0.982332	0.238531	7.90772	0.0127524	0.218005
Kat2a	3048	0.230522	6.70377	7.90719	0.0127549	0.218005
Atp5f1	1808	-0.35669	7.41591	7.9034	0.0127725	0.218005
Zranb2	2616	-0.309157	7.56463	7.90241	0.0127771	0.218005
Ski	5465	0.34047	7.91875	7.89991	0.0127887	0.218005
Pax8	2569	0.550167	4.50372	7.96184	0.0128928	0.219486
Mmadhc	1302	-0.298402	6.38939	7.87436	0.0129084	0.219486
Etfa	1464	-0.274512	6.21316	7.87118	0.0129233	0.219486
Gmnn	977	-0.442139	5.64615	7.93904	0.0129342	0.219486
Csdc2	2490	0.284383	6.12281	7.86078	0.0129724	0.219886
Tnrc18	11020	0.32615	8.83494	7.84853	0.0130306	0.220162
Rbm3	3582	-0.481168	6.43358	8.0522	0.0130395	0.220162
Rcbtb2	3856	-0.25731	7.34475	7.84352	0.0130545	0.220162
Ap3d1	4730	0.225484	7.4971	7.84313	0.0130563	0.220162
Dnmbp	6287	0.29326	6.04274	7.84185	0.0130624	0.220162
Ms4a6c	2052	-0.578754	2.37332	7.83882	0.0130769	0.220162
Fnbp1	5619	0.264155	6.02037	7.82541	0.0131411	0.22095
Snx29	2812	0.370014	4.07167	7.82016	0.0131664	0.22095
Zfp219	3317	0.246507	6.83844	7.81725	0.0131804	0.22095
Arhgef10	5528	0.263976	6.21233	7.81678	0.0131827	0.22095
Ctla2a	1394	-0.578381	2.77017	7.80664	0.0132316	0.221523
Pygb	3838	0.318775	7.75183	7.80332	0.0132477	0.221545
Tpst2	1814	0.285515	4.75217	7.79342	0.0132959	0.221716
Grhpr	1226	0.294817	5.53948	7.79281	0.0132988	0.221716
Ptpn23	5336	0.25757	6.84719	7.79156	0.0133049	0.221716
1110059E24Rik	1428	-0.388687	5.32941	7.78785	0.013323	0.221716
Lama1	9518	0.460218	7.42897	7.91429	0.0133634	0.221716
Atp9a	3897	0.268795	5.98005	7.77927	0.013365	0.221716
Golt1b	2796	-0.216745	6.06005	7.77596	0.0133812	0.221716
Cacybp	2115	-0.266038	7.14834	7.7701	0.01341	0.221716
Abracl	810	-0.500836	5.58937	7.94013	0.0134206	0.221716
Capn15	3288	0.33258	5.84216	7.76781	0.0134212	0.221716
Ryr3	15408	-0.602025	2.46179	7.76572	0.0134315	0.221716
Mad1l1	2640	0.345375	5.74276	7.7649	0.0134355	0.221716
Arid1b	11325	0.393109	7.37513	7.78305	0.013462	0.221908
Tln2	12134	0.328376	6.44016	7.74738	0.0135222	0.222621
Cemip	7114	0.51138	2.64428	7.74436	0.0135372	0.222621
Zfp709	3975	-0.400636	4.01105	7.73999	0.0135589	0.222621
Palm3	2449	0.438625	5.609	7.79945	0.013579	0.222621
Trip10	2458	0.240939	5.4792	7.73586	0.0135795	0.222621
Espl1	6630	0.260901	6.61871	7.7309	0.0136043	0.222783
Clns1a	3395	-0.288175	6.94099	7.71569	0.0136805	0.223323
Psma4	1096	-0.304184	6.54955	7.715	0.013684	0.223323
Arhgef18	5300	0.252019	5.85	7.711	0.0137042	0.223323
Kdelc1	2324	-0.279634	6.2086	7.71	0.0137092	0.223323
2210404O09Rik	2221	-0.521309	2.85085	7.70522	0.0137334	0.223323
Rnf43	4311	0.391197	4.04894	7.70473	0.0137358	0.223323
Gas2l1	5403	0.265731	5.44259	7.69882	0.0137657	0.223323
Ppl	6277	0.67169	3.00689	7.6981	0.0137693	0.223323
Sp3os	1147	-0.563566	2.74088	7.69652	0.0137774	0.223323
Tmem128	1085	-0.347098	5.01367	7.69308	0.0137948	0.223323
Nup214	8195	0.334554	6.54606	7.69183	0.0138012	0.223323
Ptma	1192	-0.380369	9.52238	7.68285	0.0138469	0.223723
Vegfb	1282	0.261475	5.24079	7.67868	0.0138682	0.223723
Zfp282	5221	0.279941	6.10151	7.67711	0.0138762	0.223723
Gcnt1	4723	-0.387441	4.54851	7.67527	0.0138856	0.223723
AI661453	5032	0.770027	2.71239	7.70358	0.0139283	0.22383
Fam122b	4334	-0.275668	4.80377	7.66598	0.0139333	0.22383
Mta1	2775	0.238113	7.71658	7.66523	0.0139371	0.22383
Ulk1	5196	0.22588	7.16821	7.65799	0.0139744	0.224038
Rbm10	3718	0.208221	6.20448	7.64311	0.0140513	0.224038
1110034G24Rik	1471	-0.461872	3.39788	7.64289	0.0140525	0.224038
Ncoa1	7329	0.371856	5.09733	7.64055	0.0140646	0.224038
Pdcd10	1923	-0.531118	4.02239	7.64642	0.0140767	0.224038
[truncated: 14,046 more rows]

## Sheet: Supplementary Data 6
GeneID	Length	logFC	logCPM	F	PValue	FDR
[truncated: 15,107 more rows]

## Sheet: Supplementary Data 7
GeneID	Length	logFC	logCPM	F	PValue	FDR
[truncated: 15,107 more rows]

[truncated: 4 more sheets: Supplementary Data 8, Supplementary Data 9, Supplementary Data 10, Supplementary Data 11]
