# Supplementary material for: Complete male-to-female sex reversal in XY mice lacking the miR-17~92 cluster
Source: Nat Commun. 2024 May 7;15:3809. doi: 10.1038/s41467-024-47658-x (PMC11076593; doi:10.1038/s41467-024-47658-x)
Supplement: Supplementary file 5 — Supplementary Data Tables 12-22 [file 41467_2024_47658_MOESM5_ESM.xlsx]

## Sheet: Supplementary Data 12
GeneID	Length	logFC	logCPM	F	PValue	FDR	mir17.Conserved.8mer.sites	mir17.Conserved.7mer.m8.sites	mir17.Conserved.7mer.A1.sites	mir18.Conserved.8mer.sites	mir18.Conserved.7mer.m8.sites	mir18.Conserved.7mer.A1.sites	mir19.Conserved.8mer.sites	mir19.Conserved.7mer.m8.sites	mir19.Conserved.7mer.A1.sites	mir92.Conserved.8mer.sites	mir92.Conserved.7mer.m8.sites	mir92.Conserved.7mer.A1.sites
Gas7	7372	-1.81164	5.23121	192.33	3.43518e-10	2.26163e-06	0	0	0	0	0	0	0	0	0	0	0	0
Spp1	1658	-3.06822	3.20729	191.913	3.48958e-10	2.26163e-06	0	0	0	0	0	0	0	0	0	0	0	0
Akr1cl	1353	-1.85011	5.56311	185.132	4.52809e-10	2.26163e-06	0	0	0	0	0	0	0	0	0	0	0	0
Cnga1	2738	-3.71139	1.34807	160.4	1.27027e-09	4.75842e-06	0	0	0	0	0	0	0	0	0	0	0	0
Adamts16	4974	-1.9931	4.78893	150.841	1.96902e-09	5.90075e-06	0	0	0	0	0	0	0	0	0	0	0	0
Cbln4	2799	-2.60686	3.23949	126.006	7.00607e-09	1.74965e-05	0	0	0	0	0	0	0	0	0	1	0	0
Olfml2b	3095	1.04444	5.40575	122.804	8.3855e-09	1.77272e-05	0	0	0	0	1	0	0	0	0	0	0	0
Kctd14	2557	-1.55161	8.43552	117.642	1.13065e-08	1.77272e-05	0	0	0	0	0	0	0	0	0	0	0	0
Etnk2	2280	-1.40033	5.54838	116.929	1.17932e-08	1.77272e-05	0	0	0	0	0	0	0	0	0	0	0	0
Tgm3	4144	-2.50252	3.95282	120.574	1.18308e-08	1.77272e-05	0	0	0	0	0	0	1	0	0	0	0	0
Atg9b	3902	-2.32516	2.07347	114.636	1.3528e-08	1.84276e-05	0	0	0	0	0	0	0	0	0	0	0	0
Hsd17b3	1286	-3.87775	0.122768	107.812	2.06585e-08	2.57956e-05	0	0	0	0	0	0	0	0	0	0	0	0
Tesc	942	-4.05556	1.19557	99.4108	3.5983e-08	4.13953e-05	0	0	0	0	0	0	0	0	0	0	0	0
Rnf11	2132	0.929409	6.52984	97.5633	4.08764e-08	4.13953e-05	0	0	0	0	0	0	2	0	0	0	0	0
Cyp11a1	1774	-2.46578	2.572	96.5851	4.3769e-08	4.13953e-05	0	0	0	0	0	0	0	0	0	0	0	0
Nipal1	4205	-1.95025	2.5558	96.4449	4.42021e-08	4.13953e-05	0	0	0	0	0	0	0	0	0	0	0	0
Mmd2	2146	-3.64524	1.5325	95.2352	4.81471e-08	4.19323e-05	0	0	0	0	0	0	0	0	0	0	0	0
Cyp26b1	4849	-1.21968	5.97489	94.6012	5.03725e-08	4.19323e-05	0	1	0	0	0	0	0	0	0	0	0	0
Gstm6	1152	-2.60384	3.07943	94.3824	5.7722e-08	4.55214e-05	0	0	0	0	0	0	0	0	0	0	0	0
Cst9	686	-4.56437	1.34503	90.8431	8.10495e-08	6.07223e-05	0	0	0	0	0	0	0	0	0	0	0	0
Stim1	3604	-1.44695	5.51241	88.7314	9.2697e-08	6.61415e-05	0	0	0	0	0	0	0	0	0	0	0	0
Dusp15	3346	-2.21669	2.03383	83.6014	1.15376e-07	7.31898e-05	0	0	0	0	0	0	0	0	0	0	0	0
Espn	3144	-1.66497	3.58236	83.3903	1.1733e-07	7.31898e-05	0	0	0	0	0	0	0	0	0	0	0	0
Etv2	1048	-2.50832	0.625576	83.2286	1.18853e-07	7.31898e-05	0	0	0	0	0	0	0	0	0	0	0	0
Nup62cl	1128	-1.8559	2.59031	82.8901	1.22113e-07	7.31898e-05	0	0	0	0	0	0	0	0	0	0	0	0
Aldh3b1	1832	-2.04907	2.87145	81.7612	1.33737e-07	7.70737e-05	0	0	0	0	0	0	0	0	0	0	0	0
Tgoln1	5024	0.91039	5.5079	77.7375	1.8658e-07	0.000101547	0	1	0	0	0	0	1	1	0	0	0	0
Cpa1	1578	-1.57473	3.73394	77.5381	1.89757e-07	0.000101547	0	0	0	0	0	0	0	0	0	0	0	0
Stc2	1793	-1.23861	3.22593	76.4895	2.07495e-07	0.000107211	0	0	0	0	0	0	1	0	0	0	0	0
Tmem184a	2090	-2.49491	3.19224	78.0909	2.41758e-07	0.00012075	0	0	0	0	0	0	0	0	0	0	0	0
Acap1	2482	-2.08307	1.51771	72.9919	2.81693e-07	0.000134481	0	0	0	0	0	0	0	0	0	0	0	0
Zan	16481	-2.74187	1.31417	72.775	2.87199e-07	0.000134481	0	0	0	0	0	0	0	0	0	0	0	0
Pitpnm3	6666	-1.91788	3.58514	70.7147	3.77772e-07	0.000171531	0	0	0	0	0	0	0	0	0	0	0	0
Mro	2302	-2.44964	1.79265	69.3352	3.92999e-07	0.000173045	0	0	0	0	0	0	0	0	0	0	0	0
Cyth4	2791	-1.28323	3.03899	69.0336	4.04203e-07	0.000173045	0	0	0	0	0	0	0	0	0	0	0	0
Rhox8	1206	-3.61322	0.356999	67.7193	4.57426e-07	0.000189628	0	0	0	0	0	0	0	0	0	0	0	0
Nppc	1042	-2.3388	0.614302	67.4732	4.68249e-07	0.000189628	0	0	0	0	0	0	0	0	0	0	0	0
Klk1	876	-3.50745	0.25995	66.3603	5.20934e-07	0.000205412	0	0	0	0	0	0	0	0	0	0	0	0
D17H6S56E-5	3326	0.822522	6.61709	65.8152	5.49155e-07	0.000210988	0	0	0	0	0	0	0	0	0	0	0	0
Inhbb	4255	-1.41263	5.81014	70.0097	6.0033e-07	0.000223048	0	0	0	0	0	0	0	1	0	0	0	0
Prss43	1992	-5.49861	-0.396082	64.7353	6.10316e-07	0.000223048	0	0	0	0	0	0	0	0	0	0	0	0
Kcnh1	7239	-1.37627	4.00595	63.5942	6.83435e-07	0.000243823	0	0	0	0	0	0	0	0	0	0	0	0
Tmem47	4082	0.65552	6.36112	60.9784	8.91511e-07	0.00031066	0	0	0	0	0	0	0	0	1	0	0	0
Nr5a1	2947	-1.20055	6.45723	62.9479	9.59537e-07	0.000324454	0	0	0	0	0	0	0	0	0	0	0	0
Tyro3	4822	-0.728508	6.52571	60.1231	9.74402e-07	0.000324454	0	0	0	0	0	0	0	0	0	0	0	0
Ddx3y	4640	0.730229	6.18106	59.4676	1.04384e-06	0.000340018	0	0	0	0	0	0	1	0	1	1	0	0
Per2	5837	-1.31356	3.10681	59.0278	1.09355e-06	0.000341304	0	0	0	0	0	0	0	0	0	1	0	0
Tmprss13	3244	-2.15709	1.82132	58.9159	1.10662e-06	0.000341304	0	0	0	0	0	0	0	0	0	0	0	0
Mylip	2983	0.825076	5.30152	58.8355	1.11612e-06	0.000341304	0	0	1	0	0	0	1	0	0	1	0	0
Atp2b3	6748	-1.96386	2.57592	58.3959	1.16972e-06	0.00034493	0	0	0	0	0	0	0	0	0	0	0	0
Sumf1	2601	0.878265	5.34423	58.3617	1.17401e-06	0.00034493	0	1	0	0	0	0	0	0	0	0	0	0
1190002N15Rik	3950	0.833808	6.3169	58.0148	1.21855e-06	0.000351131	0	0	0	0	0	0	0	0	0	0	0	0
Mir17hg	2339	2.12708	6.17369	78.2553	1.3238e-06	0.000370506	0	0	0	0	0	0	0	0	0	0	0	0
Ngfr	3406	-0.787164	5.66734	57.1698	1.33525e-06	0.000370506	0	0	0	0	0	0	0	0	0	0	0	0
Slc47a2	2377	-3.29849	-0.705739	56.5102	1.43513e-06	0.000390983	0	0	0	0	0	0	0	0	0	0	0	0
Igfbp3	2442	0.850777	9.84662	55.9994	1.5183e-06	0.000406254	0	0	0	0	0	0	1	0	0	0	0	0
Ginm1	1557	0.792316	5.18664	55.2261	1.65476e-06	0.000434999	1	0	0	0	0	0	0	0	0	0	0	0
Lrp4	9407	-0.785667	5.50848	54.9606	1.70477e-06	0.000440418	0	0	0	0	0	0	0	0	0	0	0	0
Pnma2	4518	1.46227	2.23334	53.8898	1.92448e-06	0.000488753	0	0	0	0	0	0	0	0	0	0	0	0
Gldn	4649	-1.45131	2.91281	53.4961	2.01319e-06	0.00050276	0	0	0	0	0	0	0	0	0	0	0	0
Reck	4433	0.688995	7.03207	53.2816	2.06344e-06	0.000506862	0	0	0	0	0	0	0	0	0	0	0	0
Efr3a	5210	0.645571	6.49191	52.7657	2.19022e-06	0.000526753	0	0	0	0	0	0	0	0	0	0	1	0
Ctrb1	887	-2.5219	0.423592	52.6698	2.21473e-06	0.000526753	0	0	0	0	0	0	0	0	0	0	0	0
Ptpru	5504	-0.945825	4.37628	52.2322	2.33064e-06	0.00054386	0	0	0	0	0	0	0	0	0	0	0	0
Abca2	8061	-0.649399	5.29309	52.128	2.35924e-06	0.00054386	0	0	0	0	0	0	0	0	0	0	0	0
Alcam	4959	1.06131	8.14757	51.8844	2.48909e-06	0.00055861	0	0	0	0	1	0	0	0	0	0	0	0
Rnd2	684	-1.11216	3.8433	51.6426	2.49779e-06	0.00055861	0	0	0	0	0	0	0	0	0	0	0	0
Ptk2b	4034	-2.15868	3.38192	55.2801	2.68281e-06	0.000585702	0	0	0	0	0	0	0	1	0	0	0	0
Rnf181	1383	-0.673744	5.54066	50.9951	2.6971e-06	0.000585702	0	0	0	0	0	0	0	0	0	0	0	0
Ldhb	1304	-0.806582	8.47481	50.2318	2.95555e-06	0.000619414	0	0	0	0	0	0	0	0	0	0	0	0
Pcdhb16	5270	1.36991	2.62562	50.1661	2.97908e-06	0.000619414	0	0	0	0	0	0	0	0	0	0	0	0
Gstm1	1294	-1.64185	5.15678	57.9834	3.00257e-06	0.000619414	0	0	0	0	0	0	0	0	0	0	0	0
Lox	4934	1.21757	4.68517	50.6208	3.0177e-06	0.000619414	0	0	0	0	0	0	0	0	0	0	0	0
Fzd9	2110	-2.30435	1.00855	49.5134	3.22455e-06	0.000652928	0	0	0	0	0	0	0	0	0	0	0	0
Relt	2817	-1.5157	1.8901	48.9732	3.44507e-06	0.000688278	0	0	0	0	0	0	0	0	0	0	0	0
Tm4sf1	1902	1.46592	3.24084	48.6656	3.57822e-06	0.000705475	0	0	0	0	0	0	0	0	0	0	0	0
Ptgds	805	-4.13848	1.04527	52.453	3.67405e-06	0.000713183	0	0	0	0	0	0	0	0	0	0	0	0
Slc45a3	3486	-1.45582	1.92373	48.3682	3.71251e-06	0.000713183	0	0	0	0	0	0	0	0	0	0	0	1
Tmem30a	3660	0.55138	6.99069	47.5999	4.08654e-06	0.000765438	0	0	0	0	0	0	0	0	0	0	0	0
Clec4a1	1558	-1.68696	1.01489	47.5996	4.0867e-06	0.000765438	0	0	0	0	0	0	0	0	0	0	0	0
Acbd5	3809	0.612019	5.65691	47.4298	4.17501e-06	0.000770328	0	1	0	0	0	0	1	1	0	0	0	0
Pde4c	3193	-1.78476	2.50088	47.2902	4.24922e-06	0.000770328	0	0	0	0	0	0	0	0	0	0	0	0
Sel1l3	4512	-0.754642	4.83682	47.2571	4.26703e-06	0.000770328	0	0	0	0	0	0	0	2	0	0	0	0
Npr3	7332	0.876694	4.83221	47.0661	4.37145e-06	0.000779783	0	0	0	0	0	0	0	1	0	0	0	0
Dock10	7552	-1.06101	4.86059	46.6785	4.59242e-06	0.000797166	0	0	0	0	0	0	1	0	0	0	0	0
Pnlip	1487	-1.6313	2.20449	46.6421	4.61378e-06	0.000797166	0	0	0	0	0	0	0	0	0	0	0	0
Kif19a	3433	-3.27596	1.36971	49.2908	4.64409e-06	0.000797166	0	0	0	0	0	0	0	0	0	0	0	0
Tpbg	3722	-0.746279	6.09909	46.5278	4.6817e-06	0.000797166	0	0	0	0	0	0	0	0	0	0	0	0
Cdh23	11255	-1.66832	2.94745	46.2319	4.86278e-06	0.000818696	0	0	0	0	0	0	0	0	0	0	0	0
Nsg1	2140	0.732382	5.69951	45.8462	5.11077e-06	0.000850886	0	0	0	0	0	0	0	0	0	0	1	0
Gadd45g	1080	-1.50729	5.22976	51.9495	5.31731e-06	0.000875545	0	0	0	0	0	0	0	0	0	0	0	0
Lgr5	4711	-1.23409	3.1461	45.0057	5.70228e-06	0.000927671	0	0	0	0	0	0	0	0	0	0	0	0
Sorbs3	3453	-0.605141	6.34646	44.8584	5.81375e-06	0.000927671	0	0	0	0	0	0	0	0	0	0	0	0
Efcab14	4300	0.622043	5.81859	44.8507	5.81961e-06	0.000927671	0	0	0	0	0	0	0	0	0	0	0	0
Tpst1	2163	0.581655	5.55131	44.5166	6.08191e-06	0.000948991	0	0	0	0	0	0	0	0	0	0	0	0
Lonrf1	3930	0.789859	5.36514	44.4886	6.10451e-06	0.000948991	0	0	0	0	0	0	2	0	1	0	0	0
Sox9	4146	-1.24079	5.10017	46.9556	6.20911e-06	0.000948991	0	0	0	0	0	0	0	0	0	0	0	0
Chst4	2000	-2.54401	0.9871	44.2654	6.28794e-06	0.000948991	0	0	0	0	0	0	0	0	0	0	0	0
Pcdhb19	4714	1.30474	3.32822	44.1677	6.37019e-06	0.000948991	0	0	0	0	0	0	0	0	0	0	0	0
Als2cl	5224	-1.12165	3.7627	44.1015	6.42658e-06	0.000948991	0	0	0	0	0	0	0	0	0	0	0	0
Inha	1463	-0.825528	4.42155	44.0981	6.4295e-06	0.000948991	0	0	0	0	0	0	0	0	0	0	0	0
Poglut1	3038	0.566779	6.49522	43.9934	6.51988e-06	0.000948991	0	0	0	0	0	0	1	0	0	0	0	0
Dsel	5763	0.628029	5.44223	43.98	6.5316e-06	0.000948991	0	0	0	0	0	0	0	1	0	0	0	0
Tmem150a	1510	-0.972764	3.98099	43.9171	6.5867e-06	0.000948991	0	0	0	0	1	0	0	0	0	0	0	0
Mtss1l	4709	-0.626982	7.25042	43.6642	6.81367e-06	0.000972343	0	0	1	0	0	0	0	0	0	0	0	0
Nr1d2	4640	0.832864	4.88558	43.1866	7.2669e-06	0.00101406	0	0	0	0	0	0	0	0	0	0	0	0
Eri1	5067	0.534819	6.12021	43.1727	7.28059e-06	0.00101406	0	1	0	1	0	0	0	0	0	0	0	0
Thbs2	5922	1.04481	4.32768	43.1055	7.34713e-06	0.00101406	0	1	0	0	0	0	0	0	0	0	0	0
Islr2	4993	-1.22024	3.4431	43.0759	7.37671e-06	0.00101406	0	0	0	0	0	0	0	0	0	0	0	0
Acadm	2062	0.647376	6.21831	42.6823	7.78267e-06	0.00105449	0	0	0	0	0	0	0	0	0	0	0	0
Jak3	4085	-0.998081	3.74098	42.6552	7.81154e-06	0.00105449	0	0	0	0	0	0	0	0	0	0	0	0
Col27a1	7634	-0.943674	6.20201	43.4383	7.88787e-06	0.00105528	0	0	0	0	0	0	0	0	0	1	0	0
Dclk2	4199	-0.808935	4.32268	42.09	8.44207e-06	0.00111248	0	0	0	0	0	0	0	0	0	0	0	1
Lipg	3787	-0.940647	3.72148	42.0713	8.46389e-06	0.00111248	0	0	0	0	0	0	0	0	0	0	0	0
St3gal4	2029	-0.689647	4.85747	41.5239	9.13178e-06	0.00117454	0	0	0	0	0	0	0	0	0	0	0	0
Gabra3	3727	1.2635	3.43687	41.4447	9.23336e-06	0.00117454	0	0	0	0	0	0	0	0	0	0	1	0
Chrm4	2768	-1.3872	4.90397	44.4976	9.30833e-06	0.00117454	0	0	0	0	0	0	0	0	0	0	0	0
Slc34a2	4174	-5.01189	-1.33675	41.3789	9.31865e-06	0.00117454	0	0	0	0	0	0	0	0	0	0	0	0
Zfp651	6353	0.538904	6.14562	41.3717	9.32799e-06	0.00117454	1	0	0	1	0	0	0	0	0	0	0	0
Hs6st1	3719	-0.689223	7.34823	41.1662	9.60045e-06	0.00119294	0	0	0	0	0	0	0	0	0	0	0	0
Fdxr	1866	-0.877531	4.80941	41.139	9.6371e-06	0.00119294	0	0	0	0	0	0	0	0	0	0	0	0
Cntn1	6184	1.77122	2.41738	41.0476	9.76164e-06	0.00119294	0	0	0	0	0	0	0	0	0	0	1	0
Ube2w	4224	0.526779	5.8229	41.0068	9.81783e-06	0.00119294	0	1	0	0	0	0	0	0	0	1	0	0
Slc4a2	4178	-0.595477	6.66342	40.9676	9.87219e-06	0.00119294	0	0	0	0	0	0	0	0	0	0	0	0
Kremen1	4907	-0.580141	5.57109	40.8207	1.00788e-05	0.00120817	0	0	0	0	0	0	0	0	0	0	0	0
Erap1	4014	0.819343	3.95622	40.7328	1.02049e-05	0.00120891	0	0	0	0	0	0	0	0	0	0	0	0
Cracr2b	1687	-0.927249	3.19935	40.7041	1.02464e-05	0.00120891	0	0	0	0	0	0	0	0	0	0	0	0
Susd5	3874	2.60817	0.246196	40.5532	1.04678e-05	0.00121426	0	0	0	0	0	0	0	0	0	0	0	0
Dnajb9	1865	0.733135	5.6451	40.4922	1.05589e-05	0.00121426	0	1	0	0	0	0	0	1	0	1	0	0
Cx3cl1	3143	-1.05734	3.75014	40.4618	1.06046e-05	0.00121426	0	0	0	0	0	0	0	0	0	0	0	0
Sh3bgrl	2836	0.664343	8.30305	40.4543	1.06159e-05	0.00121426	0	0	0	0	0	0	0	0	0	0	0	0
Astn1	7224	0.9242	4.41683	40.1257	1.11252e-05	0.00126288	0	0	0	0	0	0	0	0	0	0	1	0
Aard	1348	-2.68874	3.22231	48.5388	1.12286e-05	0.00126503	0	0	0	0	0	0	0	0	0	0	0	0
Il10ra	3493	-1.60341	1.61193	39.9051	1.14825e-05	0.00127476	0	0	0	0	0	0	0	0	0	0	0	0
Col7a1	9198	-0.867786	5.64226	39.9036	1.1485e-05	0.00127476	0	0	0	0	0	0	0	0	0	0	0	0
Rnase1	970	-3.57424	-1.07126	39.7079	1.18131e-05	0.00130153	0	0	0	0	0	0	0	0	0	0	0	0
Prrg1	4038	0.693194	4.85407	39.6303	1.1946e-05	0.00130657	1	1	0	0	0	0	0	0	0	0	0	0
Nr0b2	1118	-2.71737	-0.524574	39.4806	1.22072e-05	0.00132546	0	0	0	0	0	0	0	0	0	0	0	0
Ifit2	3949	0.775035	4.15521	39.3792	1.2388e-05	0.00133541	0	0	0	0	0	0	0	0	0	0	0	0
Npbwr1	3692	-1.5873	1.90626	39.2246	1.26693e-05	0.00134705	0	0	0	0	0	0	0	0	0	0	0	0
Tbc1d8b	5907	0.76132	4.63863	39.2211	1.26758e-05	0.00134705	0	0	0	0	0	0	0	0	0	0	0	0
Pnliprp2	1568	-1.18585	3.94141	39.079	1.29408e-05	0.00136553	0	0	0	0	0	0	0	0	0	0	0	0
Hspa13	4161	0.539797	6.60512	38.9488	1.31892e-05	0.00138201	0	0	0	0	0	0	0	0	0	0	0	0
Gm7120	1947	1.02876	3.63214	38.8273	1.34259e-05	0.00139703	0	0	0	0	0	0	0	0	0	0	0	0
Etv4	2336	-1.19961	3.96866	38.6978	1.36834e-05	0.00141402	0	0	0	0	0	0	0	0	0	0	0	0
Wnk4	4148	-0.657929	5.71122	38.5855	1.39112e-05	0.00142666	0	0	0	0	0	0	0	0	0	0	0	0
Tor1b	2997	0.688782	6.14849	38.5228	1.40402e-05	0.00142666	0	1	0	0	0	0	1	1	0	0	0	0
Man1a	3889	0.706156	6.34344	38.4849	1.41191e-05	0.00142666	0	0	0	0	0	0	0	0	0	0	0	0
Spry4	4590	-0.888277	4.00579	38.4525	1.41866e-05	0.00142666	0	1	0	0	0	0	0	0	1	0	0	0
Sat2	882	-0.922259	3.72188	38.2326	1.46556e-05	0.00145722	0	0	0	0	0	0	0	0	0	0	0	0
Bche	6209	1.14567	4.04546	38.1504	1.48354e-05	0.00145722	0	0	0	0	0	0	0	0	0	0	0	0
Csf1r	3875	-1.08465	4.63185	38.5453	1.48684e-05	0.00145722	0	0	0	0	0	0	0	0	0	0	0	0
Ugp2	3100	0.521472	7.11971	38.1304	1.48795e-05	0.00145722	0	1	0	0	0	0	0	0	0	1	0	0
Man2a1	6078	0.72815	7.56135	38.0289	1.51057e-05	0.00146134	0	0	0	0	0	0	0	0	0	1	2	0
Ptger1	2082	-0.725345	4.85062	37.9882	1.51974e-05	0.00146134	0	0	0	0	0	0	0	0	0	0	0	0
Bhlhe41	6124	-1.31867	3.64151	37.9689	1.52413e-05	0.00146134	1	1	0	0	0	0	0	0	0	0	0	1
Sema3c	4955	0.682868	7.57429	37.9379	1.53117e-05	0.00146134	0	1	0	0	0	0	0	0	0	0	0	0
Tmed5	3751	0.614406	5.63164	37.8047	1.56193e-05	0.00148126	0	0	0	0	0	0	0	0	0	0	0	0
Lpcat2	2800	-1.02405	2.7277	37.3214	1.67946e-05	0.00158271	0	0	0	0	0	0	0	0	0	0	0	0
Lzts3	4319	-0.716288	4.3983	37.1831	1.71491e-05	0.00160231	0	0	0	0	0	0	0	0	0	0	0	0
Psd2	4614	-1.92075	2.67503	38.3802	1.72165e-05	0.00160231	0	0	0	0	0	0	0	0	0	0	0	0
Ces1d	1966	-3.29276	-0.760002	36.9695	1.77133e-05	0.00162227	0	0	0	0	0	0	0	0	0	0	0	0
Npr1	4065	-0.613269	7.0087	36.9659	1.7723e-05	0.00162227	0	0	0	0	0	0	0	0	0	0	0	0
Tbkbp1	3335	-0.652057	5.72827	36.9538	1.77557e-05	0.00162227	0	0	0	0	0	0	0	0	0	0	0	0
Adcy2	4211	0.759761	5.03515	36.8632	1.80019e-05	0.00163479	0	1	0	0	0	0	0	0	0	0	0	0
Shbg	1407	-2.81474	1.06576	37.3758	1.84383e-05	0.00166433	0	0	0	0	0	0	0	0	0	0	0	0
Kpna3	4167	0.519964	6.98376	36.6642	1.85565e-05	0.00166497	0	1	1	0	0	0	1	0	0	0	0	0
Nap1l1	4094	0.566336	8.82721	36.5214	1.89665e-05	0.00168184	0	0	0	0	0	0	0	0	0	0	0	0
Slc45a4	4774	-0.692008	5.34457	36.4283	1.92392e-05	0.00168184	0	0	0	0	0	0	0	0	0	0	0	1
Erlin1	3432	0.567122	5.65412	36.4103	1.92925e-05	0.00168184	0	0	0	0	0	0	0	0	0	0	0	0
Tmem209	3403	0.493657	6.2275	36.386	1.93646e-05	0.00168184	0	0	0	0	0	0	0	0	0	0	0	0
Dct	2263	-1.30791	2.62042	36.3748	1.93978e-05	0.00168184	0	0	0	0	0	0	0	0	0	0	0	0
Scube2	3562	-2.13725	0.0863426	36.3477	1.94791e-05	0.00168184	0	0	0	0	0	0	0	0	0	0	0	0
Fndc5	2702	-0.897998	5.20679	36.3306	1.95302e-05	0.00168184	0	0	0	0	0	0	0	0	0	0	0	0
Rph3al	3437	-0.830787	3.96039	36.1708	2.00168e-05	0.0017139	0	0	0	0	0	0	0	0	0	0	0	0
Chek1	3397	0.484572	5.78942	36.0884	2.02733e-05	0.00172599	0	0	0	0	0	0	0	0	0	0	0	0
Dcaf12l1	3534	1.0523	5.15596	37.0151	2.05096e-05	0.00173625	0	0	0	0	0	0	0	0	0	0	0	0
Prpf18	3413	0.516369	6.1034	35.9709	2.06451e-05	0.0017379	0	0	0	0	0	0	1	0	0	0	0	0
Fam65a	4133	-0.536435	5.76795	35.888	2.09122e-05	0.00175055	0	0	0	0	0	0	0	0	0	0	0	0
Zar1	1259	-3.07751	0.279176	35.7836	2.12831e-05	0.00176976	0	0	0	0	0	0	0	0	0	0	0	0
Atm	11964	0.673071	6.78459	35.7463	2.13779e-05	0.00176976	0	0	0	1	0	0	0	0	0	0	0	0
Sema3a	7288	0.686687	6.67753	35.6888	2.157e-05	0.00177585	0	0	0	0	0	0	0	1	0	0	0	1
Sowahb	3900	-1.76056	0.788881	35.5767	2.19504e-05	0.00179729	0	0	0	0	0	0	0	1	0	0	0	0
Camkk2	4889	-0.530948	5.98759	35.5071	2.21907e-05	0.00180709	0	0	0	0	0	0	0	0	0	0	0	0
Phtf1	3454	0.47194	5.94609	34.9974	2.40414e-05	0.00193987	0	0	0	0	0	0	0	0	0	0	0	0
Klhl20	4037	0.532764	5.45792	34.9872	2.40801e-05	0.00193987	0	1	0	0	1	0	1	1	0	0	0	0
Tspan15	3605	-0.788232	4.93647	34.736	2.50576e-05	0.00200782	0	0	0	0	0	0	0	0	0	0	0	0
Cacna1g	8223	-0.709081	7.01323	34.5777	2.56966e-05	0.00204808	0	0	0	0	0	0	0	0	0	0	0	0
Crot	2803	0.463769	6.00407	34.4698	2.61431e-05	0.00206177	1	0	0	0	0	0	0	0	0	0	0	0
Tyrobp	566	-1.14753	1.91402	34.4696	2.61436e-05	0.00206177	0	0	0	0	0	0	0	0	0	0	0	0
Tcf24	3746	-1.91752	0.447554	34.3559	2.66233e-05	0.0020886	0	0	0	0	0	0	0	0	0	0	0	0
Fam114a1	2949	0.583033	5.55466	34.1594	2.7476e-05	0.00214427	0	0	0	0	0	0	1	0	0	0	0	0
Msi1	1551	-0.651072	5.2621	34.1112	2.76898e-05	0.00214976	0	0	0	0	0	0	0	0	0	0	0	0
Mt3	538	-4.70281	-0.646086	34.5551	2.83455e-05	0.00218932	0	0	0	0	0	0	0	0	0	0	0	0
Ccdc80	3648	0.650959	7.41783	33.791	2.91586e-05	0.00224058	0	0	0	0	0	0	0	0	0	0	0	0
Siglecg	2484	-2.03375	1.33099	33.6714	2.97299e-05	0.00227282	0	0	0	0	0	0	0	0	0	0	0	0
Rnpepl1	3039	-0.448953	5.68296	33.5774	3.01876e-05	0.0022961	0	0	0	0	0	0	0	0	0	0	0	0
Kndc1	7302	-1.75769	1.53209	33.5323	3.041e-05	0.00229984	0	0	0	0	0	0	0	0	0	0	0	0
Efcab1	1128	1.3351	1.88922	33.5054	3.05438e-05	0.00229984	0	0	0	0	0	0	0	0	0	0	0	0
Gm5868	1380	-1.91153	0.027979	33.4341	3.0901e-05	0.0023151	0	0	0	0	0	0	0	0	0	0	0	0
Sprr2d	681	-3.01142	1.08823	33.3675	3.12389e-05	0.00232877	0	0	0	0	0	0	0	0	0	0	0	0
Cldn11	1872	1.1847	4.09178	33.9031	3.14035e-05	0.00232946	0	0	0	0	0	0	0	0	0	1	0	0
Tmtc3	6630	0.543796	6.33831	33.2618	3.17835e-05	0.00234603	0	0	0	0	0	0	0	0	0	0	0	0
Hist1h2ac	487	-1.86438	3.06187	35.1871	3.28471e-05	0.00241265	0	0	0	0	0	0	0	0	0	0	0	0
Cxadr	6951	0.576622	6.59853	32.934	3.35431e-05	0.00243857	0	1	0	0	0	0	0	0	0	0	0	0
Kdelc2	3644	0.660498	5.90076	32.9246	3.35953e-05	0.00243857	0	0	0	0	0	0	0	0	0	0	0	0
Armc8	6870	0.513932	5.51195	32.899	3.37375e-05	0.00243857	1	0	0	0	0	0	1	0	0	0	0	0
Ikbip	4110	0.508619	5.33736	32.8504	3.40093e-05	0.00243857	0	0	0	0	0	0	0	0	0	0	0	0
Ptpre	5411	-1.47737	2.45114	32.8496	3.40137e-05	0.00243857	0	0	0	0	0	0	0	0	0	0	1	0
Atp7a	8198	0.667149	7.82819	32.8148	3.42099e-05	0.00244096	0	0	0	0	0	0	0	0	0	1	0	0
Sfrp5	1900	1.40774	1.40431	32.6966	3.48862e-05	0.00247518	0	0	0	0	0	0	0	0	0	0	0	0
Sox13	3531	-0.569555	6.06236	32.634	3.52504e-05	0.00247518	0	0	0	0	0	0	0	0	0	0	0	0
Ripk3	1965	-0.708663	4.22656	32.6174	3.53472e-05	0.00247518	0	0	0	0	0	0	0	0	0	0	0	0
Csgalnact2	3661	0.609963	4.75078	32.6169	3.53503e-05	0.00247518	0	0	0	0	0	0	0	0	0	0	0	0
Morf4l1	1983	0.611757	6.44767	32.468	3.62366e-05	0.00251961	0	1	0	0	0	0	0	0	0	0	0	0
Dok7	2483	-1.83971	0.629979	32.454	3.63211e-05	0.00251961	0	0	0	0	0	0	0	0	0	0	0	0
Card10	4728	-0.716455	4.71505	32.3378	3.70327e-05	0.00254096	0	0	0	0	0	0	1	0	0	0	0	0
Fam213a	1537	0.616756	6.05838	32.3375	3.70342e-05	0.00254096	0	0	0	0	0	0	0	0	0	0	0	0
Adgrl1	8188	-0.530702	8.18967	32.2963	3.72904e-05	0.00254096	0	0	0	0	0	0	0	0	0	0	0	0
Thsd7b	6253	0.937036	4.56159	32.2936	3.73072e-05	0.00254096	0	0	0	0	0	0	0	0	0	0	0	0
Exosc9	1617	0.659836	5.22919	32.2135	3.78105e-05	0.00256358	0	0	0	0	0	0	0	0	0	0	0	0
Maoa	4161	0.502166	5.94258	32.0817	3.8656e-05	0.0026091	0	0	0	0	0	0	0	0	0	0	0	0
Dhh	2367	-3.68634	2.45041	41.2044	3.90141e-05	0.00262147	0	0	0	0	0	0	0	0	0	0	0	0
Olfml1	1969	0.693747	5.25588	31.9849	3.92904e-05	0.00262825	0	0	0	0	0	0	0	0	0	0	0	0
Slc6a14	3432	-2.77208	-0.413661	31.9035	3.9833e-05	0.0026527	0	0	0	0	0	0	0	0	0	0	0	0
Rab18	3688	0.48212	7.36054	31.8179	4.04125e-05	0.00267938	0	0	0	0	0	0	1	0	0	0	0	0
Homer2	11149	-0.973113	3.91816	31.7716	4.07301e-05	0.00268854	0	0	0	0	0	0	0	0	0	0	0	0
Dos	3294	-0.58649	4.63131	31.709	4.1164e-05	0.00270527	0	0	0	0	0	0	0	0	0	0	0	0
Tfpi	3780	0.52419	6.0019	31.6563	4.15335e-05	0.00271763	0	0	0	0	0	0	0	0	0	0	0	0
Dnajb4	2797	0.556993	5.55609	31.614	4.1832e-05	0.00272261	0	0	0	0	0	0	0	0	0	0	0	0
Scara5	5596	-0.964009	3.7649	31.5942	4.1973e-05	0.00272261	0	0	0	0	0	0	0	0	0	0	0	0
Stk26	2003	0.546505	6.05037	31.51	4.25782e-05	0.00274996	0	0	0	0	0	0	0	0	0	0	0	0
Pcdhb22	3067	0.955106	3.35941	31.4714	4.28588e-05	0.00275621	0	0	0	0	0	0	0	0	0	0	0	0
Fam83h	4628	-0.807034	3.53327	31.4252	4.31975e-05	0.00276611	0	0	0	0	0	0	0	0	0	0	0	0
Cltb	1576	-0.704097	4.20533	31.3768	4.3555e-05	0.00277714	0	0	0	0	0	0	0	0	0	0	0	0
Elovl5	2781	0.504464	6.63237	31.2943	4.41732e-05	0.0027908	0	0	0	0	0	0	1	0	0	0	0	0
Gas2l1	5403	-0.534937	5.44259	31.2915	4.41942e-05	0.0027908	0	0	0	0	0	0	0	0	0	0	0	0
Dpysl4	2639	-0.672614	4.75891	31.2738	4.4328e-05	0.0027908	0	0	0	0	0	0	0	0	0	0	0	0
Tmod2	10258	0.638773	4.75022	31.2316	4.46496e-05	0.00279929	0	0	0	0	0	0	0	0	0	0	0	0
Camsap3	4296	-0.79903	4.70423	31.108	4.56054e-05	0.00284375	0	0	0	0	0	0	0	0	0	0	0	0
4930513N10Rik	2803	-0.841441	3.24329	31.0911	4.57383e-05	0.00284375	0	0	0	0	0	0	0	0	0	0	0	0
Clec2l	1429	-1.01752	2.82055	30.837	4.77835e-05	0.00294996	0	0	0	0	0	0	0	0	0	0	0	0
Pdgfd	1795	0.909883	3.97463	30.8301	4.78404e-05	0.00294996	0	0	0	0	0	0	0	0	0	0	0	0
Chic1	7401	0.609015	4.78379	30.794	4.81394e-05	0.00295466	0	1	0	0	0	0	2	1	0	0	0	0
Sybu	4148	-1.13853	2.30459	30.7643	4.83879e-05	0.00295466	0	1	0	0	0	0	0	2	0	0	0	0
Brpf3	5973	-0.680328	6.7075	30.7379	4.8609e-05	0.00295466	0	0	0	0	0	0	0	0	0	0	0	0
Pcsk6	4298	-0.78727	5.2964	30.7265	4.87054e-05	0.00295466	0	0	0	0	0	0	0	0	0	0	0	0
Unc45b	3552	-1.41157	2.34171	30.4641	5.09753e-05	0.00307989	0	0	0	0	0	0	0	0	0	0	0	0
Pdgfa	1018	-0.602984	4.99598	30.4376	5.12109e-05	0.00308171	0	0	0	0	0	0	0	0	0	0	0	0
Gria4	6152	0.950952	4.0848	30.368	5.18359e-05	0.00310683	0	0	0	0	0	0	0	0	0	0	0	1
Dnajc10	4054	0.499845	7.59357	30.3439	5.20544e-05	0.0031075	0	0	0	0	0	0	0	0	0	0	0	0
Adss	2553	0.481607	7.15557	30.1734	5.36305e-05	0.00318889	0	0	0	0	0	0	1	0	0	0	0	0
Papln	4375	-1.11726	4.47488	31.1365	5.42091e-05	0.00320231	0	0	0	0	0	0	0	0	0	0	0	0
Slc12a1	4740	-2.57403	3.31076	36.6137	5.44825e-05	0.00320231	0	0	0	0	0	0	0	0	0	0	0	0
Tmem180	2280	-1.07709	3.14552	30.082	5.44974e-05	0.00320231	0	0	0	0	0	0	0	0	0	0	0	0
A2m	4671	1.39075	2.18147	30.0389	5.4912e-05	0.00321319	0	0	0	0	0	0	0	0	0	0	0	0
Plec	17515	-0.602914	7.20107	30.0183	5.51115e-05	0.00321319	0	0	0	0	0	0	0	0	0	0	0	0
Lrch2	3616	0.501156	5.59555	29.9612	5.56673e-05	0.00323302	0	0	0	0	0	0	0	1	0	0	0	0
Sipa1	3868	-0.583592	6.30013	29.8748	5.6522e-05	0.00326998	0	0	0	0	0	0	0	0	0	0	0	0
Robo2	8047	0.593171	6.64292	29.7889	5.73863e-05	0.00330722	0	0	0	0	0	1	0	1	0	0	1	0
Ttc36	764	-1.95548	0.0334879	29.671	5.85963e-05	0.00336401	0	0	0	0	0	0	0	0	0	0	0	0
Purb	8478	0.71716	8.09407	29.6029	5.93091e-05	0.00338341	1	1	0	0	0	0	0	0	0	0	0	0
Cst8	703	-2.03259	1.75992	30.064	5.93858e-05	0.00338341	0	0	0	0	0	0	0	0	0	0	0	0
Ppp1r16b	6485	-1.01423	3.69892	29.5057	6.03423e-05	0.00342488	0	0	0	0	0	0	0	0	0	0	0	0
Nrbp1	2145	0.458649	7.38448	29.4515	6.09275e-05	0.00344505	0	1	0	0	0	0	1	0	0	0	0	0
Trak2	6240	0.497255	6.12551	29.4066	6.14171e-05	0.00345968	0	0	0	0	0	0	2	0	0	0	1	0
Kcnab1	3476	1.01168	3.46485	29.3856	6.16487e-05	0.00345971	0	0	0	0	0	0	0	0	0	0	0	0
Btg3	2632	0.673958	5.0741	29.3056	6.25355e-05	0.00348704	1	0	0	0	1	0	0	0	0	0	0	0
Hhip	9078	0.881965	4.10594	29.2997	6.2601e-05	0.00348704	0	0	0	0	0	0	1	0	0	0	1	0
Glis2	3619	-0.523282	6.91583	29.2558	6.3095e-05	0.00350154	0	0	0	0	0	0	0	0	1	0	0	0
Frmpd1	4812	-1.15086	2.85454	29.1968	6.3765e-05	0.00352567	0	0	0	0	0	0	0	0	0	0	0	0
Spata2l	2380	-1.24624	1.12143	29.0983	6.49027e-05	0.00357538	0	0	0	0	0	0	0	0	0	0	0	0
Plekhh3	3006	-0.5168	4.91337	29.0726	6.52026e-05	0.00357874	0	0	0	0	0	0	0	0	0	0	0	0
9130019P16Rik	4486	-1.89489	-0.603537	28.9666	6.64589e-05	0.00363438	0	0	0	0	0	0	0	0	0	0	0	0
Nckap5l	4854	-0.539711	6.31621	28.9184	6.7039e-05	0.00365277	0	0	0	0	0	0	0	0	0	0	0	0
Bmi1	3594	0.445386	6.34368	28.7724	6.88315e-05	0.00373685	0	0	0	0	0	0	0	0	0	0	0	0
Sema4g	4303	-0.657179	5.58563	28.6263	7.06798e-05	0.00382334	0	1	0	0	0	0	0	0	0	0	0	0
Ppp3cb	3881	0.400825	6.88319	28.5912	7.11314e-05	0.00383393	0	0	0	0	0	0	0	0	0	0	0	0
Phc3	11066	0.548101	6.17142	28.5401	7.17958e-05	0.00385062	0	1	0	1	1	0	0	0	0	0	0	0
Gnpda2	1838	0.597586	4.46663	28.5279	7.19549e-05	0.00385062	0	0	0	0	1	0	0	0	0	0	0	1
Bst2	766	-1.01304	4.28698	28.6513	7.33925e-05	0.00391357	0	0	0	0	0	0	0	0	0	0	0	0
Asph	12476	0.528529	6.97051	28.3572	7.42313e-05	0.00394426	0	0	0	0	0	0	0	0	0	0	0	0
Bnc1	4663	0.64265	6.19153	28.2966	7.50593e-05	0.00397416	0	0	0	0	0	0	0	0	0	0	0	0
Myo7b	6591	-1.81199	0.867721	28.2613	7.55466e-05	0.00397602	0	0	0	0	0	0	0	0	0	0	0	0
Ctrl	888	-1.40238	0.903235	28.2459	7.57599e-05	0.00397602	0	0	0	0	0	0	0	0	0	0	0	0
Glrb	3029	0.781904	3.2662	28.2365	7.58903e-05	0.00397602	0	0	0	1	0	0	0	0	0	0	0	0
Pkp2	2891	-0.72422	4.28586	28.1767	7.67277e-05	0.00400588	0	0	0	0	0	0	0	0	0	0	0	0
Mast3	5334	-0.488106	5.44173	28.1378	7.7278e-05	0.0040206	0	1	0	0	0	0	0	0	0	0	0	0
Slc6a13	2150	-1.10348	2.11645	27.9156	8.05065e-05	0.00417408	0	0	0	0	0	0	0	0	0	0	0	0
Dpy19l1	4739	0.459274	6.59714	27.8316	8.17669e-05	0.00422111	0	0	0	0	0	0	0	0	0	0	0	0
Plcb2	5145	-0.926313	2.99764	27.8178	8.19769e-05	0.00422111	0	0	0	0	0	0	0	0	0	0	0	0
Adhfe1	3139	-1.32608	1.84361	27.7682	8.27335e-05	0.00424548	0	0	0	0	0	0	0	0	0	0	0	0
Spred3	4056	-0.613335	4.11938	27.7265	8.33759e-05	0.00426384	0	0	0	0	0	0	0	0	0	0	0	0
Rhbdf1	2939	-0.595059	5.88176	27.6974	8.3827e-05	0.00427232	0	0	0	0	0	0	0	0	0	0	0	0
Rab8b	4751	0.442773	6.07228	27.6517	8.45425e-05	0.00428419	1	0	0	0	0	0	1	0	0	1	0	0
Rasgrp2	2193	-0.785212	3.35091	27.6459	8.46334e-05	0.00428419	0	0	0	0	0	0	0	0	0	0	0	0
Abcc3	5002	-0.909676	2.42771	27.6082	8.523e-05	0.00428419	0	0	0	0	0	0	0	0	0	0	0	0
Ttc38	3751	-0.734386	5.39422	27.5766	8.57327e-05	0.00428419	0	0	0	0	0	0	0	0	0	0	0	0
Trank1	10520	-1.90526	4.40045	34.2343	8.57584e-05	0.00428419	0	0	0	0	0	0	0	0	0	0	0	0
Rgcc	914	-0.928736	2.962	27.5739	8.57753e-05	0.00428419	0	0	0	0	0	0	0	0	0	0	0	0
Mapk13	1388	-0.810559	4.16515	27.5402	8.63155e-05	0.00429685	0	0	0	0	0	0	0	0	0	0	0	0
D16Ertd472e	6160	0.543092	5.15766	27.4738	8.73914e-05	0.00432535	0	0	0	0	0	0	0	0	0	1	0	0
Tmem168	4548	0.437215	5.94395	27.4693	8.74654e-05	0.00432535	0	1	0	0	0	0	0	0	0	0	0	0
Suz12	4373	0.495254	7.28373	27.4022	8.85687e-05	0.00435151	0	0	0	0	0	0	1	0	0	0	0	0
Nr4a1	2476	-0.814336	3.24847	27.4018	8.85751e-05	0.00435151	0	0	0	0	0	0	0	0	0	0	0	0
Zbtb46	3334	-0.633442	5.28354	27.3815	8.89121e-05	0.00435379	0	0	0	0	0	0	1	0	0	0	0	1
Adamts19	4666	0.861282	4.12314	27.2705	9.07821e-05	0.00443075	0	0	0	0	0	0	0	0	0	0	0	0
Ankrd63	4861	-4.08892	0.467074	29.9484	9.10751e-05	0.00443075	0	0	0	0	0	0	0	0	0	0	0	0
Gata4	3393	-0.7218	7.10544	27.3857	9.16299e-05	0.00443104	0	0	0	0	0	0	0	0	0	0	0	0
Frem1	9581	0.551306	7.66977	27.2061	9.18857e-05	0.00443104	0	0	0	0	0	0	0	0	0	0	0	0
Prrg3	6086	0.477159	6.01979	27.2014	9.19682e-05	0.00443104	0	0	0	0	0	0	0	0	0	0	0	0
Tmem200b	1370	-0.86454	2.83235	27.1839	9.22708e-05	0.00443137	0	0	0	0	0	0	0	0	0	0	0	0
Paqr7	4197	-1.10438	2.59769	27.1665	9.25734e-05	0.00443169	0	0	0	0	0	0	0	0	0	0	0	0
Elmod2	4709	0.484229	5.55111	27.13	9.32114e-05	0.00444802	0	0	0	0	0	0	1	0	0	0	0	0
Itgb1	4194	0.565395	9.25948	27.0288	9.50059e-05	0.00450113	0	0	0	0	0	0	0	0	0	0	0	0
Casp3	2610	0.431008	6.7219	27.0281	9.50192e-05	0.00450113	0	0	0	0	0	0	0	0	0	0	0	0
Rps6ka6	4683	0.58517	6.08419	27.0166	9.52254e-05	0.00450113	0	0	0	0	0	0	0	0	0	0	0	0
G3bp2	4687	0.470963	8.19592	26.9733	9.60079e-05	0.00452384	0	0	0	0	0	0	1	0	0	0	2	0
Lman1	3714	0.525525	7.51641	26.9498	9.6435e-05	0.00452973	0	0	0	0	0	0	0	0	0	0	0	0
Slc37a2	4436	-0.924055	2.76615	26.8883	9.75648e-05	0.00455544	0	0	0	0	0	0	0	0	0	0	0	0
Neto2	5646	0.476229	5.34832	26.8869	9.75905e-05	0.00455544	0	1	0	0	0	0	0	0	0	0	0	0
Frzb	2920	1.11459	4.55921	28.2944	9.8493e-05	0.00458329	0	0	0	0	0	0	0	0	0	0	0	0
Vill	2915	-0.58214	4.76446	26.8142	9.89447e-05	0.00459005	0	0	0	0	0	0	0	0	0	0	0	0
Cpne8	3715	0.627344	5.25444	26.7576	0.000100015	0.00462538	0	0	0	0	0	0	0	0	0	0	0	0
Gstm2	1047	-1.36751	5.35429	31.8125	0.000101137	0.00466093	0	0	0	0	0	0	0	0	0	0	0	0
Yes1	4608	0.38691	6.04022	26.6705	0.000101686	0.00466093	0	1	0	0	0	0	0	0	0	0	0	0
Zfp442	2766	0.629127	4.13509	26.6688	0.000101717	0.00466093	0	0	0	0	0	0	0	0	0	0	0	0
Slc27a1	2795	-0.723067	5.50269	26.6394	0.00010229	0.00467289	0	0	0	0	0	0	0	0	0	0	0	0
Pald1	4274	-0.4743	6.28888	26.6212	0.000102644	0.00467483	0	0	0	0	0	0	0	0	0	0	0	0
6030498E09Rik	1184	-2.33484	0.953989	26.99	0.000103089	0.00467565	0	0	0	0	0	0	0	0	0	0	0	0
Sulf1	4864	0.508007	8.81689	26.5885	0.000103286	0.00467565	0	1	0	0	0	0	0	1	0	0	0	0
Dnm1	4131	-0.642062	6.26369	26.5498	0.000104053	0.0046941	0	0	0	0	0	0	0	0	0	0	0	0
Sphkap	6512	-1.04069	3.32341	26.5364	0.00010432	0.0046941	0	0	0	0	0	0	0	0	0	0	0	0
Mybphl	1276	-3.0301	-0.823426	26.5188	0.000104671	0.00469576	0	0	0	0	0	0	0	0	0	0	0	0
Apom	715	-1.64124	0.598018	26.4953	0.000105143	0.00470288	0	0	0	0	0	0	0	0	0	0	0	0
Aldh1a7	2060	-1.08645	2.6978	26.4513	0.000106031	0.00472848	0	0	0	0	0	0	0	0	0	0	0	0
Slc25a22	2852	-0.511138	5.20513	26.4295	0.000106476	0.00473423	0	0	0	0	0	0	0	0	0	0	0	0
Emc9	805	-1.12634	1.24571	26.3873	0.000107341	0.00475856	0	0	0	0	0	0	0	0	0	0	0	0
Greb1	8260	-0.655834	5.36554	26.3531	0.000108047	0.00476636	0	0	0	0	0	0	0	0	0	0	0	0
Atad1	2813	0.39436	6.70796	26.348	0.000108153	0.00476636	0	0	0	0	0	0	0	0	0	0	0	0
Zfp710	4803	-0.429204	5.92911	26.2637	0.000109918	0.00482144	0	0	0	0	0	0	0	0	0	0	0	0
Ptpn6	2430	-0.725814	3.89864	26.2506	0.000110196	0.00482144	0	0	0	0	0	0	0	0	0	0	0	0
Trim47	2195	-0.939552	3.45325	26.2425	0.000110368	0.00482144	0	0	0	0	0	0	0	0	0	0	0	0
Pvrl3	4147	0.405498	6.15072	26.1325	0.000112734	0.0049002	0	0	0	0	0	0	0	0	0	0	0	0
Sry	1188	-1.97669	0.481406	28.6073	0.000113096	0.0049002	0	0	0	0	0	0	0	0	0	0	0	0
Iigp1	3123	1.48966	3.24337	27.168	0.000113513	0.0049002	0	0	0	0	0	0	0	0	0	0	0	0
Trim62	3198	-0.5955	5.93678	26.0881	0.000113703	0.0049002	0	0	0	0	0	0	0	0	0	0	0	0
Proser2	3625	-1.02509	2.1039	26.0834	0.000113806	0.0049002	0	0	0	0	0	0	0	0	0	0	0	0
Ffar2	2826	-1.84888	-0.0420106	26.0099	0.000115437	0.00495617	0	0	0	0	0	0	0	0	0	0	0	0
Mycn	2596	0.531612	7.01097	25.9304	0.00011723	0.00501876	0	1	0	0	0	0	1	0	0	0	0	0
Gm9866	2087	2.38583	-0.196769	25.8878	0.000118201	0.00504594	0	0	0	0	0	0	0	0	0	0	0	0
Sin3b	4320	-0.402292	7.06609	25.6824	0.000123024	0.00523082	0	0	0	0	0	0	0	0	0	0	0	0
Abtb2	4558	-0.82906	4.21439	25.6709	0.000123302	0.00523082	0	0	0	0	0	0	0	0	0	0	0	0
Pik3ap1	2615	-1.28885	1.46394	25.6594	0.000123579	0.00523082	0	0	0	0	0	0	0	0	0	0	1	0
Heph	5933	0.490492	7.07824	25.6288	0.00012432	0.00524734	0	0	0	0	0	0	0	0	0	0	0	0
Cdr2l	3700	-0.536977	5.26198	25.6061	0.000124874	0.00525591	0	0	0	0	0	0	0	0	0	0	0	0
Fgd2	2625	-0.93163	2.54089	25.5846	0.000125398	0.00525591	0	0	0	0	0	0	0	0	0	0	0	0
Sspn	4408	0.739004	4.87275	25.5774	0.000125575	0.00525591	0	0	0	0	0	0	0	0	0	0	0	0
Atl3	6699	0.513223	6.96474	25.5561	0.000126101	0.00526324	1	0	0	0	0	0	0	0	0	0	0	0
Klf6	4217	0.390974	5.86308	25.5274	0.000126812	0.00527305	0	0	0	1	0	0	0	0	1	0	0	0
Sbno2	4640	-0.543718	4.95386	25.5075	0.000127307	0.00527305	0	0	0	0	0	0	0	0	0	0	0	0
Cdc42ep3	1967	0.541873	4.53247	25.4919	0.000127698	0.00527305	1	0	0	0	0	0	0	0	0	0	0	0
Krt19	1374	0.596924	5.48139	25.49	0.000127744	0.00527305	0	0	0	0	0	0	0	0	0	0	0	0
Pla2g4a	3051	0.532975	6.34734	25.4467	0.000128834	0.00530345	0	0	0	0	0	0	0	0	0	0	0	0
Fbxo25	2008	0.488119	5.0271	25.4109	0.000129746	0.00532633	0	0	0	0	0	0	0	0	0	0	0	0
Rcn2	2607	0.596913	7.68275	25.3465	0.000131399	0.00537947	0	0	0	0	0	0	0	0	0	0	0	0
Mmgt1	4084	0.461606	5.71561	25.3109	0.000132323	0.00539234	0	0	0	0	0	0	0	1	0	0	0	0
Ankmy2	2446	0.503149	5.53818	25.3067	0.000132433	0.00539234	0	0	0	0	0	0	0	0	0	0	0	0
Ap1g2	2688	-0.730591	3.50755	25.2509	0.000133898	0.00543719	0	0	0	0	0	0	0	0	0	0	0	0
Rasgrp1	5105	-1.67644	1.65163	25.2201	0.000134716	0.00545563	0	0	0	0	0	0	1	0	0	0	0	0
Hmgcs2	3294	-2.68582	5.40408	37.0792	0.000135716	0.00548131	0	0	0	0	0	0	0	0	0	0	0	0
Unc93b1	2266	-0.71374	3.48062	25.1276	0.000137202	0.00551628	0	0	0	0	0	0	1	0	0	0	0	0
Snai2	2011	0.500499	6.48147	25.1234	0.000137318	0.00551628	0	0	0	0	0	0	0	0	0	0	0	0
Snx13	6226	0.492579	5.691	25.0965	0.000138051	0.00552907	0	0	0	0	0	0	0	0	0	1	0	0
Sema7a	3275	-0.867945	3.83539	25.076	0.000138614	0.00552907	1	0	0	0	0	0	0	0	0	0	0	0
Chmp1b	2529	0.425488	5.496	25.0712	0.000138743	0.00552907	0	0	0	0	0	0	0	0	0	0	0	0
Mmd	2661	0.405294	6.88204	25.0332	0.000139794	0.00554734	0	0	0	0	0	0	0	0	0	0	0	0
Jag2	4054	-0.780969	3.51217	25.0248	0.000140028	0.00554734	0	0	0	0	0	0	0	0	0	0	0	0
Fbln5	5893	0.857097	5.3505	25.7956	0.000140312	0.00554734	0	0	0	0	0	0	0	0	0	0	0	0
Rxfp2	3431	-1.18401	4.38636	26.6255	0.000141971	0.00558277	0	0	0	0	0	0	0	0	0	0	0	0
St6galnac3	3885	0.512692	6.14323	24.9313	0.000142655	0.00558277	1	0	0	0	0	0	0	0	0	0	0	0
Bmpr1a	5481	0.465416	8.0247	24.9299	0.000142693	0.00558277	0	0	0	0	0	0	0	0	0	0	0	0
Amh	1665	-4.96093	3.08451	36.4024	0.000142788	0.00558277	0	0	0	0	0	0	0	0	0	0	0	0
Frs3	2135	-0.874902	2.59715	24.9166	0.000143072	0.00558277	0	0	0	0	0	0	0	0	0	0	0	0
Pkn2	6207	0.428898	7.31798	24.8762	0.000144228	0.00561328	0	1	0	0	0	0	0	0	0	0	0	0
Frk	4803	0.624992	5.35543	24.8209	0.000145827	0.00565518	0	1	0	0	0	0	0	0	1	0	0	0
Rab39b	3402	1.02768	2.18746	24.813	0.000146059	0.00565518	0	0	0	0	0	0	0	0	0	0	0	0
Dyrk1b	2635	-0.434667	5.0886	24.7932	0.000146638	0.00566294	0	0	0	0	0	0	0	0	0	0	0	0
Ctso	3453	0.81849	3.6198	24.7432	0.000148109	0.00569887	0	0	0	0	0	0	0	0	0	0	0	0
Emilin2	3910	0.629156	4.03087	24.7358	0.000148329	0.00569887	0	0	0	0	0	0	0	0	0	0	0	0
Eid1	2543	0.504475	8.32377	24.6481	0.000150955	0.00578495	0	0	0	0	0	0	0	0	0	0	0	0
Slc16a8	1791	-1.39389	0.583908	24.6099	0.000152119	0.00581466	0	0	0	0	0	0	0	0	0	0	0	0
Susd1	3295	0.507349	5.19583	24.5909	0.000152699	0.00582201	0	0	0	0	0	0	0	0	0	0	0	0
Pmepa1	4531	0.473869	5.37469	24.4913	0.000155786	0.00592462	0	0	0	0	0	0	1	1	0	0	0	1
Ptchd4	6890	1.20573	1.68932	24.47	0.000156457	0.00593505	0	0	0	0	0	0	0	1	1	0	0	1
Ell2	3649	-0.786317	3.61912	24.4236	0.000157927	0.00597569	0	0	0	0	0	0	1	0	0	0	0	0
Shank3	7130	-0.614991	5.74799	24.3761	0.000159449	0.00601811	0	0	0	0	0	0	0	0	0	0	0	0
Scube1	7932	-0.467809	6.96978	24.3582	0.000160025	0.00602464	0	0	0	0	0	0	0	0	0	0	0	0
Asb3	3225	0.534225	4.82056	24.3173	0.000161353	0.00604476	0	0	0	0	0	0	0	0	0	0	0	0
Erp44	2647	0.468714	6.24368	24.3058	0.000161729	0.00604476	0	0	0	0	0	0	0	0	0	0	0	0
Atrnl1	6583	0.614733	8.67055	24.3046	0.000161769	0.00604476	0	0	0	0	0	0	0	0	0	0	0	0
Hsd3b6	1802	1.65764	3.40552	26.4931	0.000162469	0.00605582	0	0	0	0	0	0	0	0	0	0	0	0
Ssbp4	1475	-0.539591	6.57003	24.232	0.000164165	0.00610384	0	0	0	0	0	0	0	0	0	0	0	0
Pcdhb20	3398	1.08341	2.98444	24.1934	0.000165455	0.00613659	0	0	0	0	0	0	0	0	0	0	0	0
Plcd1	2908	-0.528929	5.42468	24.1091	0.00016831	0.00621902	0	0	0	0	0	0	0	0	0	0	0	0
Pon2	1850	0.588201	4.29806	24.1034	0.000168508	0.00621902	0	0	0	0	0	0	1	0	0	0	0	0
Pqlc1	4866	-0.570674	4.39623	23.9913	0.000172399	0.00634046	0	0	0	0	0	0	0	0	0	0	0	0
Golim4	4551	0.442393	7.22216	23.9843	0.000172645	0.00634046	0	0	0	0	0	0	0	0	0	0	0	0
Tmem123	2870	0.524958	6.90004	23.9641	0.00017336	0.00635115	0	1	0	0	0	0	0	0	0	0	0	0
Mmp15	4279	-0.45072	6.78763	23.8898	0.000176009	0.0064275	0	0	0	0	0	0	0	0	0	0	0	0
Slc30a1	5230	0.506391	4.95197	23.8817	0.000176302	0.0064275	0	1	0	0	0	0	0	0	0	0	0	0
Yipf4	2133	0.473888	5.39659	23.8576	0.000177174	0.00643424	0	0	0	0	0	0	0	0	0	0	1	0
Tm9sf3	6144	0.419679	8.41649	23.839	0.000177849	0.00643424	0	0	0	0	0	0	0	0	1	0	0	0
Ero1l	4418	0.484654	5.8657	23.8312	0.000178133	0.00643424	0	0	0	0	0	0	0	0	0	0	0	0
Kifap3	4010	0.513943	7.13464	23.8293	0.000178204	0.00643424	0	0	0	0	0	0	0	0	0	0	0	0
Cga	691	-2.48026	-0.747582	23.8174	0.000178639	0.00643444	0	0	0	0	0	0	0	0	0	0	0	0
Mbd6	4046	-0.584983	6.76966	23.7805	0.000179996	0.00645834	0	0	0	0	0	0	1	0	0	0	0	0
Dek	2602	0.417303	8.17499	23.7759	0.000180165	0.00645834	0	0	0	0	0	0	0	0	0	0	0	0
Itfg1	3355	0.54373	6.58971	23.7548	0.000180948	0.00646739	0	1	0	0	0	0	0	0	0	0	0	0
Upk3b	2036	0.552944	6.80536	23.7258	0.000182027	0.00646739	0	0	0	0	0	0	0	0	0	0	0	0
Adk	1952	0.431441	6.10773	23.724	0.000182096	0.00646739	0	0	0	0	0	0	0	0	0	0	0	0
Apoe	1586	-0.586331	7.14768	23.7178	0.000182325	0.00646739	0	0	0	0	0	0	0	0	0	0	0	0
Adcyap1r1	6245	-0.806479	4.67072	23.7732	0.000182621	0.00646739	0	0	0	0	0	0	0	0	0	0	0	0
Trim59	2920	0.556942	7.11541	23.6997	0.000183007	0.00646739	0	0	0	0	0	0	0	0	0	0	0	0
Hiatl1	3472	0.412413	6.34938	23.6537	0.000184745	0.00650713	0	0	0	0	0	0	0	0	0	0	0	0
Entpd4	6168	0.663395	6.86175	23.777	0.000185	0.00650713	0	0	0	0	0	0	0	0	0	0	0	0
Grina	1693	-0.490539	5.35677	23.6191	0.000186068	0.00651759	0	0	0	0	0	0	0	0	0	0	0	0
Mov10	3770	-0.459671	6.7415	23.6165	0.000186167	0.00651759	0	0	0	0	0	0	0	0	0	0	0	0
Dusp4	2427	-0.696374	4.48957	23.5636	0.000188209	0.00656292	0	0	0	0	0	0	0	0	0	0	0	1
B4galnt4	3105	0.465666	6.75481	23.5582	0.000188416	0.00656292	0	0	0	0	0	0	0	0	0	0	0	0
Itm2a	1632	0.70607	7.83835	23.678	0.000188776	0.00656292	0	0	0	0	0	0	0	0	0	0	0	0
Ola1	2304	0.42854	6.2787	23.4669	0.000192006	0.00664757	0	0	0	0	0	0	0	0	0	0	0	0
Ttyh2	3456	-0.938555	4.14228	23.6144	0.000192521	0.00664757	0	0	0	0	0	0	0	0	0	0	0	0
Ablim3	4562	-1.175	2.47205	23.4527	0.000192572	0.00664757	0	0	0	0	0	0	0	0	0	0	0	0
Usp1	3595	0.420695	7.11372	23.4423	0.000192986	0.00664757	0	0	0	0	0	0	0	0	0	0	0	0
A930004D18Rik	3643	0.640184	3.8348	23.4047	0.000194493	0.00668095	1	0	0	0	0	0	0	0	0	0	0	0
Gpr155	5022	0.843931	2.4719	23.396	0.000194846	0.00668095	0	0	0	0	0	0	0	0	0	0	0	0
Syt11	4567	0.587993	5.49367	23.3561	0.000196466	0.00672113	0	0	0	0	0	0	1	0	0	0	0	0
Tead3	3003	-0.479448	6.39703	23.3009	0.000198731	0.00678311	0	0	0	0	0	0	0	0	0	0	0	0
Lyve1	2607	1.4809	1.91247	23.2541	0.000200671	0.00683378	0	0	0	0	0	0	0	0	0	0	0	0
Myoc	2080	1.50724	1.25962	23.2223	0.000202007	0.00685458	0	0	0	0	0	0	0	0	0	0	0	0
Tgm5	2531	0.891002	3.43579	23.2177	0.000202197	0.00685458	0	0	0	0	0	0	0	0	0	0	0	0
Ppp2r3c	2395	0.443336	5.33902	23.2003	0.000202932	0.00686394	0	0	0	0	0	0	0	0	0	0	0	0
Kank3	2634	-0.616648	5.44052	23.1207	0.00020633	0.00696318	0	0	0	0	0	0	0	0	0	0	0	0
2023-09-02	3334	0.473845	8.79115	23.0179	0.000210816	0.00707492	1	0	0	0	0	0	0	0	0	0	0	0
Rab33b	3472	0.450693	4.76145	22.9973	0.000211724	0.00707492	0	0	0	0	0	0	1	0	0	0	0	0
Rbl2	4925	0.479649	5.35899	22.9909	0.000212008	0.00707492	1	1	0	0	0	0	0	0	0	0	1	0
Cd109	5867	0.739049	4.02335	22.9796	0.000212514	0.00707492	0	0	0	0	0	0	0	0	0	0	0	0
AU015836	3000	-2.00953	2.45176	24.9833	0.000212711	0.00707492	0	0	0	0	0	0	0	0	0	0	0	0
Cited4	1258	-1.25803	2.26857	22.9745	0.00021274	0.00707492	0	0	0	0	0	0	0	0	0	0	0	0
Lrrcc1	5930	0.49462	6.43064	22.9699	0.000212946	0.00707492	0	0	0	0	0	0	0	0	0	0	0	0
Strn3	4164	0.449591	7.29155	22.9455	0.000214036	0.00709538	0	0	0	0	0	0	0	0	1	1	0	0
Pten	8212	0.492936	7.11344	22.8514	0.000218313	0.00720832	0	1	0	0	1	0	1	1	0	1	0	0
Gale	1537	-0.688461	3.66606	22.8422	0.000218733	0.00720832	0	0	0	0	0	0	0	0	0	0	0	0
Pitpnm2	7359	-0.45324	6.20478	22.8216	0.000219682	0.00720832	0	0	0	0	0	0	0	1	0	1	0	0
Ano1	4604	0.464558	6.8964	22.8204	0.00021974	0.00720832	0	0	0	0	0	0	1	0	0	0	0	0
Csgalnact1	4247	0.803871	3.82904	22.8109	0.000220182	0.00720832	0	1	0	0	0	0	0	0	0	0	0	0
Fstl1	3609	0.55763	9.66235	22.804	0.000220499	0.00720832	0	0	0	0	0	0	0	0	0	0	0	0
Dhrs11	1421	-0.862448	3.12262	22.7913	0.000221091	0.00720832	0	0	0	0	0	0	0	0	0	0	0	0
Oxct1	3482	0.505138	7.72296	22.787	0.000221291	0.00720832	0	0	0	0	0	0	0	0	0	0	0	0
Siglece	1849	-1.90748	0.166249	22.766	0.000222273	0.00722459	0	0	0	0	0	0	0	0	0	0	0	0
Rexo1	5249	-0.380602	6.73085	22.6808	0.000226308	0.00733982	0	0	0	0	0	0	0	0	0	0	0	0
Ncapg	3698	0.461425	6.34279	22.6402	0.000228256	0.00738701	0	0	0	0	0	0	0	0	0	0	0	0
Dlk1	4811	0.568969	9.23059	22.5923	0.000230586	0.00741761	0	0	0	0	0	0	0	0	0	0	0	0
Pcdhb11	3615	1.52931	0.801695	22.5905	0.000230671	0.00741761	0	0	0	0	0	0	0	0	0	0	0	0
Rbl1	5415	0.385368	6.07486	22.5868	0.000230854	0.00741761	0	1	0	0	0	0	0	0	0	0	0	0
Fes	2762	-0.65365	4.07664	22.5795	0.000231211	0.00741761	0	0	0	0	0	0	0	0	0	0	0	0
Arhgdig	1032	-1.00884	2.65902	22.57	0.000231677	0.00741761	0	0	0	0	0	0	0	0	0	0	0	0
Reep3	5550	0.514411	6.35016	22.547	0.000232808	0.00743437	0	1	0	0	0	0	1	0	0	0	0	0
Aldh1a1	2032	-2.16765	4.52719	29.3577	0.000233192	0.00743437	0	0	0	0	0	0	0	0	0	0	0	0
Cmpk1	1880	0.424715	6.31608	22.5226	0.000234017	0.00744483	0	1	0	0	0	0	0	0	0	0	0	0
Nr4a3	5602	-2.46902	-0.739143	22.5079	0.000234748	0.00744861	0	2	0	0	0	0	0	0	0	0	1	0
Arsb	3989	0.581436	5.34177	22.496	0.000235346	0.00744861	0	0	0	0	0	0	0	0	0	0	0	0
2023-03-08	4623	0.386572	6.65925	22.4903	0.000235627	0.00744861	1	0	0	0	0	0	0	0	0	0	1	0
Tmie	2437	-1.33149	0.832714	22.478	0.000236247	0.00745247	0	0	0	0	0	0	0	0	0	0	0	0
Pmp22	2352	0.482961	6.28506	22.4333	0.000238501	0.00750145	0	0	0	0	0	0	0	0	0	0	0	0
Rasgef1b	2996	-0.914886	3.52827	22.4274	0.000238801	0.00750145	0	0	0	0	0	0	0	0	0	0	0	0
Adamts15	5928	0.750518	4.48773	22.4022	0.000240085	0.00752453	0	0	0	0	0	0	0	0	0	0	0	0
Mcur1	4356	-0.472419	4.45032	22.3933	0.00024054	0.00752453	0	0	0	0	0	0	0	0	0	0	0	0
Ppp1cb	4024	0.436417	8.55732	22.368	0.00024184	0.00754945	0	0	0	0	0	0	0	0	0	0	0	0
Anks1	7092	-0.49244	6.09801	22.3529	0.000242622	0.00755131	0	0	0	0	0	0	0	0	0	0	0	0
Gpr182	1694	-0.909768	2.66236	22.3474	0.000242908	0.00755131	0	0	0	0	0	0	0	0	0	0	0	0
Rp2h	5142	0.429848	5.45002	22.3358	0.000243507	0.00755427	0	0	0	0	0	0	0	0	0	0	0	0
Msr1	3998	1.07483	1.5495	22.3146	0.000244612	0.00757286	0	0	0	0	0	0	0	0	0	0	0	0
Cfl2	2938	0.427202	6.99902	22.2577	0.000247608	0.0076498	0	1	0	0	0	0	0	0	0	0	0	1
Eps8	4936	-1.18351	4.07049	23.4224	0.000249796	0.00769202	0	0	0	0	0	0	0	0	0	0	0	1
Ldah	3082	0.423457	5.50181	22.2127	0.000250001	0.00769202	0	0	0	0	0	0	0	0	0	0	0	0
Pfn2	2020	0.413498	6.71572	22.1875	0.000251354	0.00770938	0	2	0	0	0	0	0	0	0	0	0	0
Metrn	1363	-0.578569	5.55093	22.1743	0.000252067	0.00770938	0	0	0	0	0	0	0	0	0	0	0	0
Mapk8ip3	5615	-0.574765	6.9937	22.1651	0.000252562	0.00770938	0	0	0	0	0	0	0	0	0	0	0	0
Sema6c	4186	-0.46319	5.89065	22.1592	0.000252885	0.00770938	0	0	0	0	0	0	0	0	0	0	0	0
Zfp219	3317	-0.415044	6.83844	22.1545	0.000253138	0.00770938	0	0	0	0	0	0	0	0	0	0	0	0
Adam9	4039	0.443475	6.19625	22.095	0.000256393	0.00778442	1	0	0	0	0	0	0	0	0	0	0	0
Hsbp1l1	1253	-1.34104	0.795546	22.0905	0.000256641	0.00778442	0	0	0	0	0	0	0	0	0	0	0	0
Sorcs3	5634	0.907991	3.35582	22.0778	0.000257343	0.00778995	0	0	0	0	0	0	0	0	0	0	0	0
Pcdhb14	3438	1.10672	1.39479	22.0489	0.000258948	0.00782274	0	0	0	0	0	0	0	0	0	0	0	0
Lefty2	2461	-1.55758	2.38596	22.6412	0.000259561	0.00782548	0	0	0	0	0	0	0	0	0	0	0	0
Rreb1	13622	-0.556291	6.79858	21.943	0.000264921	0.00790144	0	0	0	0	0	0	0	0	0	0	0	0
Shd	1536	-0.930787	3.39473	21.9417	0.000264994	0.00790144	0	0	0	0	0	0	0	0	0	0	0	0
Crim1	5995	0.525982	5.9535	21.9358	0.000265335	0.00790144	0	1	0	0	1	0	0	0	0	0	0	0
Epdr1	2387	0.659878	3.97918	21.9188	0.000266307	0.00790144	0	0	0	0	0	0	0	0	0	0	0	0
Serinc1	2878	0.463842	7.91772	21.9048	0.000267113	0.00790144	0	0	0	0	0	0	0	0	0	0	0	0
Gatm	2357	-1.4942	3.10984	23.077	0.000267362	0.00790144	0	0	0	0	0	0	0	0	0	0	0	0
Dguok	1110	0.538589	4.81795	21.8904	0.000267945	0.00790144	0	0	0	0	0	0	0	0	0	0	0	0
L2hgdh	3338	0.425402	4.85515	21.8801	0.000268542	0.00790144	0	0	0	0	0	0	0	0	0	0	0	0
Il1r1	5035	0.862961	4.04497	21.8795	0.000268577	0.00790144	0	0	0	0	0	0	0	0	0	0	0	0
Leprot	1827	0.465491	6.44097	21.8767	0.00026874	0.00790144	0	0	0	0	0	0	0	0	0	0	0	0
Armcx1	2465	0.444057	6.24409	21.8724	0.000268991	0.00790144	0	0	0	0	0	0	0	0	0	0	0	0
Irf8	3433	-1.05845	2.12815	21.8548	0.000270019	0.00790144	0	0	0	0	0	0	0	0	0	0	0	0
Asb6	2113	-0.442885	4.81567	21.8546	0.000270026	0.00790144	0	0	0	0	0	0	0	0	0	0	0	0
Plxdc1	2905	-1.06643	3.36692	21.8541	0.000270057	0.00790144	0	0	0	0	0	0	0	0	0	0	0	0
Ybx2	1564	-0.891185	3.83549	21.8502	0.000270285	0.00790144	0	0	0	0	0	0	0	0	0	0	0	0
Pcdhb21	2712	1.19717	1.88914	21.8462	0.000270518	0.00790144	0	0	0	0	0	0	0	0	0	0	0	0
Gpd1	2785	-0.970121	1.83682	21.8072	0.000272813	0.00794582	0	0	0	0	0	0	0	0	0	0	0	0
Gm20300	3440	0.627179	3.88044	21.8002	0.000273225	0.00794582	0	0	0	0	0	0	0	0	0	0	0	0
Sfxn1	2810	0.456436	6.1835	21.7811	0.000274359	0.00794582	0	0	0	0	0	0	0	0	0	1	0	0
Spryd3	2437	0.552013	4.62428	21.7798	0.000274436	0.00794582	0	0	0	0	0	0	1	0	0	0	0	0
Aes	1505	-0.462831	8.2183	21.7756	0.000274689	0.00794582	0	0	0	0	0	0	0	0	0	0	0	0
Rab43	4881	-0.457518	5.2239	21.7493	0.000276257	0.0079748	0	0	0	0	0	0	0	0	0	0	0	0
Negr1	5939	0.837009	4.9502	22.2374	0.000276755	0.0079748	0	0	0	0	0	0	0	0	0	0	0	1
Mob1a	1562	0.511282	6.03993	21.729	0.00027748	0.00798035	0	0	0	0	0	0	0	0	0	0	0	0
Dmrt1	2251	-0.916621	3.1162	21.6973	0.000279394	0.00802001	0	0	0	0	0	0	0	0	0	0	0	0
Zfp367	3490	0.518208	4.8302	21.6786	0.000280534	0.00803733	0	2	0	1	0	0	1	0	0	0	0	0
1700020I14Rik	1549	0.513053	5.9143	21.6596	0.000281695	0.00805518	0	0	0	0	0	0	0	0	0	0	0	0
Ctnna2	4130	0.875387	2.58382	21.64	0.000282895	0.0080741	0	0	0	0	0	0	0	0	0	0	0	0
Fzd6	4138	0.542293	4.8444	21.6207	0.000284088	0.00809272	0	0	0	0	0	0	0	0	0	0	0	0
Slc22a3	3499	0.876134	2.49973	21.5915	0.000285899	0.00812885	0	0	0	0	0	0	0	0	0	0	0	0
Xrcc5	2556	0.422392	6.42749	21.5604	0.000287844	0.00816867	0	0	0	0	0	0	0	0	0	0	0	0
Vps4b	3272	0.396777	6.79504	21.546	0.00028875	0.00817889	0	0	0	0	0	0	1	0	0	0	0	0
Cebpd	2260	-0.709195	4.01932	21.5158	0.000290664	0.00819578	0	0	0	0	0	0	0	0	0	0	0	0
Rnf2	3028	0.423377	7.2042	21.5118	0.000290915	0.00819578	1	0	0	0	0	0	0	0	0	0	0	0
Upk1b	1769	0.967609	3.80932	21.6455	0.000291261	0.00819578	0	0	0	0	0	0	0	0	0	0	0	0
Sdc2	3313	0.487277	6.98594	21.5021	0.000291534	0.00819578	0	0	0	0	0	0	0	0	0	0	1	0
Zfp91	5609	0.44854	6.71544	21.4666	0.000293805	0.00824415	1	1	0	0	0	0	0	1	0	0	0	0
Lrrc16b	4598	-0.825909	4.83623	21.7568	0.000301007	0.00840119	0	0	0	0	0	0	0	0	0	0	0	0
Stra6	3642	-0.432442	6.37553	21.3449	0.000301741	0.00840119	0	0	0	0	0	0	0	0	0	0	0	0
Tsr1	3385	0.49922	6.23039	21.3417	0.000301954	0.00840119	1	0	0	0	0	0	0	0	0	0	0	0
Hmox1	1576	-0.491481	5.05501	21.3364	0.000302305	0.00840119	0	0	0	0	0	0	0	0	0	0	0	0
Pdia3	2642	0.499522	9.6803	21.3357	0.000302351	0.00840119	0	0	0	0	0	0	0	0	0	0	0	0
Nox4	3868	0.587203	3.7853	21.3248	0.000303074	0.00840119	0	0	0	0	0	0	0	0	0	1	2	0
Wnt2b	3573	0.605273	5.80577	21.321	0.000303326	0.00840119	0	0	0	0	0	0	0	0	0	0	0	0
Pdgfc	3512	0.512788	7.3229	21.2868	0.000305614	0.00844893	0	0	0	0	0	0	0	0	0	0	0	0
Scoc	2082	0.484486	5.55738	21.2434	0.000308544	0.00851424	0	0	0	0	0	0	0	0	0	0	0	0
Grasp	2014	-0.658973	4.41203	21.2326	0.000309285	0.00851899	0	0	0	0	0	0	0	0	0	0	0	0
Sptbn2	8235	-0.746709	5.75474	21.7634	0.000310151	0.00852717	0	0	0	0	0	0	0	0	0	0	0	0
Vps35	3169	0.389439	7.46691	21.203	0.000311308	0.00854329	0	0	0	0	0	0	0	0	0	0	0	0
Fut8	3982	0.448742	5.07556	21.1484	0.000315077	0.0086286	0	0	0	0	0	0	0	0	0	0	0	0
Hspb7	2768	2.34981	-0.835238	21.1413	0.000315568	0.0086286	0	0	0	0	0	0	0	0	0	0	0	0
Ift57	2540	0.473616	4.49806	21.0469	0.000322221	0.00879446	0	0	0	0	0	0	0	0	0	0	0	0
Hmgb1	2310	0.451696	8.04189	21.0243	0.000323843	0.0088127	0	0	0	0	0	0	0	0	0	0	0	0
Nus1	4614	0.384865	6.87433	21.0212	0.000324065	0.0088127	0	0	0	0	0	0	0	1	0	0	0	0
Bex2	902	-0.604177	5.88756	21.0016	0.000325471	0.00883489	0	0	0	0	0	0	0	0	0	0	0	0
Stx1a	2071	-0.903248	5.22213	22.1383	0.000327052	0.00886175	0	0	0	0	0	0	0	0	0	0	0	0
Uri1	3451	0.387503	6.56347	20.9696	0.00032779	0.00886572	1	0	0	0	0	0	0	0	0	0	0	0
Reep2	1926	-0.657784	3.65905	20.9449	0.000329593	0.00889842	0	0	0	0	0	0	0	0	0	0	0	0
Impad1	4627	0.484687	7.29915	20.9119	0.000332015	0.00894418	0	0	0	0	0	0	0	0	0	0	0	0
Ephb6	3760	-0.457596	5.21738	20.9056	0.000332482	0.00894418	0	0	0	0	0	0	0	0	0	0	0	0
Zfp260	3716	0.429431	7.39844	20.8863	0.000333915	0.00896663	0	0	0	0	0	0	0	0	0	0	0	0
Fam83f	2993	-1.93494	-0.206976	20.8643	0.00033555	0.00899441	0	0	0	0	0	0	0	0	0	0	0	0
Scn4b	4244	-1.92004	-0.232419	20.8327	0.000337918	0.00904171	0	0	0	0	0	0	0	0	0	0	0	0
Jam3	1970	0.473593	6.4118	20.8178	0.000339046	0.00905573	0	0	0	0	0	0	0	0	0	0	0	0
Phf6	4420	0.405627	6.95218	20.8007	0.000340341	0.00907413	1	0	0	0	0	0	0	0	0	0	0	0
Nek7	3366	0.463778	6.21985	20.7854	0.000341503	0.00908896	0	0	0	0	0	0	0	0	0	0	0	0
Chrdl1	6771	1.1413	1.97146	20.7725	0.000342484	0.00909889	0	0	0	0	0	0	0	0	0	0	0	0
Cpe	2094	0.418128	7.17615	20.7558	0.000343762	0.00911669	0	0	0	0	0	0	0	0	0	0	0	0
Baiap2	3610	-0.470899	4.16954	20.7249	0.000346142	0.00915715	0	0	0	0	0	0	0	0	0	0	0	0
Slc40a1	3380	0.536227	5.85283	20.7182	0.00034666	0.00915715	0	2	0	0	0	0	0	0	0	0	0	0
Brms1l	2566	0.371366	5.69496	20.7084	0.000347425	0.00915715	1	1	1	0	0	0	0	0	0	0	1	0
Slfn9	3856	0.601081	5.03338	20.7044	0.000347732	0.00915715	0	0	0	0	0	0	0	0	0	0	0	0
Slc35b4	3697	0.462224	6.12508	20.6526	0.000351787	0.00924768	0	0	0	0	0	0	0	0	0	0	0	0
Susd3	1434	-1.28515	1.59274	20.6022	0.000355784	0.00933638	0	0	0	0	0	0	0	0	0	0	0	0
Nr2f6	2218	-0.497183	6.66565	20.5866	0.00035703	0.00935269	0	0	0	0	0	0	0	0	0	0	0	0
Slc25a18	1367	-1.26755	0.69903	20.5768	0.000357812	0.00935682	0	0	0	0	0	0	0	0	0	0	0	0
Rgs9	8530	-0.721906	2.81352	20.5667	0.00035863	0.00936187	0	0	0	0	0	0	0	0	0	0	0	0
Pcdhb17	3270	0.747616	3.50144	20.5543	0.000359626	0.00937155	0	0	0	0	0	0	0	0	0	0	0	0
Esyt2	5541	0.359112	6.6125	20.5416	0.000360657	0.00937248	0	0	0	0	0	0	0	0	0	0	0	0
Mir7686	57	-1.90932	1.3415	20.8708	0.000361055	0.00937248	0	0	0	0	0	0	0	0	0	0	0	0
Gm5803	1165	0.628642	4.70001	20.5239	0.000362094	0.00937248	0	0	0	0	0	0	0	0	0	0	0	0
Aagab	2600	-0.423344	5.34542	20.523	0.000362164	0.00937248	0	0	0	0	0	0	0	0	0	0	0	0
Tle6	2015	-0.753733	4.33267	20.4945	0.00036449	0.00941642	0	0	0	0	0	0	0	0	0	0	0	0
Xrcc4	1547	0.606437	3.11848	20.446	0.000368491	0.00950339	0	0	0	0	0	0	0	0	0	0	0	0
Whrn	4406	-0.647454	4.57278	20.4271	0.000370064	0.0095131	0	0	0	0	0	0	0	0	0	0	0	0
Tcea1	2847	0.459546	6.90078	20.4262	0.000370137	0.0095131	0	0	0	0	0	0	0	1	0	0	0	0
Rragb	2281	0.553895	3.87725	20.4103	0.000371474	0.00953111	0	0	0	0	0	0	0	0	0	0	0	0
Mastl	4652	0.524935	4.74405	20.3898	0.00037319	0.00955877	1	0	0	0	0	0	1	0	0	0	0	0
Tmem237	1972	0.395787	5.0258	20.3786	0.000374139	0.00956673	0	0	0	0	0	0	0	0	0	0	0	0
Hdac7	4960	-0.386229	6.99158	20.3441	0.000377067	0.00960535	0	0	0	0	0	0	0	0	0	0	0	0
Tmx1	2320	0.371416	6.632	20.3426	0.00037719	0.00960535	0	0	0	0	0	0	0	0	0	0	0	0
Efhd1	1805	-1.88229	0.55232	20.3381	0.000377573	0.00960535	0	0	0	0	0	0	0	0	0	0	0	0
Shcbp1	2132	0.45429	5.70578	20.3184	0.00037926	0.00963161	0	0	0	0	0	0	0	0	0	0	0	0
Cecr6	4869	-0.792969	2.21525	20.3107	0.000379919	0.00963161	0	0	0	0	0	0	0	0	0	0	0	0
St8sia1	8995	0.50549	6.39603	20.3036	0.000380533	0.00963161	0	0	0	0	0	0	0	0	0	0	0	0
Stab2	8133	-0.800606	3.36337	20.2531	0.00038491	0.00971488	0	0	0	0	0	0	0	0	0	0	0	0
Pde3b	5286	0.527098	5.33565	20.2507	0.00038512	0.00971488	0	1	0	0	0	0	0	0	0	0	0	0
Ccdc88b	4959	-1.22439	1.77393	20.2408	0.000385982	0.00972026	0	0	0	0	0	0	0	0	0	0	0	0
Rasa3	4118	-0.425554	6.28648	20.2313	0.000386814	0.00972488	0	0	0	0	0	0	0	0	0	0	0	0
Npm1	1718	0.474618	9.59521	20.2171	0.000388063	0.00973991	0	0	0	0	0	0	0	0	0	0	0	0
Clcnkb	2340	-2.47519	-0.117035	20.152	0.000393835	0.00986827	0	0	0	0	0	0	0	0	0	0	0	0
Tjap1	2595	-0.45835	5.88773	20.1339	0.000395465	0.00989197	0	0	0	0	0	0	0	0	0	0	0	0
Ankrd13b	3336	-0.497356	5.99297	20.1268	0.000396101	0.00989197	0	0	0	0	0	0	0	0	0	0	0	0
Adcy9	7840	-0.760414	2.97372	20.1048	0.000398086	0.00991191	0	0	0	0	0	0	1	0	0	0	0	0
Pkia	3682	0.522518	5.49601	20.0923	0.000399224	0.00991191	0	1	0	0	0	0	0	0	0	0	0	0
Sh3tc2	4540	-0.555047	5.07324	20.0828	0.000400083	0.00991191	0	0	0	0	0	0	0	0	0	0	0	0
Fam172a	4070	0.396858	5.64856	20.082	0.000400158	0.00991191	0	0	0	0	0	0	0	0	0	0	0	0
Oplah	3970	-0.552364	4.80042	20.0815	0.000400207	0.00991191	0	0	0	0	0	0	0	0	0	0	0	0
Hip1r	4392	-0.654836	4.31436	20.0707	0.000401191	0.00991987	0	0	0	0	0	0	0	0	0	0	0	0
Etv5	3822	-0.806604	5.25007	20.7168	0.000404426	0.00997168	0	0	0	0	0	0	0	0	0	0	0	0
Sirt6	2134	-0.517085	5.27606	20.0334	0.000404617	0.00997168	0	0	0	0	0	0	0	0	0	0	0	0
Tmem37	1017	-0.94353	1.88596	19.9851	0.0004091	0.0100656	0	0	0	0	0	0	0	0	0	0	0	0
Coro7	3488	-0.428058	5.03935	19.9737	0.000410165	0.0100753	0	0	0	0	0	0	0	0	0	0	0	0
Sidt2	4302	-0.409109	6.86305	19.9626	0.000411214	0.0100845	0	0	0	0	0	0	0	0	0	0	0	0
Ids	4972	0.557812	5.49192	19.9466	0.00041272	0.0101049	0	0	0	0	0	0	0	0	0	0	0	0
Gpr37	3205	-0.791677	5.02416	20.388	0.000414736	0.0101377	0	0	0	1	0	0	0	0	0	0	0	0
B230219D22Rik	4652	0.392334	8.00926	19.9087	0.000416312	0.0101543	0	0	0	0	0	0	0	1	0	0	1	0
Arxes2	1540	0.420097	5.71692	19.8971	0.000417419	0.0101543	0	0	0	0	0	0	0	0	0	0	0	0
BC006965	1952	-2.38206	-1.06742	19.8968	0.00041745	0.0101543	0	0	0	0	0	0	0	0	0	0	0	0
Rpe	2630	0.40838	5.29809	19.8827	0.000418791	0.0101704	0	0	0	0	0	0	0	0	0	0	0	0
Lrrn1	3756	0.651289	5.43568	19.8946	0.000422214	0.010226	0	0	0	0	0	0	0	0	0	0	0	0
Gstm7	1305	-0.674775	4.65505	19.8449	0.000422445	0.010226	0	0	0	0	0	0	0	0	0	0	0	0
Eea1	7836	0.422945	6.02367	19.8242	0.000424452	0.0102526	0	1	0	0	0	0	0	0	1	0	0	0
Rab2a	2057	0.419739	7.49052	19.8148	0.000425369	0.0102526	0	0	0	0	0	0	0	0	0	0	0	0
1110008L16Rik	3117	0.469717	4.48754	19.8125	0.000425595	0.0102526	0	0	0	0	0	0	0	0	0	0	0	0
Rbm47	5417	-1.1404	3.48283	20.169	0.000427816	0.0102896	0	0	1	0	0	0	0	0	0	1	1	0
Clec7a	2279	-1.47597	0.727777	19.7789	0.000428892	0.0102966	0	0	0	0	0	0	0	0	0	0	0	0
Epha2	3932	-0.545496	4.71139	19.7729	0.000429481	0.0102966	0	0	0	0	0	0	0	0	0	0	0	0
Rap2c	3543	0.371244	6.77627	19.7509	0.00043166	0.0103125	1	0	0	0	0	0	1	1	0	0	0	0
Hbp1	4240	0.393153	7.92539	19.7448	0.000432266	0.0103125	0	0	0	0	0	0	0	0	0	0	0	0
Rgl2	2940	-0.527987	6.22635	19.7447	0.00043227	0.0103125	0	0	0	0	0	0	0	0	0	0	0	0
Ipo7	3117	0.468389	7.64092	19.7365	0.000433096	0.0103125	0	1	0	0	0	0	0	0	0	0	0	0
Tst	1096	-0.777904	4.45903	19.7884	0.000433586	0.0103125	0	0	0	0	0	0	0	0	0	0	0	0
Ndst3	5838	-0.819399	3.23662	19.7092	0.000435817	0.0103491	0	0	0	0	0	0	0	0	0	0	0	0
Map4k2	4724	-0.567406	5.66789	19.7014	0.000436603	0.0103511	0	0	0	0	0	0	0	0	0	0	0	0
Ccm2	2104	0.400935	6.2499	19.6946	0.000437285	0.0103511	0	0	0	0	0	0	1	0	0	0	0	0
Nfkb2	3292	-0.503615	4.41826	19.6375	0.000443085	0.0104719	0	0	0	0	0	0	0	0	0	0	0	0
Spire2	2333	-0.690619	2.91702	19.5732	0.000449712	0.0106084	0	0	0	0	0	0	0	0	0	0	0	0
Atf1	2329	0.361235	5.81904	19.5678	0.000450278	0.0106084	0	0	0	0	0	0	0	0	0	0	0	0
Cilp	4153	1.00504	2.31282	19.5498	0.000452161	0.0106361	0	0	0	0	0	0	0	0	0	0	0	0
Cacna1h	8228	-0.553391	6.80539	19.5387	0.000453314	0.0106366	0	0	0	0	0	0	0	0	0	0	0	1
Smc2	5531	0.467883	7.73909	19.536	0.000453605	0.0106366	0	0	0	0	0	0	0	0	0	0	0	0
Mut	3675	0.353083	6.0364	19.4997	0.000457428	0.0107094	0	0	0	0	0	0	0	0	0	0	0	0
Ankib1	6781	0.472112	6.32595	19.4931	0.000458137	0.0107094	0	1	2	0	0	0	0	1	0	0	2	0
Smek2	5108	0.411362	7.0855	19.4729	0.000460283	0.0107292	0	0	0	0	0	0	0	0	0	0	0	0
Map4k1	2698	-0.67444	3.46956	19.4713	0.000460454	0.0107292	0	0	0	0	0	0	0	0	0	0	0	0
Tlr13	4014	1.34793	0.411445	19.4649	0.000461134	0.0107292	0	0	0	0	0	0	0	0	0	0	0	0
Fbrs	2650	-0.3686	6.24951	19.4432	0.000463467	0.0107565	0	0	0	0	0	0	0	0	0	0	0	0
Tmem116	1451	-1.49986	0.238531	19.4384	0.000463981	0.0107565	0	0	0	0	0	0	0	0	0	0	0	0
Adgre5	3253	-0.438995	5.1232	19.434	0.000464459	0.0107565	0	0	0	0	0	0	0	0	0	0	0	0
Nusap1	2960	0.458447	6.54101	19.4211	0.000465847	0.010772	0	0	0	0	0	0	0	0	0	0	0	0
Plekha4	2660	-0.768484	3.75727	19.4064	0.000467442	0.0107922	0	0	0	0	0	0	0	0	0	0	0	0
Cerk	4546	-0.485408	5.57583	19.3347	0.00047531	0.010957	0	0	0	0	0	0	0	0	0	0	0	0
Tmed7	3452	0.431249	7.25155	19.2576	0.000483931	0.0111386	0	0	0	0	0	0	0	0	0	0	0	0
Rilp	1487	-1.44726	0.313292	19.2345	0.000486546	0.0111816	0	0	0	0	0	0	0	0	0	0	0	0
Tmx4	5147	0.364851	6.40211	19.2117	0.000489146	0.0112241	0	0	0	0	0	0	0	0	0	0	0	0
Tm9sf2	3062	0.390841	7.4742	19.1766	0.000493176	0.0112993	0	0	0	0	0	0	0	0	0	0	0	0
F3	1876	0.670354	3.50849	19.1451	0.000496833	0.0113657	1	0	0	0	0	0	1	0	0	0	0	0
Inppl1	5096	-0.373647	7.71703	19.1251	0.000499172	0.0114018	0	0	0	0	0	0	0	0	0	0	0	0
Trpm4	4245	-0.534453	4.67126	19.1173	0.000500081	0.0114052	0	0	0	0	0	0	0	0	0	0	0	0
Pigk	4865	0.391025	6.25858	19.0951	0.000502692	0.0114318	0	0	0	0	0	0	0	0	0	0	0	0
Cdkn2c	2253	0.857774	2.59255	19.0944	0.000502774	0.0114318	0	0	0	0	0	0	0	0	0	0	0	0
Fhl3	1685	-0.622431	4.39988	19.0818	0.000504267	0.0114437	0	0	0	0	0	0	0	0	0	0	0	1
Ranbp6	4867	0.497862	5.44968	19.0755	0.000505013	0.0114437	0	0	0	0	0	0	0	0	0	0	0	0
Brpf1	4901	-0.340871	6.13596	19.0706	0.000505589	0.0114437	0	0	0	0	0	0	0	0	0	0	0	0
Fnip1	6281	0.455544	5.93377	19.0641	0.000506368	0.0114441	0	0	0	0	0	0	0	0	0	2	0	0
Cmtr2	3577	0.58358	4.08487	19.043	0.000508883	0.0114634	0	0	0	0	0	0	0	0	0	0	0	0
Zfp146	2030	0.414849	7.42781	19.0427	0.000508913	0.0114634	0	0	0	0	0	0	0	0	0	0	0	0
Fxr2	2970	-0.387745	7.30937	19.0377	0.000509517	0.0114634	0	0	0	0	0	0	0	0	0	0	0	0
Prr36	4616	-0.719756	3.96385	19.0126	0.000512532	0.0115139	0	0	0	0	0	0	0	0	0	0	0	0
Rhpn1	2286	-0.913106	3.04011	19.0043	0.00051353	0.0115191	0	0	0	0	0	0	0	0	0	0	0	0
Adam8	3117	-1.14128	3.83644	19.8144	0.000515332	0.0115422	0	0	0	0	0	0	0	0	0	0	0	0
Sephs1	5318	0.372683	7.49033	18.9328	0.000522259	0.0116799	0	0	0	0	0	0	0	0	0	0	0	0
Zmpste24	3430	0.363776	5.58912	18.908	0.000525314	0.0117307	0	0	0	0	0	0	0	0	0	0	0	0
Mia3	6741	0.363217	7.31533	18.8832	0.000528406	0.0117589	0	0	0	0	0	0	0	0	0	1	0	0
Mapk15	1930	-1.02951	3.77195	19.3154	0.00052867	0.0117589	0	0	0	0	0	0	0	0	0	0	0	0
Mfsd1	2978	0.341355	6.48973	18.8787	0.000528962	0.0117589	0	0	0	0	0	0	0	0	0	0	0	0
Smim10l1	2738	0.33557	6.87165	18.8727	0.000529718	0.0117589	0	0	0	0	0	0	0	0	0	0	0	0
Fam198b	6627	-0.484663	6.35761	18.861	0.000531189	0.0117742	0	0	0	0	0	0	0	0	0	0	0	0
Bhlhb9	2825	0.372396	6.25141	18.8149	0.000537013	0.0118857	0	0	0	0	0	0	0	0	0	0	0	0
Rbbp9	2160	0.431517	6.32684	18.8043	0.000538354	0.0118978	0	0	0	0	0	0	0	0	0	0	0	0
Creb1	8421	0.404347	7.12735	18.7526	0.000544992	0.0120262	0	2	0	0	0	0	0	0	0	0	1	0
2410017I17Rik	1511	-2.24401	-0.432727	18.7466	0.000545771	0.0120262	0	0	0	0	0	0	0	0	0	0	0	0
Tbc1d9	5848	0.475759	4.81148	18.7261	0.000548426	0.012067	0	1	1	0	0	0	0	0	0	0	0	0
Fbxl5	3328	0.503177	6.49836	18.7172	0.000549588	0.0120748	1	0	0	0	0	0	0	0	0	0	0	0
Wnt6	2068	-0.634534	6.03769	18.9142	0.000551901	0.0121079	0	0	0	0	0	0	0	0	0	0	0	0
Faxc	9342	0.499518	5.75543	18.6656	0.000556363	0.0121879	0	0	0	0	0	0	0	0	0	0	0	0
Mmp16	4576	0.62151	5.38913	18.6353	0.000560783	0.0122668	0	0	0	0	0	0	0	0	0	0	0	1
Mybl1	4984	-0.75318	3.7157	18.5943	0.000565891	0.0123434	0	0	0	0	0	0	0	1	0	0	0	0
Mettl24	1529	-0.88163	3.61816	18.594	0.000565933	0.0123434	0	0	0	0	0	0	0	0	0	0	0	0
Anln	5421	0.399556	6.9486	18.5854	0.0005671	0.0123509	0	0	0	0	0	0	0	0	0	0	0	0
Vat1	2732	-0.516886	6.30242	18.5299	0.00057465	0.0124972	0	0	0	0	0	0	0	0	0	0	0	0
Fbrsl1	4949	-0.418946	5.87002	18.4779	0.000581842	0.01263	0	0	0	0	0	0	0	0	0	0	0	0
Dynlt3	2153	0.567283	5.35247	18.4691	0.000583067	0.01263	0	0	0	0	0	0	0	0	0	1	0	0
Clec18a	1819	-0.82072	4.10592	18.5424	0.000583287	0.01263	0	0	0	0	0	0	0	0	0	0	0	0
Sh2b2	3279	-0.595081	3.79693	18.4271	0.000588965	0.0127168	0	0	0	0	0	0	0	0	0	0	0	0
Zbtb7b	3690	-0.604284	3.35387	18.4269	0.000588991	0.0127168	0	0	0	0	0	0	1	0	0	0	0	0
2023-09-05	2127	-0.437045	4.96549	18.4147	0.000590711	0.0127356	0	0	0	0	0	0	0	0	0	0	0	0
Hsp90b1	2759	0.457063	10.3742	18.3407	0.00060129	0.012945	0	0	0	0	0	0	0	0	0	0	0	0
Sugt1	1951	0.323825	6.37485	18.2892	0.00060878	0.0130812	0	0	0	0	0	0	0	0	0	0	0	0
Pcdhb13	3693	1.53959	0.0674429	18.284	0.000609547	0.0130812	0	0	0	0	0	0	0	0	0	0	0	0
Prps2	3638	0.536498	5.73373	18.279	0.000610289	0.0130812	0	0	0	0	0	0	0	0	0	0	0	0
Bub1	4337	0.355159	6.71998	18.2687	0.000611791	0.0130812	0	0	0	0	0	0	0	0	0	0	0	0
Clmp	2929	0.417859	6.70485	18.2674	0.000611982	0.0130812	0	0	0	0	0	0	0	0	0	0	0	0
Tfam	3918	0.382369	6.5284	18.2583	0.000613334	0.0130881	0	0	0	0	0	0	0	0	0	0	0	0
Slc39a6	3882	0.399598	6.92843	18.2517	0.000614307	0.0130881	0	0	0	0	0	0	0	0	0	0	0	0
Slc34a1	3081	-1.57332	1.5083	18.2851	0.000614926	0.0130881	0	0	0	0	0	0	0	0	0	0	0	0
Wls	2769	0.400067	7.53206	18.2344	0.000616871	0.0130927	0	0	0	0	0	0	0	0	0	0	0	0
Optn	2413	-0.646978	3.02641	18.2343	0.000616886	0.0130927	0	0	0	0	0	0	0	0	0	0	0	0
Dnaaf3	2189	-0.811992	3.23783	18.2237	0.000618472	0.0131077	0	0	0	0	0	0	0	0	0	0	0	0
Mtap	2558	0.420537	6.53922	18.1905	0.00062344	0.0131944	0	0	0	0	0	0	0	0	0	0	0	0
Cfh	4365	1.00335	6.95864	20.75	0.000625283	0.0132147	0	0	0	0	0	0	0	0	0	0	0	0
Large	3669	0.365902	5.99289	18.1704	0.000626477	0.0132213	0	0	0	0	0	0	0	0	0	0	0	0
Casd1	3760	0.34323	6.7104	18.1614	0.000627839	0.0132314	0	0	0	0	0	0	0	0	0	0	0	0
Ube2q2	2941	0.419669	5.32775	18.1545	0.000628878	0.0132347	0	1	0	0	0	0	0	0	0	0	0	0
Col5a2	6615	0.57319	8.27614	18.1409	0.00063096	0.0132599	0	0	0	0	0	0	0	0	0	0	0	0
Plau	2343	0.587442	5.17335	18.1211	0.000633979	0.0133047	0	0	0	0	0	0	0	0	0	0	0	0
Shh	2667	1.78453	2.34422	19.4017	0.00064051	0.0134229	0	0	0	0	0	0	0	0	0	0	0	0
Dpf1	2278	-0.564401	3.82867	18.0639	0.00064282	0.0134525	0	0	0	0	0	0	0	0	0	0	0	0
Lztfl1	3421	0.492737	5.21421	18.0528	0.000644565	0.0134531	0	0	0	0	0	0	0	0	0	0	0	0
D430041D05Rik	10122	-1.6884	1.18613	18.0505	0.000645356	0.0134531	0	0	0	0	0	0	0	0	0	0	0	0
Npepl1	2097	-0.487786	5.37844	18.0465	0.00064554	0.0134531	0	0	0	0	0	0	0	1	0	0	0	0
Alg11	4964	0.397509	5.89678	18.0359	0.000647211	0.0134692	0	0	0	0	0	0	0	0	0	0	0	0
Brip1os	6508	0.381208	6.56398	18.0216	0.000649456	0.0134971	0	0	0	0	0	0	0	0	0	0	0	0
Cntnap5b	5120	1.84478	-0.104448	18.0084	0.000651537	0.0135216	0	0	0	0	0	0	0	0	0	0	0	0
Fmod	2859	0.771032	4.74394	18.2673	0.000654683	0.0135682	0	0	0	0	0	0	0	0	0	0	0	0
Rsl1d1	1839	0.369035	7.35532	17.9556	0.000659949	0.0136584	0	0	0	0	0	0	0	0	0	0	0	0
Pld2	5847	-0.651596	3.82532	17.9466	0.000661397	0.0136695	0	0	0	0	0	0	0	0	0	0	0	0
2023-09-10	2654	0.387857	6.01593	17.8853	0.00067135	0.0138401	0	0	0	0	0	0	0	0	0	0	0	0
Dock5	10335	-0.625994	4.00045	17.8844	0.000671498	0.0138401	0	0	0	0	0	0	0	0	0	1	0	0
Hdgfrp3	5868	0.398165	6.87498	17.8778	0.000672578	0.0138433	0	0	0	0	0	0	0	0	0	0	0	0
Zmym3	6051	-0.344532	6.99042	17.8674	0.00067429	0.0138595	0	0	0	0	0	0	0	0	0	0	0	0
Nlgn1	5673	1.13109	1.6461	17.8517	0.000676877	0.0138936	0	0	0	0	0	0	0	0	0	0	0	0
Shroom1	3312	-0.845525	1.87226	17.83	0.000680462	0.0139481	0	0	0	0	0	0	0	0	0	0	0	0
Sh3bgrl2	3500	0.476718	5.58415	17.8229	0.000681644	0.0139532	0	0	0	0	0	0	0	0	0	0	0	0
Ushbp1	3549	-0.795994	3.65703	17.7964	0.000686082	0.0140249	0	0	0	0	0	0	0	0	0	0	0	0
Arl5a	5212	0.366137	7.08607	17.7595	0.000692287	0.0141325	1	0	0	0	0	0	0	0	0	0	0	0
Ift80	4090	0.348556	5.74564	17.7455	0.000694673	0.0141619	0	0	0	0	0	0	0	0	0	0	0	0
Kif12	2250	-0.795844	5.2926	18.4745	0.000696164	0.014173	0	0	0	0	0	0	0	0	0	0	0	0
Mroh1	6983	-0.418849	5.82748	17.7169	0.000699562	0.0142229	0	0	0	0	0	0	0	0	0	0	0	0
Stxbp2	2703	-0.405711	5.89418	17.7017	0.000702172	0.0142566	0	0	0	0	0	0	0	0	0	0	0	0
Pbk	1646	0.518928	5.74284	17.6903	0.000704139	0.0142744	0	0	0	0	0	0	0	0	0	0	0	0
Sel1l	6300	0.380718	7.1612	17.6855	0.000704955	0.0142744	0	0	0	0	0	0	0	0	0	0	0	0
Ndst4	3489	-1.61906	0.630084	17.6522	0.00071075	0.0143723	0	0	0	0	0	0	0	0	0	0	0	0
Adgrb1	6227	0.86034	2.63967	17.6388	0.000713088	0.0144001	0	0	0	0	0	0	0	0	0	0	0	0
Klc4	2322	-0.449249	5.81116	17.6117	0.00071785	0.0144753	0	0	0	0	0	0	0	0	0	0	0	0
Cd300a	4642	-1.0255	1.99546	17.6067	0.000718742	0.0144753	0	0	0	0	0	0	0	0	0	0	0	0
Cd55	2526	0.648358	4.46041	17.5968	0.000720493	0.0144911	0	0	0	0	0	0	0	0	0	0	0	0
Erlin2	3945	0.361833	7.1137	17.5838	0.000722798	0.014518	0	0	0	0	0	0	0	0	0	0	0	0
Tnfsf15	5828	0.918362	1.893	17.5729	0.000724744	0.0145376	0	0	0	0	0	0	0	0	0	0	0	0
Ly75	5172	0.775567	3.24926	17.5606	0.000726937	0.0145538	0	0	0	0	0	0	0	0	0	0	0	0
Hpgds	3298	-0.748709	2.02473	17.5503	0.000728787	0.0145538	0	0	0	0	0	0	0	0	0	0	0	0
Pcyox1	4291	0.380532	7.2347	17.5502	0.000728815	0.0145538	0	0	0	0	0	0	0	0	0	0	0	0
Tmem38b	2861	0.590737	3.49988	17.5467	0.000729438	0.0145538	0	0	0	0	0	0	0	0	0	0	0	0
Kif21b	9119	-0.51221	6.18042	17.5271	0.000732978	0.014605	0	0	0	0	0	0	0	0	0	0	0	0
Ube2g1	3837	0.339894	7.02976	17.4992	0.000738036	0.0146862	0	0	0	0	0	1	0	0	0	0	0	0
Gramd3	2605	0.435686	4.82323	17.4878	0.000740114	0.0146939	0	0	0	0	0	0	0	0	0	1	0	0
Shoc2	4213	0.386702	6.43246	17.4863	0.000740385	0.0146939	0	1	0	0	0	0	0	0	0	0	0	0
Vma21	4806	0.459734	5.57788	17.4319	0.000750413	0.0148632	0	0	0	1	0	0	0	0	0	0	0	0
Acadsb	3348	0.346768	6.46711	17.4293	0.000750896	0.0148632	0	0	0	0	0	0	1	0	0	0	0	0
Cyp39a1	3106	0.513224	4.75789	17.4194	0.000752728	0.0148756	0	0	0	0	0	0	0	0	0	0	0	0
Brip1	6933	0.439472	4.55775	17.4109	0.000754321	0.0148756	0	0	0	0	0	0	0	0	0	0	0	0
Igsf6	2133	-0.926379	1.64667	17.4047	0.000755478	0.0148756	0	0	0	0	0	0	0	0	0	0	0	0
Serpina3g	2020	-0.917095	2.0984	17.4046	0.000755495	0.0148756	0	0	0	0	0	0	0	0	0	0	0	0
Stard8	4963	-0.55072	4.14787	17.3973	0.000756854	0.0148828	0	0	0	0	0	0	0	0	0	0	0	0
Gpr137b	2981	0.789492	4.50823	17.6564	0.000760971	0.0149442	0	0	1	0	0	0	1	0	0	0	0	0
Rassf7	1525	-0.491454	4.30381	17.352	0.000765403	0.0150011	0	0	0	0	0	0	0	0	0	0	0	0
Gm5643	3467	0.490521	6.88725	17.3495	0.000765875	0.0150011	0	0	0	0	0	0	0	0	0	0	0	0
Xiap	7202	0.445822	7.54146	17.3369	0.000768287	0.0150287	0	0	1	0	0	0	0	0	0	0	0	0
Pml	5377	-0.396479	6.12189	17.289	0.000777477	0.015135	0	0	0	0	0	0	0	0	0	0	0	0
Zswim8	6073	-0.412884	7.7895	17.2887	0.000777538	0.015135	0	0	0	0	0	0	0	0	0	0	0	0
Stt3a	2697	0.366177	7.61488	17.2884	0.000777593	0.015135	0	0	0	0	0	0	0	0	0	0	0	0
Wnt7a	3176	-1.72332	1.22395	17.3737	0.00077957	0.015135	0	0	0	0	0	0	0	0	0	0	0	0
Irak1bp1	1893	0.516197	4.15548	17.2757	0.000780044	0.015135	0	0	0	0	0	0	0	0	0	0	0	0
Rnf150	9685	0.474783	6.36749	17.2725	0.000780675	0.015135	1	0	0	0	0	0	0	0	0	0	0	0
Gm13212	1659	0.90762	3.33853	17.2701	0.000781126	0.015135	0	0	0	0	0	0	0	0	0	0	0	0
Lacc1	2419	-0.636047	2.78897	17.266	0.000781922	0.015135	0	0	0	0	0	0	0	0	0	0	0	0
Atn1	4396	-0.405066	7.64576	17.2593	0.000783225	0.015135	0	0	0	0	0	0	0	0	0	0	0	0
Trp53i11	2662	-0.409229	5.62236	17.2563	0.000783821	0.015135	0	0	0	0	0	0	0	0	0	0	0	0
Mpp5	5514	0.349323	6.72149	17.2293	0.000789108	0.0152175	0	0	0	0	0	0	0	0	0	0	0	0
2610002M06Rik	5841	0.561845	5.04845	17.2144	0.000792033	0.0152273	0	0	0	0	0	0	0	0	0	0	0	0
Sclt1	3020	0.394571	4.77343	17.2109	0.000792731	0.0152273	0	0	0	0	0	0	0	0	0	0	0	0
Tmem45a	2698	0.715393	4.04913	17.2099	0.000792919	0.0152273	0	0	0	0	0	0	0	0	0	0	0	0
Fam109a	2335	-0.43947	5.49254	17.2014	0.000794612	0.0152273	0	0	0	0	0	0	0	0	0	0	0	0
Itpr3	8990	-0.502952	6.21359	17.2009	0.0007947	0.0152273	0	0	0	0	0	0	0	0	0	0	0	0
Enpp6	3065	1.48496	1.04574	17.1721	0.000800432	0.0153007	0	0	0	0	0	0	0	0	0	0	0	0
Abhd15	3249	-1.38639	0.0418398	17.1714	0.000800571	0.0153007	0	0	0	0	0	0	0	0	0	0	0	0
Nbn	2491	0.336621	5.40616	17.164	0.000802055	0.0153095	0	0	0	0	0	0	0	0	0	0	0	0
Stag2	6211	0.437367	7.87969	17.1578	0.0008033	0.0153138	0	0	0	0	0	0	0	0	0	0	0	1
Wsb2	2408	-0.335639	6.2301	17.1338	0.000808118	0.0153861	0	0	0	0	0	0	0	0	0	0	0	0
Scrn2	1518	-0.472597	4.545	17.1132	0.000812287	0.0154458	0	0	0	0	0	0	0	0	0	0	0	0
Ttc33	1828	0.419176	5.30715	17.0969	0.000815613	0.0154894	0	0	0	0	0	0	0	0	0	0	0	0
Ppp1r2	4074	0.36	6.16157	17.0854	0.000817958	0.0155059	0	1	0	0	0	0	0	0	0	0	0	0
Ssr1	9306	0.395091	8.31949	17.0825	0.000818553	0.0155059	0	0	0	0	0	0	0	0	0	0	0	0
Pappa2	8585	1.26336	4.36457	19.2213	0.000822239	0.0155201	0	0	0	0	0	0	0	0	0	0	0	0
Lonrf3	7370	0.922848	1.35274	17.0627	0.000822618	0.0155201	0	0	0	0	0	0	0	1	0	0	0	1
Tjp3	3342	-0.793664	2.57787	17.0619	0.000822778	0.0155201	0	0	0	0	0	0	0	0	0	0	0	0
Myrf	5597	0.380506	9.0741	17.0587	0.000823442	0.0155201	0	0	0	0	0	0	0	0	0	0	0	0
Decr1	2959	0.389109	5.68897	17.0489	0.000825466	0.0155234	0	0	0	0	0	0	0	0	0	0	0	0
Aire	2026	-1.36753	0.584592	17.0476	0.000825733	0.0155234	0	0	0	0	0	0	0	0	0	0	0	0
Zbtb41	8362	0.421878	6.25268	17.0428	0.000826729	0.0155234	0	2	0	0	0	0	0	0	0	0	0	0
Car3	1529	0.637679	3.60401	17.0375	0.000827842	0.0155249	0	0	0	0	0	0	0	0	0	0	0	0
Cep55	2778	0.389741	5.40624	17.0289	0.000829612	0.0155386	0	0	0	0	0	0	0	0	0	0	0	0
Rapgef3	3834	-0.417394	4.51759	17.0197	0.000831544	0.0155479	0	0	0	0	0	0	0	0	0	0	0	0
Arhgap4	3321	-0.601073	3.45722	17.0166	0.000832184	0.0155479	0	0	0	0	0	0	0	0	0	0	0	0
Ggt1	2241	-0.752939	4.08913	16.9994	0.000835777	0.0155771	0	0	0	0	0	0	0	0	0	0	0	0
Rnf166	1783	-0.424043	5.13598	16.9992	0.000835825	0.0155771	0	0	0	0	0	0	0	0	0	0	0	0
Gck	2898	-0.967644	1.18734	16.9786	0.000840155	0.0156384	0	0	0	0	0	0	0	0	0	0	0	0
Sphk2	4163	-0.354433	5.82313	16.9654	0.000842941	0.0156615	0	0	0	0	0	0	0	1	0	0	0	1
Pwp1	2579	0.393424	6.06036	16.9628	0.00084349	0.0156615	0	0	0	0	0	0	0	0	0	0	0	0
Abca6	5719	0.906818	1.87952	16.9379	0.000848799	0.0157406	0	0	0	0	0	0	0	0	0	0	0	0
Pdgfra	6737	0.455966	8.67978	16.9222	0.00085214	0.0157738	0	1	0	0	0	0	0	0	0	0	0	0
Scrt2	3395	-0.983277	2.86703	16.9175	0.00085316	0.0157738	0	1	0	0	0	0	0	0	0	0	0	0
Tmem67	3613	0.515219	4.46243	16.9147	0.000853746	0.0157738	0	0	0	0	0	0	0	0	0	0	0	0
Ptgr1	2104	-0.461604	5.66015	16.9056	0.000855717	0.0157907	0	0	0	0	0	0	0	0	0	0	0	0
Rfx1	4172	-0.334391	5.82092	16.8813	0.000860973	0.0158682	0	0	0	0	0	0	1	0	0	0	1	0
Dbt	3292	0.358416	5.56409	16.8544	0.000866831	0.0159565	0	0	0	0	0	0	0	0	0	0	0	0
Abca5	8269	0.480266	4.49961	16.8337	0.000871366	0.0160203	0	0	0	0	0	0	0	0	0	0	0	0
Hsd17b14	1365	-1.36368	0.438349	16.8248	0.000873325	0.0160366	0	0	0	0	0	0	0	0	0	0	0	0
Nudcd1	3447	0.386465	5.35844	16.7768	0.000883967	0.0162122	0	0	0	0	0	0	0	0	0	0	0	0
Nifk	1894	0.345703	6.11447	16.7682	0.000885895	0.0162277	0	0	0	0	0	0	0	0	0	0	0	0
Dkc1	2803	0.364718	6.75536	16.7553	0.00088878	0.0162292	0	0	0	0	0	0	0	0	0	0	0	0
Fmnl1	3873	-0.939734	3.08273	16.7549	0.000888888	0.0162292	0	0	0	0	0	0	0	0	0	0	0	0
Galt	2261	-0.483351	4.32509	16.7534	0.000889225	0.0162292	0	0	0	0	0	0	0	0	0	0	0	0
Chchd10	948	-0.758828	3.84913	16.7466	0.000890751	0.0162372	0	0	0	0	0	0	0	0	0	0	0	0
Gpc3	2268	0.562898	10.4639	16.7145	0.000898011	0.0163497	0	0	0	0	0	0	0	0	0	0	0	0
Rfx2	3353	-0.659731	3.18983	16.7018	0.000900904	0.0163825	0	0	0	0	0	0	0	0	0	0	0	0
Pkig	1426	-0.456601	6.14419	16.6858	0.000904571	0.0164292	0	0	0	0	0	0	0	0	0	0	0	0
Tdrd1	5443	0.945556	2.13409	16.6742	0.000907229	0.0164575	0	0	0	0	0	0	0	0	0	0	0	0
Esrra	2242	-0.533392	4.22665	16.6611	0.000910263	0.0164926	0	0	0	0	0	0	0	0	0	0	0	0
Zfp598	3287	-0.41157	6.57288	16.6454	0.000913901	0.0165385	0	0	0	0	0	0	0	0	0	0	0	0
Zc3hav1	4433	-0.892808	3.45669	16.6401	0.000915114	0.0165405	0	0	0	0	0	0	0	0	0	0	0	0
Galnt1	4062	0.376764	7.4297	16.6302	0.000917429	0.0165624	0	0	0	0	0	0	0	0	0	0	0	0
Gabra4	4123	0.574257	5.86875	16.6932	0.000919302	0.0165634	0	0	0	0	0	0	1	0	0	0	0	0
Pld5	3894	1.42922	0.532948	16.6205	0.0009197	0.0165634	0	0	0	0	0	0	0	0	0	0	0	0
Dclk1	12995	0.421522	6.77052	16.6115	0.000921789	0.0165811	0	0	0	0	0	0	0	0	0	0	0	0
Ntsr1	3916	-1.02222	3.95746	17.243	0.000922982	0.0165827	0	0	0	0	0	0	0	0	0	0	0	0
Tmem167	10809	0.37222	7.10285	16.5696	0.000931669	0.0167017	0	0	0	0	0	0	0	0	0	0	0	0
Upf1	4616	-0.390098	7.3121	16.5689	0.000931835	0.0167017	0	0	0	0	0	0	0	0	0	0	0	0
Prrx2	1129	-0.483654	4.2877	16.5621	0.000933455	0.0167107	0	0	0	0	0	0	0	0	0	0	0	0
Obsl1	5770	-0.467548	8.6369	16.5527	0.000935681	0.0167306	0	0	0	0	0	0	0	0	0	0	0	0
Itgav	7055	0.503755	7.3925	16.5477	0.000936882	0.0167321	0	0	0	0	0	0	0	0	0	1	0	0
D030068K23Rik	3677	1.30852	0.270078	16.538	0.000939213	0.0167538	0	0	0	0	0	0	0	0	0	0	0	0
Zfp9	3921	0.461358	5.13891	16.5323	0.000940565	0.0167579	1	0	0	0	0	0	0	0	0	0	0	0
Rmst	2687	-0.890521	2.76981	16.5228	0.00094285	0.0167649	0	0	0	0	0	0	0	0	0	0	0	0
Trp53inp2	3934	-0.460904	5.88947	16.5178	0.000944056	0.0167649	0	1	0	0	0	0	0	0	0	0	0	0
Fn3k	4358	-0.980598	0.797309	16.5157	0.000944565	0.0167649	0	0	0	0	0	0	0	0	0	0	0	0
Slc16a11	1756	-1.18813	0.745988	16.5121	0.000945429	0.0167649	0	0	0	0	0	0	0	0	0	0	0	0
Ppp1r13l	3130	-0.498043	4.02297	16.4989	0.000948611	0.0168014	0	0	0	0	0	0	0	0	0	0	0	0
Tm4sf5	975	0.599015	3.63393	16.4891	0.000950997	0.0168238	0	0	0	0	0	0	0	0	0	0	0	0
Kalrn	16920	-0.418423	6.68991	16.484	0.000952238	0.0168259	0	0	0	0	0	0	0	1	0	1	0	0
Pgpep1	4882	-0.377639	5.88697	16.4704	0.000955545	0.0168644	0	0	0	0	0	0	0	0	0	0	0	0
Moxd1	3083	0.779301	3.85067	16.4644	0.000957001	0.0168702	0	0	0	0	0	0	0	0	0	0	0	0
Rgs16	2335	-0.781872	2.65069	16.4565	0.000958932	0.0168785	0	0	0	0	0	0	0	0	0	0	0	0
Cebpz	4077	0.400638	6.64887	16.4533	0.000959725	0.0168785	0	0	0	0	0	0	0	0	0	0	0	0
Snx5	2620	0.380853	8.17192	16.4475	0.000961148	0.0168838	0	0	0	0	0	0	0	0	0	0	0	0
Iffo1	3039	-0.569604	4.48998	16.4265	0.000966317	0.0169448	0	0	0	0	0	0	0	0	0	0	0	0
Slc52a3	2766	-1.46379	1.06463	16.4242	0.000966886	0.0169448	0	0	0	0	0	0	0	0	0	0	0	0
Nop58	1976	0.363217	7.61234	16.3887	0.000975719	0.0170797	0	0	0	0	0	0	0	0	0	0	0	0
Atp1a2	6227	-0.786416	2.88291	16.3702	0.000980353	0.0171407	1	0	0	0	0	0	0	0	0	0	0	0
Dsc2	4416	0.431952	4.91349	16.3639	0.000981943	0.0171485	0	0	0	0	0	0	0	0	0	1	0	0
Cpa2	1325	-1.3151	3.12189	17.0612	0.000984742	0.0171774	0	0	0	0	0	0	0	0	0	0	0	0
Atp11c	6047	0.35737	5.9759	16.3471	0.000986169	0.0171823	0	0	0	0	0	0	0	0	0	0	0	0
Nab2	2575	-0.361314	6.77629	16.3271	0.000991245	0.0172507	0	0	0	0	0	0	0	0	0	0	0	0
Tnfrsf22	2275	0.646801	2.98279	16.304	0.000997152	0.0173133	0	0	0	0	0	0	0	0	0	0	0	0
Mcam	2892	0.502949	6.08102	16.3039	0.000997155	0.0173133	0	0	0	0	0	0	0	0	0	0	0	0
Pitpnm1	4728	-0.496914	3.59648	16.2945	0.000999579	0.0173353	0	0	0	0	0	0	0	0	0	0	0	0
Ndc80	2201	0.394058	5.6794	16.2845	0.00100214	0.0173596	0	0	0	0	0	0	0	0	0	0	0	0
Scarf1	2884	-0.52452	4.07377	16.2652	0.00100714	0.0174261	0	0	0	0	0	0	0	1	0	0	0	0
Bcar1	3279	-0.453256	6.79863	16.2576	0.00100911	0.01744	0	0	0	0	0	0	0	0	0	0	0	0
Slc15a3	2345	-0.973327	1.0364	16.2496	0.00101118	0.0174557	0	0	0	0	0	0	0	0	0	0	0	0
Tmem165	1896	0.32624	6.94401	16.2279	0.00101685	0.0175334	0	0	0	0	0	0	0	1	0	0	0	0
E2f5	1749	0.357048	5.84136	16.2209	0.00101869	0.0175449	1	0	0	0	0	0	0	0	0	0	0	0
Tbc1d15	3779	0.394195	6.20186	16.1922	0.00102624	0.017592	0	0	0	0	0	0	0	0	0	0	0	0
Car15	1105	-0.88883	1.56893	16.1881	0.00102732	0.017592	0	0	0	0	0	0	0	0	0	0	0	0
Galnt5	3247	1.00487	1.14753	16.1878	0.00102741	0.017592	0	0	0	0	0	0	0	0	0	0	0	0
Madcam1	1420	-1.2021	1.14249	16.1851	0.00102811	0.017592	0	0	0	0	0	0	0	0	0	0	0	0
Esrp2	2672	-0.776286	2.50953	16.185	0.00102814	0.017592	0	0	0	0	0	0	0	0	0	0	0	0
Rnf208	1333	-0.69957	2.26147	16.1838	0.00102847	0.017592	0	0	0	0	0	0	0	1	0	0	0	0
Syt7	6966	-0.48912	5.41906	16.1589	0.00103511	0.0176854	0	0	1	0	0	0	0	0	0	0	0	0
Tpd52l1	1267	-0.572634	4.31529	16.1294	0.00104302	0.0178003	0	0	0	0	0	0	0	0	0	0	0	0
Kdm6b	6644	-0.431472	7.54534	16.1236	0.00104459	0.0178067	0	1	0	0	0	0	0	0	0	0	0	0
Acat1	3373	0.385068	6.7897	16.1182	0.00104605	0.0178113	0	0	0	0	0	0	0	0	0	0	0	0
Morf4l1-ps1	5159	0.399276	8.12652	16.1123	0.00104763	0.017818	0	0	0	0	0	0	0	0	0	0	0	0
Hist1h2ag	472	-1.61332	4.34781	19.1459	0.00105659	0.0179169	0	0	0	0	0	0	0	0	0	0	0	0
Ccnc	4369	0.452474	4.76227	16.0675	0.00105984	0.0179169	0	0	0	0	0	0	0	0	0	1	0	0
Tceal6	1115	0.865531	2.541	16.0664	0.00106015	0.0179169	0	0	0	0	0	0	0	0	0	0	0	0
Tcirg1	3304	-0.85721	5.04513	17.0501	0.00106138	0.0179169	0	0	0	0	0	0	0	0	0	0	0	0
Gm10638	1362	-0.886267	1.15414	16.0617	0.00106144	0.0179169	0	0	0	0	0	0	0	0	0	0	0	0
Mthfr	6141	-0.419217	6.24391	16.0599	0.00106194	0.0179169	0	0	0	0	0	0	0	0	0	0	0	0
Atp1b2	2959	-1.35243	5.37803	19.1316	0.00106263	0.0179169	0	0	0	0	0	0	0	0	0	0	0	0
Rgn	1574	-1.73396	0.272289	16.056	0.00106301	0.0179169	0	0	0	0	0	0	0	0	0	0	0	0
Socs3	2724	0.366179	4.99481	16.039	0.00106769	0.0179757	0	0	0	0	0	0	1	0	0	0	0	0
Yme1l1	4571	0.389826	7.712	16.0315	0.00106978	0.0179905	0	0	0	0	0	0	0	0	0	0	0	0
Edn2	1244	0.968536	1.20612	16.0158	0.00107414	0.0180356	0	0	0	0	0	0	0	0	0	0	0	0
Smarca1	4055	0.50116	6.64423	16.0132	0.00107487	0.0180356	0	0	0	0	0	0	0	0	0	0	0	0
Cebpb	1518	-1.14537	2.50233	16.0422	0.00109011	0.0182633	0	0	0	0	0	0	0	0	0	0	0	0
Mgst3	635	-0.694663	3.74338	15.9558	0.001091	0.0182633	0	0	0	0	0	0	0	0	0	0	0	0
Wrb	2483	0.338531	5.68338	15.952	0.00109209	0.0182633	0	0	0	0	0	0	0	0	0	0	0	0
Mapkapk3	2816	-0.877208	2.80166	15.9383	0.00109598	0.0183078	0	0	0	0	0	0	0	0	0	0	0	0
Samd14	3318	-0.357749	6.66078	15.9316	0.00109789	0.0183103	0	0	0	0	0	0	0	0	0	0	0	0
Itpripl2	6864	0.542019	5.75218	15.9293	0.00109857	0.0183103	1	1	0	0	0	0	0	1	0	0	1	0
Kcnab3	2537	-0.9511	1.59587	15.9233	0.00110026	0.0183181	0	0	0	0	0	0	0	0	0	0	0	0
Spin4	4176	0.491446	4.15492	15.9183	0.0011017	0.0183216	0	0	0	0	0	0	0	0	0	0	0	0
Ghr	4518	0.365597	6.9977	15.8706	0.00111548	0.0185303	0	0	0	0	0	0	0	0	0	0	0	0
Isoc1	2563	0.410985	7.08536	15.8547	0.00112013	0.0185869	1	0	0	0	0	0	0	0	0	0	0	0
Casp12	2605	2.45544	-0.668076	15.8268	0.00112831	0.0186918	0	0	0	0	0	0	0	0	0	0	0	0
Casz1	8500	-0.796565	2.63476	15.8246	0.00112894	0.0186918	0	0	0	0	0	0	0	0	1	0	1	0
Sppl2b	2869	-0.447739	5.37939	15.8133	0.00113229	0.018715	0	0	0	0	0	0	0	0	0	0	0	0
Rac2	3036	-0.858202	2.62374	15.8114	0.00113284	0.018715	0	0	0	0	0	0	0	0	0	0	0	0
Vav3	5084	-0.475526	3.9142	15.7866	0.00114022	0.0187649	0	0	0	0	0	0	0	0	0	0	0	0
Myo7a	7606	-0.387548	5.5839	15.7835	0.00114115	0.0187649	0	0	0	0	0	0	0	0	0	0	0	0
Atg4d	3024	-0.482035	4.47412	15.7815	0.00114173	0.0187649	0	0	0	0	0	0	0	0	0	0	0	0
Cdca7	2361	0.323007	7.1754	15.7812	0.00114183	0.0187649	0	0	0	0	0	0	0	0	0	0	0	0
1810065E05Rik	925	-1.57578	0.531344	15.7798	0.00114223	0.0187649	0	0	0	0	0	0	0	0	0	0	0	0
Suco	6308	0.326101	6.59481	15.776	0.00114338	0.0187649	0	1	0	0	1	0	0	0	0	0	0	0
Fam222a	2693	-0.634192	3.63612	15.7518	0.00115064	0.0188634	0	0	0	0	0	0	0	0	0	0	0	0
Hs2st1	4811	0.391408	6.63326	15.7453	0.00115261	0.0188751	0	0	0	0	0	0	1	0	0	0	0	0
Krr1	4990	0.345325	5.94454	15.7402	0.00115415	0.0188796	0	0	0	0	0	0	0	0	0	0	0	0
Dse	4225	0.32222	6.41713	15.7295	0.00115737	0.0189116	0	0	0	0	0	0	0	0	0	0	0	0
Smc6	5603	0.374391	7.3982	15.7217	0.00115975	0.0189195	0	0	0	0	0	0	0	0	0	0	0	0
Cdk14	4911	0.487079	5.58319	15.7196	0.00116037	0.0189195	0	0	0	0	0	0	0	0	0	0	0	0
Magt1	4523	0.338089	7.36103	15.7075	0.00116406	0.0189253	0	0	0	0	0	0	0	0	0	0	0	0
Mtmr7	3446	0.638039	3.62794	15.703	0.00116546	0.0189253	0	0	0	0	0	0	0	0	0	0	1	0
Arrdc3	4090	0.452891	7.37657	15.7028	0.00116551	0.0189253	0	0	0	0	0	0	1	0	0	1	0	0
Vldlr	8308	0.500912	5.75436	15.7019	0.00116578	0.0189253	0	2	0	0	0	0	0	0	0	0	0	0
Baz2a	8369	-0.459202	7.07782	15.6844	0.00117113	0.0189917	0	0	0	0	0	0	0	0	0	0	0	0
Hid1	3237	-0.531245	3.95467	15.6738	0.0011744	0.019024	0	0	0	0	0	0	0	0	0	0	0	0
Mier1	5031	0.358769	6.79055	15.6693	0.00117579	0.0190259	0	0	0	0	0	0	0	1	0	0	0	0
Mr1	2509	0.836447	3.15244	15.6616	0.00117817	0.0190438	0	0	0	0	0	0	0	0	0	0	0	0
Efhd2	2381	-0.551111	5.90033	15.7078	0.00117971	0.0190482	0	0	0	0	0	0	0	0	0	0	0	0
Tspan2	4362	0.415777	5.18034	15.6449	0.00118336	0.0190866	0	0	0	0	0	0	1	0	0	0	0	0
Slc35a5	4200	0.590935	4.3848	15.637	0.00118581	0.0191055	0	0	0	0	0	0	0	0	0	0	0	0
Enpp4	4557	0.558456	4.35427	15.631	0.0011877	0.0191155	0	0	0	0	0	0	0	0	0	0	0	0
Abce1	3813	0.362339	7.7177	15.6102	0.0011942	0.0191883	0	0	0	0	0	0	0	0	0	0	0	0
Gprin1	4141	-0.723974	2.84009	15.6083	0.00119479	0.0191883	0	0	0	0	0	0	0	0	0	0	0	0
AA388235	3867	0.513818	3.50559	15.5965	0.00119853	0.0192278	0	0	0	0	0	0	0	0	0	0	0	0
Adrm1	1429	-0.396065	4.84107	15.5766	0.00120482	0.0192853	0	0	0	0	0	0	0	0	0	0	0	0
Dpyd	4437	0.690673	3.03412	15.5763	0.00120492	0.0192853	0	0	0	0	0	0	0	0	0	0	0	0
Il4ra	5094	-0.54393	3.58208	15.5696	0.00120703	0.0192853	0	0	0	0	0	0	0	0	0	0	0	0
Mall	1967	-1.3089	1.842	15.6519	0.00120726	0.0192853	0	0	0	0	0	0	0	0	0	0	0	0
Fam126b	8695	0.527874	4.95367	15.5604	0.00120996	0.0192891	0	1	0	0	0	0	0	0	0	0	2	0
Plod2	3711	0.335766	7.16262	15.5584	0.00121059	0.0192891	0	0	0	0	0	0	0	0	0	0	0	0
Tmem25	2354	-0.808115	2.62039	15.556	0.00121136	0.0192891	0	0	0	0	0	0	0	0	0	0	0	0
Rab3il1	2320	-0.429938	5.10633	15.5472	0.00121419	0.0193136	0	0	0	0	0	0	0	0	0	0	0	0
Plekhg2	5275	-0.347377	7.57473	15.5381	0.0012171	0.0193393	0	0	0	0	0	0	0	0	0	0	0	0
Enpp5	2535	0.551025	3.92271	15.5239	0.00122167	0.0193914	1	0	0	0	0	0	0	1	0	0	0	0
Csf3r	4047	-1.33689	0.601191	15.5032	0.00122835	0.0194768	0	0	0	0	0	0	0	0	0	0	0	0
Mbtps2	4799	0.397938	5.59117	15.4842	0.00123453	0.0195518	0	0	0	0	0	0	0	0	0	0	0	0
Nlgn2	5002	-0.423651	7.19958	15.4807	0.00123569	0.0195518	0	0	0	0	0	0	0	0	0	0	0	0
Chka	2687	-0.596778	5.69463	15.6335	0.00123701	0.0195521	0	0	0	0	0	0	0	0	0	1	0	0
Zdhhc15	5508	0.469282	5.5451	15.4321	0.00125166	0.0197536	0	0	0	0	0	0	0	0	0	0	0	0
Rusc2	5480	-0.482021	4.90012	15.4288	0.00125278	0.0197536	0	0	0	0	0	0	0	0	0	0	0	0
Wwp1	6497	0.363417	6.15288	15.4259	0.00125372	0.0197536	0	0	0	0	0	0	0	0	1	0	0	0
Rad21	3605	0.425457	8.68094	15.4156	0.00125715	0.0197852	0	1	0	0	0	0	0	0	0	1	0	0
Spidr	3281	0.329723	5.94375	15.412	0.00125836	0.0197852	0	0	0	0	0	0	0	0	0	0	0	0
Gucy1b3	3251	0.503699	5.3603	15.4062	0.00126029	0.0197948	0	0	0	0	0	0	0	0	0	0	0	0
Cab39l	3037	0.397038	5.27456	15.3984	0.0012629	0.019815	0	0	0	0	0	0	0	0	0	0	0	0
Cntln	6949	0.36497	6.11902	15.3934	0.00126458	0.0198205	0	0	0	0	0	0	0	0	0	0	0	0
Cog5	2997	0.350752	5.29893	15.3866	0.00126684	0.0198353	0	0	0	0	0	0	0	0	0	0	0	0
Pcdhgc4	5023	-0.710845	2.45201	15.3749	0.00127078	0.0198639	0	0	0	0	0	0	0	0	0	0	0	0
Tmem263	3778	0.373703	6.32329	15.3684	0.00127296	0.0198639	0	0	0	0	0	0	0	0	0	0	0	0
Spopl	2858	0.433999	4.39793	15.3683	0.001273	0.0198639	0	1	0	0	0	0	0	0	0	0	1	0
Aff1	8496	-0.556182	6.1559	15.4983	0.00127402	0.0198639	0	0	0	0	0	0	1	0	0	0	0	0
Gpbp1	3624	0.386468	7.56735	15.3592	0.00127609	0.0198639	0	0	0	0	0	0	0	0	0	0	0	0
Adi1	1675	0.458739	5.43836	15.3576	0.00127662	0.0198639	0	0	0	0	0	0	0	0	0	0	0	0
Naa50	4526	0.452287	7.57178	15.3501	0.00127917	0.0198828	0	0	0	0	1	0	0	0	0	0	0	0
Frmd7	4647	0.646365	3.93166	15.3273	0.00128694	0.0199801	0	0	0	0	0	0	0	0	0	0	0	0
Lpar4	4237	0.416065	5.22885	15.3239	0.00128809	0.0199801	0	0	0	0	0	0	0	0	0	0	0	0
Plekhg5	4016	-0.43059	5.68677	15.3086	0.00129335	0.0200366	0	1	0	0	0	0	0	1	0	0	0	0
Ddit4	1685	-0.543882	6.40177	15.4288	0.00129441	0.0200366	0	0	0	0	0	0	0	0	0	0	0	0
AI987944	2931	0.60947	3.76327	15.289	0.00130011	0.0201041	0	0	0	0	0	0	0	0	0	0	0	0
Atg2a	6340	-0.358386	5.98327	15.2811	0.00130286	0.0201259	0	1	0	0	0	0	0	0	0	0	0	0
Aqp3	1763	-0.958919	1.88035	15.277	0.00130428	0.0201259	0	0	0	0	0	0	0	0	0	0	0	0
Syncrip	7714	0.436089	8.20369	15.2694	0.00130693	0.0201259	0	0	0	0	1	0	0	1	0	0	0	0
Wfikkn1	2536	-1.62086	0.613827	15.2667	0.00130784	0.0201259	0	0	0	0	0	0	0	0	0	0	0	0
Cd151	2012	-0.405591	6.36042	15.2652	0.00130837	0.0201259	0	0	0	0	0	0	0	0	0	0	0	0
Sox15	1138	-1.37438	0.945862	15.2575	0.00131105	0.0201259	0	0	0	0	0	0	0	0	0	0	0	0
Cnot6	5741	0.404029	8.46774	15.2552	0.00131186	0.0201259	0	1	0	0	0	0	1	1	0	0	0	0
Mtmr2	3122	0.341687	6.6631	15.2541	0.00131226	0.0201259	0	0	0	0	0	0	0	0	0	0	0	0
Calu	3423	0.384709	9.41292	15.2474	0.0013146	0.0201385	0	0	0	0	0	0	0	0	0	0	0	0
Fundc1	1950	0.43633	5.68518	15.244	0.00131577	0.0201385	0	0	0	0	0	0	0	0	0	0	0	1
Mir703	109	1.45221	2.05316	15.6572	0.00131936	0.0201727	0	0	0	0	0	0	0	0	0	0	0	0
Trim37	5637	0.438786	6.515	15.2281	0.00132138	0.020183	0	1	0	0	0	0	0	0	0	0	0	0
Diap3	3516	0.36419	5.20224	15.2004	0.00133117	0.0203105	0	0	0	0	0	0	0	0	0	0	0	0
Apeh	2391	-0.377644	5.91149	15.1969	0.00133243	0.0203105	0	0	0	0	0	0	0	0	0	0	0	0
Stat5a	3888	-0.814083	1.75029	15.1861	0.00133627	0.0203482	0	0	0	0	0	0	0	0	0	0	0	0
Slc17a9	2197	-1.28897	0.978292	15.1713	0.00134156	0.0204081	0	0	0	0	0	0	0	0	0	0	0	0
Zfp36l2	3533	-0.467926	7.25844	15.1571	0.00134667	0.020465	0	0	0	0	0	0	0	0	0	0	0	0
Kpna2	2038	0.438915	4.94601	15.1405	0.00135266	0.0205202	0	1	0	0	0	0	0	0	0	0	0	0
Ccna2	2811	0.371521	7.43371	15.1376	0.00135369	0.0205202	0	0	0	0	0	0	0	1	0	0	0	0
Stac2	3049	-0.84306	3.83019	15.2837	0.00135441	0.0205202	0	0	0	0	0	0	0	0	0	0	0	0
Crct1	717	1.45021	-0.0473742	15.128	0.0013572	0.0205275	0	0	0	0	0	0	0	0	0	0	0	0
Rbbp7	2272	0.408806	8.57605	15.1238	0.0013587	0.0205275	0	1	0	0	0	0	0	0	0	0	0	0
H2-DMb2	786	-0.927032	1.19073	15.123	0.001359	0.0205275	0	0	0	0	0	0	0	0	0	0	0	0
Rab5a	2364	0.347459	6.55978	15.1183	0.00136071	0.0205326	0	0	0	0	0	0	0	0	0	0	0	0
Gulp1	2976	0.385118	6.04222	15.1008	0.0013671	0.0206082	0	0	0	0	0	0	1	0	0	0	0	0
Plk4	3547	0.306999	6.16149	15.0913	0.00137058	0.020624	0	0	0	0	0	0	0	0	0	0	0	0
Rara	4131	-0.359486	6.18103	15.0905	0.0013709	0.020624	0	0	0	0	0	0	0	0	0	0	0	0
Ckap2	2601	0.404617	5.79435	15.0748	0.00137665	0.0206812	0	0	0	0	0	0	0	0	0	0	0	0
Tbc1d32	7239	0.415504	4.4793	15.0722	0.00137762	0.0206812	0	0	0	0	0	0	0	0	0	0	0	0
Rarb	3776	0.405633	5.89222	15.066	0.00137992	0.0206812	0	0	1	0	0	0	0	0	0	0	0	0
Gpaa1	2036	-0.425718	5.96096	15.0652	0.00138022	0.0206812	0	0	0	0	0	0	0	0	0	0	0	0
Rragc	2606	0.343783	6.2939	15.0525	0.00138491	0.0207214	0	0	0	0	0	0	0	0	0	0	0	0
Ccm2l	2205	-0.79885	2.77657	15.0495	0.00138603	0.0207214	0	0	0	0	0	0	0	0	0	0	0	0
Twsg1	4047	0.409837	7.85475	15.0463	0.00138724	0.0207214	0	0	0	0	0	0	0	0	0	0	0	0
Cyp2j6	3595	0.467391	4.25019	15.0422	0.00138874	0.0207214	0	0	0	0	0	0	0	0	0	0	0	0
Cluh	5399	-0.354328	6.75794	15.0394	0.00138981	0.0207214	0	0	0	0	0	0	0	1	0	0	0	0
Gcnt1	4723	0.54452	4.54851	15.0267	0.00139453	0.020771	0	0	0	0	0	0	0	0	0	0	0	0
Tmc8	2908	-0.705541	2.56464	15.0111	0.0014004	0.0208378	0	0	0	0	0	0	0	0	0	0	0	0
Usp19	5218	-0.387023	7.9328	15.0041	0.00140305	0.0208402	0	0	0	0	0	0	0	0	0	0	0	0
Cacna2d1	7493	0.423526	6.2526	15.0033	0.00140335	0.0208402	0	0	0	0	0	0	0	0	0	0	1	0
Klhl23	4617	-0.441826	7.08403	14.9931	0.00140719	0.0208748	0	0	0	0	0	0	0	0	0	0	0	0
Kif11	4819	0.376933	7.3007	14.9898	0.00140846	0.0208748	0	0	0	0	0	0	0	0	0	0	0	0
Usp14	4185	0.299581	6.68047	14.9726	0.00141497	0.0209505	0	0	0	0	0	0	0	0	1	0	0	0
Trim26	3235	-0.329544	6.07263	14.9617	0.00141912	0.0209912	0	0	0	0	0	0	0	0	0	0	0	0
1700001O22Rik	1591	-1.18754	0.35934	14.9418	0.00142677	0.0210477	0	0	0	0	0	0	0	0	0	0	0	0
Atp13a1	3914	-0.466054	6.68432	14.9383	0.00142809	0.0210477	0	0	0	0	0	0	0	0	0	0	0	0
2200002D01Rik	507	-1.0428	0.666978	14.9377	0.00142835	0.0210477	0	0	0	0	1	0	0	0	0	0	0	0
Dld	2277	0.320896	7.29061	14.9371	0.00142856	0.0210477	0	0	0	0	0	0	0	0	0	0	0	0
Dlg4	3326	-0.345409	6.1476	14.9224	0.00143424	0.0211094	0	0	0	0	0	0	0	0	0	0	0	0
Mttp	4410	0.527722	3.67169	14.9175	0.00143615	0.0211094	0	0	0	0	0	0	0	0	0	0	0	0
Trh	1384	-1.21862	1.06535	14.9132	0.00143781	0.0211094	0	0	0	0	0	0	0	0	0	0	0	0
Cldn19	4236	-0.892659	2.33802	14.9074	0.00144004	0.0211094	0	0	0	0	0	0	0	0	0	0	0	0
Pros1	3270	0.452359	5.31611	14.9066	0.00144037	0.0211094	0	0	0	0	0	0	0	0	0	0	0	0
Dmtn	4917	-0.573848	4.0441	14.9044	0.0014412	0.0211094	0	0	0	0	0	0	0	0	0	0	0	0
Nampt	4547	0.32764	5.83349	14.8931	0.00144562	0.0211368	0	0	0	0	0	0	0	0	0	0	0	0
Kif23	3425	0.358126	6.64954	14.8924	0.00144589	0.0211368	1	0	0	0	0	0	0	0	0	0	0	0
Fcgr1	2589	-0.9998	1.62392	14.8746	0.00145286	0.0211893	0	0	0	0	0	0	0	0	0	0	0	0
Hmg20b	1659	-0.374046	6.42924	14.8696	0.00145482	0.0211893	0	0	0	0	0	0	0	0	0	0	0	0
Zfp706	4417	0.32406	7.26582	14.8666	0.001456	0.0211893	0	0	0	0	0	0	0	0	0	0	0	0
Micu2	2310	0.387732	6.67636	14.8662	0.00145616	0.0211893	0	0	0	0	0	0	0	0	0	0	0	0
Tm7sf2	1479	-0.645869	3.77973	14.8652	0.00145655	0.0211893	0	0	0	0	0	0	0	0	0	0	0	0
Hist1h1d	776	-2.29228	-0.0145815	15.0583	0.00146489	0.0212899	0	0	0	0	0	0	0	0	0	0	0	0
Rhot2	2808	-0.382989	6.06949	14.839	0.00146691	0.0212986	0	0	0	0	0	0	0	0	0	0	0	0
Pnoc	2157	-2.16411	-0.394807	14.813	0.00147723	0.0214263	0	0	0	0	0	0	0	0	0	0	0	0
Manea	4628	0.343807	5.89754	14.8097	0.00147856	0.0214263	0	0	0	0	0	0	0	0	0	0	0	0
1700039E22Rik	770	-2.29953	-0.841906	14.8048	0.00148053	0.0214341	0	0	0	0	0	0	0	0	0	0	0	0
Ptma	1192	0.52847	9.52238	14.7873	0.00148755	0.021515	0	0	0	0	0	0	0	0	0	0	0	0
Ccdc132	5862	0.316103	5.62622	14.7775	0.00149152	0.0215516	0	0	0	0	0	0	0	0	0	0	0	0
Rab12	2010	0.311998	6.1737	14.7393	0.00150706	0.021747	0	1	0	0	0	0	0	0	0	0	0	0
Tecpr1	4164	-0.36361	5.58576	14.7371	0.00150795	0.021747	0	0	0	0	0	0	0	0	0	0	0	0
Nsa2	2686	0.404354	6.36052	14.7314	0.0015103	0.0217599	0	0	0	0	0	0	0	0	0	0	0	0
Rimkla	4065	-0.932599	2.51569	14.7239	0.00151337	0.0217833	0	0	0	0	1	0	1	0	0	0	0	0
Ppa2	1383	0.391507	5.00227	14.7137	0.00151758	0.0218072	0	0	0	0	0	0	0	0	0	0	0	0
Grb14	1964	-0.703376	3.29265	14.7098	0.00151915	0.0218072	0	0	0	0	0	0	0	0	0	0	0	0
Hand2	2235	0.521711	5.68519	14.7092	0.0015194	0.0218072	0	0	0	0	0	0	0	0	0	0	1	0
Snord104	73	-0.875001	2.67883	14.6935	0.00152591	0.0218797	0	0	0	0	0	0	0	0	0	0	0	0
Dnajc18	5167	0.365227	5.40216	14.6749	0.00153363	0.0219664	0	0	0	0	0	0	0	0	0	0	0	0
Ncoa4	4193	0.385672	5.86647	14.6719	0.00153489	0.0219664	0	0	0	0	0	0	0	0	0	0	0	0
Dtl	4253	0.300766	6.49174	14.6649	0.00153782	0.0219873	0	0	0	0	0	0	0	0	0	0	0	0
B3glct	4543	0.377326	5.76172	14.6591	0.00154025	0.0220011	0	0	0	0	0	0	0	0	0	0	0	0
Ackr3	2319	0.45215	5.47299	14.6437	0.00154671	0.0220686	0	0	0	0	0	0	0	0	0	0	0	0
Lpgat1	7248	0.362248	7.13267	14.6409	0.00154793	0.0220686	0	1	0	0	0	0	0	0	0	0	0	0
Nckipsd	2870	-0.502695	4.00387	14.6158	0.00155852	0.0221986	0	0	0	0	0	0	0	0	0	0	0	0
Gm6548	2040	0.493364	7.69989	14.6069	0.00156233	0.0222317	0	0	0	0	0	0	0	0	0	0	0	0
Postn	3295	0.746245	7.02381	15.5553	0.00157185	0.0223459	0	0	0	0	0	0	0	0	0	0	0	0
BC021891	5692	-0.569259	4.42716	14.5734	0.00157666	0.022393	0	0	0	0	0	0	0	0	0	0	0	0
Smtn	3548	-0.311063	6.29382	14.5578	0.00158339	0.0224673	0	0	0	0	0	0	0	0	0	0	0	0
Fam171b	3394	0.540469	3.77675	14.5454	0.00158875	0.0225082	0	0	0	0	0	0	0	0	0	0	0	0
Pdha1	2761	0.345555	7.07014	14.5442	0.00158928	0.0225082	0	0	0	0	0	0	0	0	0	0	0	0
Tmem150c	3083	-0.919008	2.82873	14.5265	0.00159697	0.0225576	0	0	0	0	0	0	0	0	0	0	0	0
Flcn	3854	-0.383324	5.52002	14.5264	0.00159704	0.0225576	0	0	0	0	0	0	0	0	0	0	0	0
Atp6v0e	796	-0.48337	4.87959	14.5258	0.00159728	0.0225576	0	0	0	0	0	0	0	0	0	0	0	0
Paics	2378	0.418265	8.61104	14.5093	0.00160451	0.0226384	0	0	0	0	0	0	0	0	0	0	0	0
Rnf219	3456	0.370544	5.91891	14.5012	0.00160808	0.0226674	0	0	0	0	0	0	0	0	0	0	0	0
Tnfaip8	3568	0.467331	5.69383	14.4962	0.00161028	0.0226771	0	0	0	0	0	0	0	0	0	0	0	0
Hcn4	3798	-0.778312	2.17953	14.4898	0.00161311	0.0226957	0	0	0	0	0	0	0	0	0	0	0	0
Khnyn	3876	-0.36296	6.57472	14.468	0.00162278	0.0227851	0	0	0	0	0	0	0	0	0	0	0	0
Trove2	8720	0.490399	6.70664	14.4655	0.00162387	0.0227851	0	0	0	0	0	0	0	0	0	0	0	1
Hk1	4509	-0.494934	6.34814	14.4652	0.00162403	0.0227851	0	0	0	0	0	0	0	0	0	0	0	0
Cdh3	4037	0.395632	7.20843	14.4474	0.00163197	0.022875	0	0	0	0	0	0	0	0	0	0	0	0
Txndc16	4028	0.389039	5.33165	14.4399	0.00163533	0.0229007	0	0	0	0	0	0	0	0	0	0	0	0
Fyco1	8068	0.345906	5.91942	14.436	0.00163706	0.0229035	1	1	0	0	0	0	0	0	0	0	0	0
Cdk2ap2	911	-0.507434	3.84085	14.4262	0.0016415	0.0229442	0	0	0	0	0	0	0	0	0	0	0	0
Myo10	8098	-0.485598	7.12936	14.4199	0.00164433	0.022946	0	0	0	0	0	0	0	0	0	0	1	0
Id2	1272	0.316252	7.19884	14.4191	0.00164469	0.022946	0	0	0	0	0	0	1	0	0	0	0	0
Gcm1	2034	-2.00646	-0.627616	14.4144	0.0016468	0.022954	0	0	0	0	0	0	0	0	0	0	0	0
Btf3l4	3111	0.436118	6.21335	14.4092	0.00164915	0.0229655	0	0	0	0	0	0	0	1	0	0	0	0
Jazf1	3098	0.899358	1.15633	14.3938	0.00165614	0.0230414	0	1	0	0	0	0	1	0	0	0	0	0
Pgap3	2424	-0.423061	4.14385	14.3714	0.00166637	0.02316	0	0	0	0	0	0	0	0	0	0	0	0
Auts2	6059	-0.417448	6.13457	14.3684	0.00166775	0.02316	0	0	0	0	0	0	0	0	0	0	0	0
Paqr5	3500	-1.02356	1.69222	14.3642	0.00166967	0.0231651	0	0	0	0	0	0	0	0	0	0	0	0
Fli1	3175	-0.497326	4.92005	14.3606	0.00167132	0.0231666	0	0	0	0	0	0	0	0	0	0	0	2
Smox	2262	-0.411622	5.08494	14.3521	0.00167524	0.0231995	0	0	0	0	0	0	0	0	0	0	0	0
Ccdc106	2093	-0.61045	3.0086	14.3317	0.00168471	0.023309	0	0	0	0	0	0	0	0	0	0	0	0
Exoc3l	2497	-0.575964	3.95069	14.3275	0.00168664	0.0233142	0	0	0	0	0	0	0	0	0	0	0	0
Tom1	2358	-0.7102	2.30345	14.3172	0.00169141	0.0233434	0	0	0	0	0	0	0	0	0	0	0	0
Adcy4	3395	-0.537027	4.03014	14.3151	0.00169243	0.0233434	0	0	0	0	0	0	0	0	0	0	0	0
Tgfb3	3385	0.578774	5.74146	14.4616	0.00169376	0.0233434	0	0	0	0	0	0	0	0	0	0	0	0
Pms1	3030	0.429377	4.36591	14.3096	0.00169498	0.0233434	0	0	0	0	0	0	0	0	0	0	0	0
Snx16	2660	0.508933	3.82147	14.2988	0.00170001	0.0233912	1	0	0	0	0	0	0	0	0	0	0	0
Ralgds	4020	-0.319622	6.25101	14.2953	0.00170166	0.0233924	0	0	0	0	0	0	0	0	0	0	0	0
Myh14	6583	-0.983096	1.66422	14.2858	0.00170615	0.0234218	0	1	0	0	0	0	0	0	0	0	0	0
Slc4a9	3436	-1.61632	0.333504	14.2841	0.00170692	0.0234218	0	0	0	0	0	0	0	0	0	0	0	0
Phtf2	4839	0.412538	5.12409	14.2596	0.00171852	0.0235593	0	1	0	0	0	0	2	0	0	0	1	0
Mfsd7c	3435	-0.766374	2.26295	14.2528	0.00172178	0.0235824	0	0	0	0	0	0	0	0	0	0	0	0
Per1	4698	-0.426871	5.23056	14.2413	0.00172723	0.0236354	0	1	0	0	0	0	0	0	0	0	0	0
Dgkz	4373	-0.310164	7.50354	14.2316	0.00173187	0.0236543	0	0	0	0	0	0	0	0	0	0	0	0
Ostf1	1714	-0.380877	4.86408	14.2297	0.00173277	0.0236543	0	0	0	0	0	0	0	0	0	0	0	0
Cdc42	3004	0.367014	8.93921	14.2285	0.00173334	0.0236543	0	0	0	0	0	0	0	0	0	0	0	0
Cdo1	1530	-0.661039	4.75863	14.354	0.00173722	0.0236857	0	0	0	0	0	0	0	0	0	0	0	0
Pth1r	2721	-0.365194	5.66173	14.2117	0.00174145	0.0237217	0	0	0	0	0	0	0	0	0	0	0	0
Mrpl16	1124	0.412458	4.9565	14.2032	0.00174551	0.0237398	0	0	0	0	0	0	0	0	0	0	0	0
Cse1l	3604	0.383802	7.67495	14.2007	0.00174672	0.0237398	0	0	0	0	0	0	0	1	0	0	0	0
Fut10	5095	0.611529	5.45937	14.4123	0.00174753	0.0237398	0	0	0	0	0	0	0	0	0	0	0	0
Slc38a5	1865	-1.27681	0.429001	14.1938	0.00175008	0.0237529	0	0	0	0	0	0	0	0	0	0	0	0
Slc39a5	2144	-0.64797	2.83737	14.1803	0.00175661	0.0237842	0	0	0	0	0	0	0	0	0	0	0	0
Eml2	2312	-0.446609	4.98127	14.1803	0.00175664	0.0237842	0	0	0	0	0	0	0	0	0	0	0	0
Egfl7	1626	-0.617068	5.92599	14.5527	0.00175715	0.0237842	0	0	0	0	0	0	0	0	0	0	0	0
Gjb2	2404	-1.78162	-0.241063	14.1528	0.00177008	0.0239376	0	0	0	0	0	0	0	0	0	0	0	0
Lrrc55	2900	1.12447	0.4053	14.1389	0.00177693	0.0240068	0	1	0	0	0	0	0	0	0	0	0	0
Nrp1	5920	0.525081	7.62884	14.1481	0.0017784	0.0240068	0	0	0	0	0	0	0	0	0	0	0	0
Wscd2	3811	-0.668573	2.81133	14.131	0.00178081	0.0240177	0	0	0	0	0	0	0	0	0	0	0	0
Cpeb2	6847	-0.834379	3.47778	14.1398	0.0017835	0.0240324	0	0	0	0	0	0	0	0	0	1	1	0
Slc24a3	3422	0.541021	4.01292	14.1171	0.00178766	0.0240668	0	0	0	0	0	0	1	1	0	1	0	0
Arhgef16	2717	-0.675005	3.45773	14.102	0.00179518	0.0241464	0	0	0	0	0	0	0	0	0	0	0	0
Gm11110	1026	1.04481	1.21235	14.0981	0.00179717	0.0241513	0	0	0	0	0	0	0	0	0	0	0	0
Nmd3	1738	0.341668	5.52905	14.0855	0.00180345	0.0242141	0	0	0	0	0	0	0	0	0	0	0	0
Pgm5	7981	0.66851	6.14122	14.6696	0.00181859	0.0243955	0	0	0	0	0	0	0	0	0	0	0	0
Ppp3r1	2829	0.344552	6.88908	14.0375	0.00182767	0.0244954	1	0	0	0	0	0	0	0	0	0	0	0
Gltscr1	5360	-0.398833	5.78881	14.0288	0.00183212	0.0245331	0	0	0	0	0	0	0	0	0	0	0	0
Hic2	6339	-0.415203	5.67507	14.0061	0.00184377	0.024667	0	0	0	0	0	0	0	0	0	0	0	0
Aif1	875	-1.02186	0.945197	13.9916	0.00185121	0.0247109	0	0	0	0	0	0	0	0	0	0	0	0
H2-Q4	1793	0.440271	3.841	13.99	0.00185203	0.0247109	0	0	0	0	0	0	0	0	0	0	0	0
Cdh11	4216	0.440412	8.83616	13.9883	0.00185293	0.0247109	0	0	0	0	0	0	0	0	0	0	0	0
Colec12	3322	0.510785	7.36855	13.9939	0.00185364	0.0247109	0	0	0	0	0	0	0	0	0	0	0	0
Tfb2m	2448	0.436181	4.2973	13.9753	0.00185966	0.0247691	0	0	0	0	0	0	0	0	0	0	0	0
Capn1	3191	-0.554001	4.23682	13.9637	0.00186569	0.0248081	0	0	0	0	0	0	0	0	0	0	0	0
Emc2	1245	0.394277	5.1306	13.9633	0.0018659	0.0248081	0	0	0	0	0	0	0	0	0	0	0	0
Col6a6	7471	0.830114	4.23924	14.34	0.00186916	0.0248293	0	0	0	0	0	0	0	0	0	0	0	0
Cbx6	5449	0.34429	6.96166	13.9214	0.00188789	0.0250281	0	0	0	0	0	0	0	0	1	0	0	0
Pnpla8	4404	0.35383	6.3447	13.9213	0.00188795	0.0250281	0	0	0	0	0	0	0	0	0	0	0	0
Gsg1l	3924	-1.21074	1.48966	13.919	0.00188913	0.0250281	0	0	0	0	0	0	0	0	0	0	0	0
Exoc5	4659	0.348945	6.23528	13.9005	0.00189894	0.0251048	0	0	0	0	0	0	0	1	0	1	0	0
Gng10	1120	0.54644	5.54756	13.965	0.00189945	0.0251048	0	0	0	0	0	0	0	0	0	0	0	0
Tgfbr1	5666	0.338861	7.9018	13.8986	0.00189995	0.0251048	0	0	0	0	0	0	0	0	0	0	0	0
Fam122b	4334	0.371979	4.80377	13.8888	0.0019052	0.0251176	0	0	0	0	0	0	0	0	0	0	0	0
Maff	2597	-0.644362	3.02547	13.8877	0.00190578	0.0251176	0	0	0	0	0	0	0	0	0	0	0	0
Trappc10	5047	0.290659	6.00131	13.8874	0.00190594	0.0251176	0	0	0	1	0	0	0	1	0	0	0	0
Lypla2	1593	-0.35298	6.25854	13.8647	0.00191809	0.0252554	0	0	0	0	0	0	0	0	0	0	0	0
Atp11b	4864	0.349837	6.37228	13.8598	0.00192071	0.0252595	0	0	0	0	0	0	0	0	0	0	0	0
Slc29a1	2473	-0.455686	5.1294	13.8578	0.00192177	0.0252595	0	0	0	0	0	0	0	0	0	0	0	0
Glmn	2097	0.43114	4.99478	13.85	0.001926	0.0252929	0	0	0	0	0	0	0	0	0	0	0	0
Lamp2	5062	0.457927	8.0283	13.8387	0.00193211	0.0253509	0	0	0	0	0	0	0	0	0	0	0	0
Pdcl	2858	0.318573	6.26882	13.8317	0.0019359	0.0253784	0	0	0	0	0	0	0	0	0	0	0	0
Cep170b	6640	-0.458381	6.40438	13.8062	0.00194981	0.0255385	0	0	0	0	0	0	0	0	0	0	0	0
Arid3a	5421	-0.43444	6.06898	13.7841	0.00196198	0.0256581	0	0	0	0	0	0	0	0	0	0	0	0
Cyth1	3273	-0.374767	5.19775	13.7834	0.00196237	0.0256581	0	0	0	0	0	0	0	0	0	0	0	0
Arhgap5	5196	0.448684	7.15067	13.7605	0.00197501	0.0258008	0	0	0	0	1	0	0	1	0	0	0	0
Ugdh	2442	0.305594	6.42338	13.7539	0.0019787	0.0258052	1	0	0	0	0	0	0	0	0	0	0	0
2010111I01Rik	9141	-0.497659	5.01981	13.751	0.0019803	0.0258052	0	0	0	0	0	0	0	0	0	0	0	0
Masp1	2752	1.11404	2.87298	14.0338	0.00198317	0.0258052	0	0	0	0	0	0	0	0	0	0	0	0
Uba3	2910	0.328545	6.91609	13.7453	0.00198351	0.0258052	0	0	0	0	0	0	0	0	0	0	0	0
Fam3c	2739	0.376382	5.65827	13.7445	0.00198395	0.0258052	0	1	0	0	0	0	0	0	0	0	0	0
Rab5b	3176	0.279998	6.74745	13.7231	0.00199596	0.0259325	1	1	0	0	0	0	0	1	0	0	0	0
Src	3887	-0.367201	6.86946	13.7209	0.0019972	0.0259325	0	0	0	0	0	0	0	0	0	0	0	0
5730507C01Rik	2542	0.865915	2.17501	13.71	0.00200335	0.0259897	0	0	0	0	0	0	0	0	0	0	0	0
Spsb3	2061	-0.324876	5.22636	13.7042	0.00200661	0.0260096	0	0	0	0	0	0	0	0	0	0	0	0
Dr1	3080	0.320095	6.32071	13.6907	0.00201427	0.0260862	0	0	0	0	0	0	0	0	0	0	0	0
Fam60a	2638	0.312848	6.07708	13.6791	0.00202085	0.0261489	0	1	0	0	0	0	0	0	0	0	0	0
Arrdc2	2346	-0.657584	2.86019	13.6615	0.00203094	0.0262568	0	0	0	0	0	0	0	0	0	0	0	0
Tgfbr2	4788	0.462406	6.18797	13.6551	0.00203458	0.0262812	1	0	0	0	0	0	0	1	0	0	0	0
Hspa5	2616	0.371607	10.0642	13.6491	0.00203807	0.0262819	0	0	0	0	0	0	0	0	0	0	0	0
Arhgap26	7899	-0.57888	3.79651	13.6479	0.00203874	0.0262819	1	0	0	0	0	0	0	0	0	0	0	0
Fam195a	816	-0.873409	2.38119	13.6454	0.00204019	0.0262819	0	0	0	0	0	0	0	1	0	0	0	0
Rpph1	325	-2.88137	0.748294	15.2039	0.00204166	0.0262819	0	0	0	0	0	0	0	0	0	0	0	0
Kbtbd11	6972	-0.575011	3.88198	13.639	0.0020439	0.0262883	0	0	0	0	0	0	0	0	0	0	0	0
Gpsm1	3623	-0.371929	6.32373	13.6243	0.00205238	0.0263615	0	0	0	0	0	0	0	0	0	0	0	0
Lst1	416	-1.19824	0.309055	13.6199	0.00205493	0.0263615	0	0	0	0	0	0	0	0	0	0	0	0
Cnep1r1	1832	0.366844	6.03593	13.6162	0.00205707	0.0263615	0	0	0	0	0	0	0	0	0	1	0	0
Rhbg	1912	-1.14857	0.459229	13.6142	0.00205829	0.0263615	0	0	0	0	0	0	0	0	0	0	0	0
Copb1	3315	0.344457	7.62726	13.614	0.00205839	0.0263615	0	0	0	0	0	0	0	0	0	0	0	0
Ints1	7113	-0.356982	7.10424	13.6021	0.0020653	0.0264274	0	0	0	0	0	0	0	0	0	0	0	0
Arpp19	4138	0.306443	7.68273	13.5941	0.00206998	0.0264647	0	0	0	0	0	0	1	0	0	0	0	0
BC030336	4842	0.433524	5.59164	13.5883	0.00207338	0.0264774	0	1	0	0	0	0	1	0	0	0	2	0
Kcnk10	2533	-2.03777	-0.226235	13.5847	0.00207554	0.0264774	1	0	0	0	0	0	0	1	0	0	1	0
Rasgrp4	4630	-0.656828	3.36776	13.5834	0.00207627	0.0264774	0	0	0	0	0	0	0	1	0	0	0	0
Loxl2	5180	0.427016	7.45309	13.5738	0.00208194	0.026527	0	0	0	0	0	0	0	0	0	0	0	0
Matr3	4472	0.384801	9.0909	13.54	0.00210196	0.0267594	0	0	0	0	0	0	0	0	0	0	0	0
Melk	2914	0.347485	5.69869	13.5354	0.00210475	0.0267721	0	0	0	0	0	0	0	0	0	0	0	0
Coro1b	1844	-0.299322	6.95615	13.5158	0.00211646	0.0268898	0	0	0	0	0	0	0	0	0	0	0	0
Atp13a2	4327	-0.330436	6.70925	13.511	0.00211939	0.0268898	0	0	0	0	0	0	0	0	0	0	0	0
Dmrta1	4073	-0.838672	2.28067	13.511	0.00211939	0.0268898	0	0	0	0	0	0	0	0	0	0	0	0
Rai1	7507	-0.363072	7.23829	13.4949	0.00212905	0.0269896	0	0	0	0	0	0	0	0	0	0	0	0
Arrb1	7112	-0.41184	6.21924	13.4653	0.00214708	0.0271782	0	0	0	0	0	0	0	0	0	0	0	0
Itpr2	11823	-0.559961	4.81067	13.4645	0.00214756	0.0271782	0	0	0	0	0	0	0	0	0	0	0	0
Chd3os	1779	0.393609	4.43479	13.4514	0.0021556	0.0272216	0	0	0	0	0	0	0	0	0	0	0	0
Alkbh6	945	-0.509907	4.67158	13.4482	0.00215754	0.0272216	0	0	0	0	0	0	0	0	0	0	0	0
Dalrd3	1737	-0.534629	5.32044	13.4528	0.00216033	0.0272216	0	0	0	0	0	0	0	0	0	0	0	0
Arhgap10	3038	0.360411	5.86016	13.4434	0.00216048	0.0272216	0	0	0	0	0	0	0	0	0	0	0	0
Gm13157	2729	0.68086	4.73277	13.6583	0.00216105	0.0272216	0	0	0	0	0	0	0	0	0	0	0	0
A730017C20Rik	1941	0.518324	4.20493	13.4411	0.00216189	0.0272216	0	0	0	0	0	0	0	0	0	0	0	0
Alg10b	3727	0.358593	6.6811	13.4318	0.00216762	0.0272483	0	0	0	0	0	0	0	0	0	0	0	0
Celsr2	10543	-0.508665	5.11738	13.4312	0.00216805	0.0272483	0	1	0	0	0	0	0	0	0	0	0	0
Plcg2	4298	-0.749567	3.90428	13.467	0.00217075	0.0272483	0	0	0	0	0	0	0	0	0	0	0	0
Mbtps1	4374	0.334543	8.54358	13.4259	0.00217128	0.0272483	0	0	1	0	0	0	0	0	0	0	0	0
Sh2b1	3643	-0.327128	6.82388	13.4149	0.00217814	0.0272645	0	0	0	0	0	0	0	0	0	0	0	0
Nfe2l3	2544	0.650711	3.05293	13.4101	0.00218107	0.0272645	0	0	0	0	0	0	0	0	0	0	0	0
Zbtb7c	4572	-0.376665	6.84034	13.4088	0.00218191	0.0272645	0	0	0	0	0	0	0	0	0	0	0	0
2700046G09Rik	1641	-0.593329	2.50411	13.4079	0.00218245	0.0272645	0	0	0	0	0	0	0	0	0	0	0	0
Tspan32	1826	-0.835056	1.70092	13.4072	0.00218288	0.0272645	0	0	0	0	0	0	0	0	0	0	0	0
Ndrg2	2157	0.541912	3.58735	13.4063	0.00218349	0.0272645	1	0	0	0	0	0	0	0	0	0	0	0
Bzw2	1871	0.342952	7.40749	13.3971	0.00218919	0.0273129	0	0	0	0	0	0	0	0	0	0	0	0
Zfp568	7183	0.460085	7.30059	13.3872	0.00219539	0.0273674	0	0	0	0	0	0	0	0	0	0	0	0
Rasl12	3876	-0.533858	3.21423	13.383	0.00219804	0.0273778	0	0	0	0	0	0	0	0	0	0	0	0
Micall1	6694	-0.357946	5.74671	13.3783	0.00220098	0.0273849	0	0	0	0	0	0	0	0	0	0	0	1
Tmem198	2185	-1.14738	1.02941	13.3762	0.00220227	0.0273849	0	0	0	0	0	0	0	0	0	0	0	0
Cept1	2899	0.359266	5.377	13.3727	0.0022045	0.0273899	0	0	0	0	0	0	0	0	0	0	0	0
Zswim4	4348	-0.391249	6.5377	13.3632	0.00221046	0.0274412	0	0	0	0	0	0	0	0	0	0	0	0
Arfip1	2986	0.347862	5.98569	13.3549	0.00221576	0.0274842	0	0	0	0	0	0	0	1	1	0	0	0
Tmem132d	4278	-0.689141	2.08492	13.3472	0.00222064	0.027522	0	0	0	0	0	0	0	0	0	0	0	0
Dhx34	4345	-0.348787	5.37661	13.3403	0.00222501	0.0275312	0	0	0	0	0	0	0	0	0	0	0	0
Cst12	546	1.80804	-0.408288	13.3402	0.00222506	0.0275312	0	0	0	0	0	0	0	0	0	0	0	0
Tmem41a	1359	0.426304	3.8962	13.3366	0.00222734	0.0275367	0	0	0	0	0	0	0	0	0	0	0	0
Sgsm2	4760	-0.360971	4.99895	13.3327	0.00222983	0.0275447	0	0	0	0	0	0	0	0	0	0	0	0
Atp5g1	868	-0.53898	3.98394	13.3147	0.00224132	0.0276202	0	0	0	0	0	0	0	0	0	0	0	0
Osbpl7	3535	-0.439173	4.20695	13.314	0.00224182	0.0276202	0	0	0	0	0	0	0	0	0	0	0	0
Cyp4f15	2133	-2.18692	-0.710889	13.3134	0.00224221	0.0276202	0	0	0	0	0	0	0	0	0	0	0	0
Mllt6	7271	-0.411577	7.046	13.3116	0.00224331	0.0276202	0	0	0	0	0	0	0	1	0	0	0	0
Tacc1	7788	-0.3931	5.34713	13.3059	0.00224703	0.0276432	0	0	0	0	0	0	0	0	1	0	0	0
Nudt19	1922	-0.474003	4.72752	13.2851	0.00226041	0.0277723	0	0	0	0	0	0	0	0	0	0	0	0
Rbm43	2155	0.448174	3.68835	13.2826	0.00226205	0.0277723	0	0	0	0	0	0	0	0	0	0	0	0
Pdia2	1721	-2.18	-0.397392	13.35	0.00226308	0.0277723	0	0	0	0	0	0	0	0	0	0	0	0
Caskin1	6174	-0.733877	3.60727	13.2749	0.00226706	0.027781	0	0	0	0	0	0	0	0	0	0	0	0
Zik1	4191	0.314413	5.66664	13.2742	0.0022675	0.027781	0	0	0	0	0	0	0	0	0	0	0	0
Plxna4	12588	0.628121	6.40191	13.7432	0.00228116	0.0279256	0	0	0	0	0	0	1	0	0	0	0	0
Armcx3	3385	0.282262	6.2753	13.2407	0.00228938	0.0280033	0	0	0	0	0	0	0	0	0	0	0	0
Arhgef6	4569	-0.70739	2.15034	13.235	0.00229317	0.028008	0	0	0	0	0	0	0	0	0	0	0	0
C330027C09Rik	3974	0.328582	6.16615	13.2345	0.0022935	0.028008	0	0	0	0	0	0	0	0	0	0	0	0
Glod4	2523	0.324206	6.59201	13.1902	0.00232288	0.0283437	0	0	0	0	0	0	0	0	0	0	0	0
Man1a2	7942	0.389092	7.14216	13.1854	0.00232605	0.0283592	0	0	0	0	0	0	0	0	0	0	0	0
4933412E12Rik	1724	0.873031	1.70443	13.163	0.00234107	0.0285192	0	0	0	0	0	0	0	0	0	0	0	0
Hmcn1	18314	0.499836	6.90348	13.2153	0.00234593	0.0285552	0	0	0	0	0	0	0	0	0	0	0	0
Dhx40	3724	0.375403	6.49946	13.1497	0.00235009	0.0285826	0	0	0	0	0	0	1	0	0	0	0	0
Brix1	2654	0.307647	6.40728	13.1366	0.00235899	0.0286676	0	0	0	0	0	0	0	0	0	0	0	0
Runx1	7378	-0.870662	4.17043	13.5897	0.00236162	0.0286763	0	1	0	1	0	0	0	0	0	0	0	0
Zfp414	1207	-0.3785	5.06977	13.1265	0.00236585	0.0287043	0	0	0	0	0	0	0	0	0	0	0	0
Stard4	2985	0.369693	5.25398	13.1157	0.00237322	0.0287705	0	0	0	0	0	0	0	1	0	0	0	0
Fndc3b	6875	0.443096	6.97276	13.111	0.00237641	0.0287859	1	0	0	0	0	0	0	0	1	1	1	0
Fam98c	1269	-0.688243	2.61029	13.0937	0.00238836	0.0288931	0	0	0	0	0	0	0	0	0	0	0	0
Mlycd	2100	-0.493035	3.5424	13.0893	0.00239136	0.0288931	0	0	0	0	0	0	0	0	0	0	0	0
Adssl1	1791	-0.842413	1.88623	13.0871	0.00239286	0.0288931	0	0	0	0	0	0	0	0	0	0	0	0
Cd164	2830	0.357229	8.15937	13.0854	0.00239408	0.0288931	0	0	0	0	0	0	0	0	0	0	0	0
Cbr3	1167	-1.17692	0.928535	13.0842	0.0023949	0.0288931	0	0	0	0	0	0	0	0	0	0	0	0
Tgfa	4229	-0.825924	3.24174	13.0684	0.00240587	0.0290021	0	0	0	0	0	0	0	0	0	0	0	0
Dars	2509	0.34589	7.14268	13.0597	0.0024119	0.0290513	0	0	0	0	0	0	0	0	0	0	0	0
Rhobtb1	4624	0.332123	6.29297	13.0485	0.00241973	0.0291223	0	0	0	0	0	0	0	0	0	0	0	0
Tgfb2	4725	0.571798	6.21799	13.351	0.0024249	0.029152	0	0	0	0	0	0	0	0	0	0	0	0
Tnk1	3220	-0.816184	1.45053	13.0362	0.00242836	0.029152	0	0	0	0	0	0	0	0	0	0	0	0
Sfmbt1	8122	0.350895	5.40749	13.0297	0.00243295	0.029152	0	2	0	0	0	0	0	1	0	0	0	0
Sacm1l	3433	0.302939	6.19394	13.0273	0.00243462	0.029152	0	0	0	0	0	0	0	0	0	0	0	0
Ttc26	4140	0.394114	4.41103	13.0272	0.00243469	0.029152	0	0	0	0	0	0	0	0	0	0	0	0
Efs	3571	-0.344402	5.79477	13.0256	0.0024358	0.029152	0	0	0	0	0	0	0	0	0	0	0	0
Chm	4867	0.42296	5.57994	13.0256	0.00243582	0.029152	0	0	0	0	0	0	0	0	0	0	0	0
Hace1	3785	0.314101	5.11556	13.0151	0.00244322	0.0292173	0	0	0	0	0	0	0	0	0	0	0	0
Abhd17a	1473	-0.35789	6.38122	12.9911	0.00246028	0.0293978	0	0	0	0	0	0	0	0	0	0	0	0
Hnrnpa3	5224	0.350045	7.8753	12.9829	0.00246609	0.0294438	0	0	0	0	0	0	0	0	0	0	0	0
Eps8l2	3065	-0.656887	3.4895	12.9798	0.00246833	0.0294471	0	0	0	0	0	0	0	0	0	0	0	0
Neil3	2253	0.460776	4.63711	12.9724	0.00247366	0.0294871	0	0	0	0	0	0	0	0	0	0	0	0
Smoc2	2832	0.553865	6.95845	13.1835	0.00248535	0.0295733	0	1	0	0	0	0	0	1	0	0	0	0
Ctbs	2894	0.477144	4.16434	12.9552	0.002486	0.0295733	0	0	0	0	0	0	0	0	0	0	0	0
Rpl4	1422	0.434595	10.7218	12.9535	0.00248723	0.0295733	0	0	0	0	0	0	0	0	0	0	0	0
Xylt1	3070	-0.641903	3.22014	12.9514	0.00248879	0.0295733	0	0	0	0	0	0	0	0	0	0	0	0
Camk2b	4166	-0.890846	1.68136	12.9428	0.00249496	0.0296012	0	0	0	0	0	0	0	0	0	0	0	0
Csk	3316	-0.303564	6.95178	12.9427	0.00249508	0.0296012	0	0	0	0	0	0	0	0	0	0	0	0
Fam212a	1061	-0.449679	4.71228	12.9338	0.00250152	0.029654	0	0	0	0	0	0	0	0	0	0	0	0
Skiv2l	3963	-0.334164	6.6133	12.9297	0.0025045	0.029666	0	0	0	0	0	0	0	0	0	0	0	0
Adamts17	6029	0.493479	4.37153	12.9088	0.00251974	0.0298229	0	0	0	0	0	0	0	0	0	0	0	0
Zfp120	4096	0.541397	4.15425	12.9021	0.00252465	0.0298383	0	0	0	0	0	0	0	0	0	0	0	0
Haus7	1365	-0.438584	5.2874	12.9016	0.00252502	0.0298383	0	0	0	0	0	0	0	0	0	0	0	0
Ube2d1	1431	0.292761	5.89246	12.892	0.00253208	0.0298883	0	0	0	0	0	0	0	0	0	0	0	0
Eva1a	1768	-0.717057	2.50283	12.8904	0.00253324	0.0298883	0	0	0	0	0	0	0	0	0	0	0	0
Dopey2	7455	-0.427047	4.91713	12.8781	0.00254231	0.0299611	0	0	0	0	0	0	0	0	0	0	0	0
Mir22hg	1766	-1.12119	1.89814	12.8782	0.00254341	0.0299611	0	0	0	0	0	0	0	0	0	0	0	0
Mtcl1	7278	-0.492881	5.39835	12.8668	0.00255069	0.0300232	0	0	0	0	0	0	0	1	0	0	0	0
Kif26a	6918	-0.371404	6.53664	12.8542	0.00256012	0.0301106	0	0	0	0	0	0	0	0	0	0	0	0
Lrmp	2450	-0.837542	1.83108	12.8465	0.00256586	0.0301544	0	0	0	0	0	0	0	0	0	0	0	0
Chp2	1171	-1.2982	0.649487	12.8399	0.00257081	0.0301653	0	0	0	0	0	0	0	0	0	0	0	0
Sfxn3	2966	-0.375352	4.73217	12.8399	0.00257081	0.0301653	0	0	0	0	0	0	0	0	0	0	0	0
Tmc6	3144	-0.443371	5.49394	12.8369	0.00257307	0.0301682	0	0	0	0	0	0	0	0	0	0	0	0
Matk	2327	-1.06205	1.72618	12.8155	0.00258919	0.0303334	0	0	0	0	0	0	0	0	0	0	0	0
Gpm6a	3554	0.697955	3.35046	12.8127	0.0025913	0.0303345	0	0	0	0	0	0	0	0	0	0	1	0
Zfp937	6920	0.389991	5.36119	12.7999	0.002601	0.030406	0	0	0	0	0	0	0	0	0	0	0	0
Nol11	3160	0.307275	6.04256	12.7945	0.00260508	0.030406	0	0	0	0	0	0	0	0	0	0	0	0
Zfp558	3839	0.333507	4.9113	12.7921	0.0026069	0.030406	0	0	0	0	0	0	0	0	0	0	0	0
Nmi	1368	0.759761	2.04799	12.7903	0.00260826	0.030406	0	0	0	0	0	0	0	0	0	0	0	0
Siah1a	2109	0.324089	5.47549	12.7901	0.00260843	0.030406	0	0	0	0	0	0	0	0	0	0	0	0
Lrrc40	2796	0.299786	5.85415	12.7866	0.00261111	0.030406	0	0	0	0	0	0	1	0	0	0	0	0
Cd79b	1198	-1.03061	0.730871	12.7813	0.00261517	0.030406	0	0	0	0	0	0	0	0	0	0	0	0
2023-03-02	3966	0.362114	4.94153	12.7799	0.00261619	0.030406	0	0	0	0	0	0	1	0	0	0	0	0
Shf	1558	-0.441363	4.71431	12.7787	0.00261715	0.030406	0	0	0	0	0	0	0	0	0	0	0	0
Fbxo30	5114	0.377289	6.34669	12.7779	0.00261771	0.030406	0	0	0	0	0	0	0	0	1	0	0	0
S100a6	719	0.874838	3.5392	12.9386	0.0026251	0.0304574	0	0	0	0	0	0	0	0	0	0	0	0
Rab21	1824	0.330889	5.31554	12.7669	0.0026262	0.0304574	0	0	0	0	0	0	1	0	0	0	0	0
Exoc3l4	3525	-0.669374	2.82518	12.7639	0.00262848	0.0304603	0	0	0	0	0	0	0	0	0	0	0	0
Zfp455	2712	0.673805	2.35929	12.761	0.00263068	0.0304623	0	0	0	0	0	0	0	0	0	0	0	0
Tmem114	1406	-1.19926	1.29742	12.7469	0.00264161	0.0305652	0	0	0	0	0	0	0	0	0	0	0	0
Podxl	5330	0.410969	9.36761	12.7432	0.00264442	0.030574	0	0	0	0	0	0	0	0	0	0	0	0
Ms4a7	1716	-1.17835	-0.0936289	12.7385	0.00264807	0.0305927	0	0	0	0	0	0	0	0	0	0	0	0
Nav2	12066	-0.440928	6.84511	12.7329	0.00265243	0.0306194	0	1	0	0	0	0	0	0	0	0	0	0
Fam46b	2288	-1.28659	0.115085	12.7114	0.00266919	0.03077	0	0	0	0	0	0	0	1	0	0	0	0
Setd1a	5931	-0.29543	7.27556	12.7109	0.00266958	0.03077	0	0	0	0	0	0	0	0	0	0	0	0
Npr2	3656	-0.414643	5.32702	12.7028	0.00267594	0.0308051	0	0	0	0	0	0	0	0	0	0	0	0
Map2	5520	0.530168	4.76399	12.7006	0.00267766	0.0308051	0	0	0	0	0	0	0	0	0	0	0	0
Pafah1b2	4241	0.291939	7.72746	12.6991	0.0026788	0.0308051	0	1	0	0	0	0	0	0	0	0	0	0
Far1	4511	0.359419	7.06798	12.6924	0.00268409	0.0308194	0	0	0	0	0	0	0	0	0	0	0	0
Cdk18	3046	-0.610263	2.15422	12.6923	0.00268415	0.0308194	0	0	0	0	0	0	0	0	0	0	0	0
F11r	2482	0.308211	7.29231	12.6865	0.00268875	0.0308485	0	0	0	0	0	0	0	0	0	0	0	0
Mat2b	2258	0.301811	6.63829	12.6793	0.00269438	0.0308895	0	1	0	0	0	0	0	0	0	0	0	0
Scml2	4881	0.475543	3.9929	12.671	0.00270099	0.0309416	0	0	0	0	0	0	0	0	0	0	0	0
Wisp1	5022	0.593843	6.13628	13.0518	0.00270702	0.0309871	0	0	0	0	0	0	0	0	0	0	0	0
Eme2	1521	-0.408858	4.15741	12.6603	0.00270948	0.0309915	0	0	0	0	0	0	0	0	0	0	0	0
Cep250	7982	-0.424953	7.24219	12.6535	0.00271488	0.0310296	0	0	0	0	0	0	0	0	0	0	0	0
Myo18a	7590	-0.42695	6.71027	12.6411	0.00272484	0.0310993	0	0	0	0	0	0	0	0	0	0	1	0
Fstl4	3117	-1.31961	0.670571	12.6407	0.00272513	0.0310993	0	0	0	0	0	0	0	0	0	0	0	0
Dpp6	6419	0.632085	3.87233	12.6367	0.00272829	0.0311117	0	0	0	0	0	0	0	0	0	0	0	0
Sorcs1	8188	0.731455	3.518	12.6328	0.00273143	0.0311128	0	0	0	0	0	0	0	0	0	0	0	0
Nphp4	5028	-0.442602	3.46501	12.6314	0.00273254	0.0311128	0	0	0	0	0	0	0	0	0	0	0	0
Actc1	1390	1.60738	2.61833	13.8267	0.00274119	0.0311811	0	0	0	0	0	0	0	0	0	0	0	0
Smtnl2	2624	-0.490985	4.86036	12.6188	0.00274271	0.0311811	0	1	0	0	0	0	0	0	0	0	0	0
Ppp2r5b	2708	-0.409564	4.70489	12.6123	0.00274794	0.0312169	0	0	0	0	0	0	0	0	0	0	0	0
Dusp6	2797	-0.384019	6.31013	12.6074	0.00275191	0.0312383	0	0	0	0	0	0	0	0	0	0	0	1
Map2k7	3731	-0.339338	6.59058	12.6041	0.00275457	0.0312449	0	0	0	0	0	0	0	0	0	0	0	0
Chpt1	3411	0.378476	5.54716	12.5829	0.00277182	0.031402	0	0	0	0	0	0	0	0	0	0	0	0
Npb	549	-1.47057	-0.183831	12.582	0.00277261	0.031402	0	0	0	0	0	0	0	0	0	0	0	0
Vav2	3482	-0.440545	5.65805	12.5527	0.00279662	0.03165	0	0	0	0	0	0	0	0	0	0	0	0
Pkmyt1	2039	-0.50508	4.70927	12.5351	0.00281117	0.0317906	0	0	0	0	0	0	0	0	0	0	0	0
Usp46	3225	0.322694	5.71449	12.5303	0.00281514	0.0318063	1	0	0	0	0	0	0	0	0	0	0	0
Pik3cd	5404	-0.567271	4.22471	12.5252	0.00281937	0.0318063	0	0	0	0	0	0	0	0	0	0	0	0
Gm13251	3691	0.91038	1.4838	12.5235	0.00282086	0.0318063	0	0	0	0	0	0	0	0	0	0	0	0
Ncstn	2855	0.302363	7.31147	12.5223	0.0028218	0.0318063	0	0	0	0	0	0	0	0	0	0	0	0
Kpna6	5711	0.375376	6.52004	12.5207	0.00282317	0.0318063	0	0	0	0	1	0	1	1	0	0	0	0
Penk	1412	1.30932	2.39976	12.9348	0.00282683	0.0318073	0	0	0	0	0	0	0	0	0	0	0	0
Zfp523	2712	-0.300761	6.11433	12.5155	0.0028275	0.0318073	0	0	0	0	0	0	0	0	0	0	0	0
Trpc7	3674	-1.5158	1.66628	12.8177	0.00284109	0.0318958	0	0	0	0	0	0	0	0	0	0	0	0
Umodl1	5043	-1.54983	0.396036	12.4985	0.00284169	0.0318958	0	0	0	0	0	0	0	0	0	0	0	0
Plbd1	1974	-0.924685	1.80041	12.4938	0.00284564	0.0318958	0	0	0	0	0	0	0	0	0	0	0	0
Scap	4288	-0.318324	6.42751	12.4938	0.00284565	0.0318958	0	0	0	0	0	0	0	0	0	0	0	0
Myo5c	6732	-0.867178	1.52691	12.4934	0.00284602	0.0318958	0	0	0	0	0	0	0	0	0	0	0	0
Txndc5	3158	0.376275	8.33732	12.4879	0.00285062	0.0319235	0	0	0	0	0	0	0	0	0	0	0	0
Dcun1d1	4745	0.349639	5.29998	12.4851	0.00285301	0.0319264	0	0	0	0	0	0	0	0	0	0	0	0
Cbx7	2893	-0.926537	2.74988	12.4846	0.002861	0.031992	0	0	0	0	0	0	2	0	0	0	0	0
Krba1	7005	-0.347098	5.978	12.4668	0.0028685	0.0320519	0	0	0	0	0	0	0	0	0	0	0	0
Ece1	4816	0.420933	7.54579	12.4641	0.00287077	0.0320534	0	0	0	0	0	0	0	0	0	0	0	0
Cbx3	1803	0.300073	6.68714	12.4364	0.00289441	0.0322932	0	0	0	0	0	0	0	0	0	0	0	0
Hif1a	4761	0.368665	8.08991	12.3963	0.00292903	0.0326552	0	1	0	0	1	0	0	0	1	0	0	1
Klhl7	3427	0.286143	6.49555	12.3927	0.00293219	0.0326662	0	0	0	0	0	0	0	0	0	0	0	0
Dazap1	2085	-0.339372	7.38349	12.3759	0.00294683	0.0327992	0	0	0	0	0	0	0	0	0	0	0	0
Nrtn	1023	-0.783751	2.46692	12.3733	0.00294908	0.0327992	0	0	0	0	0	0	0	0	0	0	0	0
Ncbp2	2037	0.272824	7.23974	12.3715	0.00295071	0.0327992	0	0	0	0	0	0	0	0	0	0	0	0
Gnl3	1940	0.325795	6.58537	12.358	0.00296258	0.0329068	0	0	0	0	0	0	0	0	0	0	0	0
Ptges3	1954	0.282192	6.92737	12.3471	0.00297215	0.0329471	0	0	0	0	0	0	0	0	0	0	0	0
Acsl3	3950	0.306922	6.37655	12.3467	0.00297252	0.0329471	0	0	0	0	0	0	0	0	0	0	0	0
St5	4526	-0.337152	6.7714	12.3464	0.0029728	0.0329471	0	0	0	0	0	0	0	0	0	0	0	0
Aup1	1705	-0.432915	6.05361	12.339	0.00297931	0.0329948	0	0	0	0	0	0	0	0	0	0	0	0
Aplp2	3694	0.400916	8.53366	12.3341	0.00298369	0.0330074	0	0	1	0	0	0	0	0	0	0	0	0
Eif2a	2299	0.352125	6.6565	12.3317	0.0029858	0.0330074	0	0	0	0	0	0	0	0	0	0	0	0
Sae1	2630	0.408932	8.04204	12.3289	0.00298825	0.0330074	0	0	0	0	0	0	0	0	0	0	0	0
Lamc3	5930	0.526247	4.32057	12.3278	0.00298926	0.0330074	0	0	0	0	0	0	0	0	0	0	0	0
Themis2	2542	-1.18187	1.06498	12.3207	0.00299557	0.0330209	0	0	0	0	0	0	0	0	0	0	0	0
Asah1	2251	0.349991	6.6233	12.3197	0.00299645	0.0330209	0	0	0	0	0	0	0	0	0	0	0	0
Sntb2	4423	-0.45566	5.12655	12.319	0.00299709	0.0330209	0	1	0	0	0	0	0	0	0	0	0	0
Clcn1	3545	-1.08936	0.823917	12.3031	0.00301131	0.0331532	0	0	0	0	0	0	0	0	0	0	0	0
Stat3	4487	-0.452323	5.4378	12.2947	0.00301885	0.0331979	0	2	0	0	0	0	0	0	0	0	0	0
Uqcr11	436	-0.571491	5.00153	12.3856	0.00301981	0.0331979	0	0	0	0	0	0	0	0	0	0	0	0
Ccbe1	5742	0.599865	5.27372	12.5058	0.00302568	0.0332283	0	0	0	0	0	0	0	0	0	0	0	0
Usf2	2419	-0.313473	6.46438	12.2848	0.00302774	0.0332283	0	0	0	0	0	0	0	0	0	0	0	1
Tbc1d23	3650	0.305719	5.79875	12.2819	0.00303036	0.0332283	0	0	0	0	0	0	0	0	0	0	0	0
Prr11	3827	0.330883	5.82917	12.2807	0.00303144	0.0332283	0	0	0	0	0	0	0	0	0	0	0	0
Dis3	3722	0.303632	6.28256	12.2663	0.00304453	0.0333474	0	0	0	0	0	0	0	0	0	0	0	0
Ttk	3117	0.306261	5.61604	12.2638	0.00304683	0.0333483	0	0	0	0	0	0	0	0	0	0	0	0
Vps9d1	2779	-0.444947	5.35218	12.2519	0.00305762	0.0334418	0	0	0	0	0	0	0	0	0	0	0	0
Ly86	997	-1.09178	0.821718	12.249	0.00306025	0.0334462	0	0	0	0	0	0	0	0	0	0	0	0
Eif4g2	7760	0.373457	11.0503	12.2359	0.00307225	0.0335273	0	1	0	0	0	0	0	0	1	0	0	2
Tmem230	1593	0.378142	4.31447	12.2356	0.0030726	0.0335273	0	0	0	0	0	0	0	0	0	0	0	0
Gtpbp3	2800	-0.340578	5.37698	12.2336	0.00307438	0.0335273	0	0	0	0	0	0	0	0	0	0	0	0
Pbld1	1943	-1.0824	0.787164	12.2245	0.00308272	0.0335938	0	0	0	0	0	0	0	0	0	0	0	0
Fam184b	4123	-0.95728	0.777173	12.2203	0.00308661	0.0336118	0	0	0	0	0	0	0	0	0	0	0	0
Cntnap5a	3915	-0.827317	2.12519	12.2038	0.00310191	0.0337539	0	0	0	0	0	0	0	1	0	0	0	0
Smoc1	3496	-0.434308	5.95231	12.2001	0.00310536	0.0337669	0	1	0	0	0	0	0	1	0	0	0	0
Wdr75	2612	0.319684	6.24492	12.1891	0.00311556	0.0338393	0	0	0	0	0	0	0	0	0	0	0	0
Eif4e	2882	0.277123	6.93318	12.1881	0.00311654	0.0338393	0	0	0	0	0	0	0	0	0	0	0	0
Nr0b1	1796	-0.54781	3.56374	12.1855	0.0031189	0.0338404	0	0	0	0	0	0	0	0	0	0	0	0
Slc25a24	3383	0.419427	6.59671	12.1807	0.00312343	0.0338651	0	0	0	0	0	0	0	0	0	0	0	0
Ptpn23	5336	-0.321958	6.84719	12.1701	0.00313336	0.0339481	0	0	0	0	0	0	0	0	0	0	0	0
Ppm1j	1720	-0.933018	1.69416	12.1613	0.00314156	0.0339967	0	0	0	0	0	0	0	0	0	0	0	0
Zfp641	3673	-0.816449	1.90376	12.1605	0.00314238	0.0339967	0	0	0	0	0	0	0	0	0	0	0	0
Arhgef1	3597	-0.329307	6.97977	12.1419	0.00315994	0.034162	0	0	0	0	0	0	0	0	0	0	0	0
Elmo3	3060	-0.58509	3.30576	12.1347	0.00316674	0.0341955	0	0	0	0	0	0	0	0	0	0	0	0
Chek2	2247	0.478976	4.5048	12.1338	0.0031676	0.0341955	0	0	0	0	0	0	0	0	0	0	0	0
Stmn2	1904	-0.633607	3.95458	12.1173	0.00318335	0.0343407	0	0	0	0	0	0	0	0	0	0	0	0
Galnt12	2216	0.649512	2.99302	12.1143	0.00318614	0.0343461	0	0	0	0	0	0	0	0	0	0	0	0
Fhod1	3948	-0.398126	5.93749	12.0934	0.00320627	0.0345383	0	0	0	0	0	0	0	0	0	0	0	0
Baiap3	4645	-0.914704	1.88318	12.0811	0.00321811	0.0346409	0	0	0	0	0	0	0	0	0	0	0	0
Tfe3	3633	-0.345017	5.39	12.0751	0.00322394	0.034653	0	0	0	0	0	0	0	0	0	0	0	0
Ttc30a1	2862	0.435065	4.54081	12.0747	0.00322434	0.034653	0	0	0	0	0	0	0	0	0	0	0	0
Col9a3	2846	-1.60345	4.05984	14.2278	0.00322617	0.034653	0	0	0	0	0	0	0	0	0	0	0	0
Trim3	3277	-0.342044	4.91438	12.0664	0.0032324	0.034695	1	0	0	0	0	0	0	0	0	0	0	0
Prc1	3025	0.373399	6.9313	12.0578	0.00324071	0.0347593	0	0	0	0	0	0	1	0	0	0	1	0
Slc7a5	3513	-0.467482	6.03378	12.0563	0.00324389	0.0347679	0	0	0	0	0	0	0	0	0	0	0	0
Hpgd	1719	0.424088	4.88395	12.0522	0.00324615	0.0347679	0	0	0	0	0	0	0	0	0	0	0	0
Vps41	3197	0.336869	6.61679	12.0492	0.00324911	0.0347747	0	0	0	0	0	0	0	0	0	0	0	0
Llgl2	3614	-0.391198	4.69163	12.046	0.00325229	0.0347839	0	0	0	0	0	0	0	0	1	0	0	0
Cyp46a1	2118	-0.801832	3.16227	12.0414	0.00325672	0.0348028	0	0	0	0	0	0	0	0	0	0	0	0
Syk	5272	-0.344187	5.19423	12.0394	0.0032587	0.0348028	0	0	0	0	0	0	0	0	0	0	0	0
Cabp1	1181	-1.11067	1.6301	12.033	0.00326504	0.0348217	0	0	0	0	0	0	0	0	0	0	0	0
Pgbd5	2824	-0.518332	3.06196	12.0329	0.00326512	0.0348217	0	1	0	0	0	0	0	0	0	0	0	0
Smg5	4447	-0.281357	6.68353	12.027	0.00327093	0.0348589	0	0	0	0	0	0	0	0	0	0	0	0
Dpp9	3509	-0.286723	6.29503	12.0123	0.0032854	0.0349678	0	0	0	0	0	0	0	0	0	0	0	0
Atp8b2	5457	-0.300401	6.92301	12.0119	0.00328582	0.0349678	0	0	0	0	0	0	0	0	0	0	0	0
P4ha3	2361	0.557327	4.20327	12.0087	0.00328896	0.0349764	0	0	0	0	0	0	0	0	0	0	0	0
Pcnxl2	7236	0.899083	1.30075	12.0033	0.00329436	0.035009	1	0	0	0	0	0	1	0	0	0	0	0
Mast2	5727	-0.296628	7.02957	11.9984	0.00329923	0.0350268	0	0	0	0	0	0	0	0	0	0	0	0
Cemip	7114	-0.635509	2.64428	11.9969	0.00330071	0.0350268	0	0	0	0	0	0	0	0	0	0	0	0
Fam111a	3199	0.313265	6.00654	11.9881	0.00330949	0.0350838	0	0	0	0	0	0	0	0	0	0	0	0
Card9	1611	-0.800661	1.25413	11.9857	0.00331184	0.0350838	0	0	0	0	0	0	0	0	0	0	0	0
Pgm2l1	8626	0.48269	5.36486	11.9845	0.00331311	0.0350838	1	0	0	0	0	0	0	1	0	0	0	0
St8sia4	5677	0.53453	4.67803	11.9783	0.00331932	0.0351046	0	0	0	0	0	0	1	0	0	0	0	0
Uqcrq	499	-0.567791	5.64737	12.1959	0.00332264	0.0351046	0	0	0	0	0	0	0	0	0	0	0	0
Slc6a15	3644	0.811974	1.37165	11.9733	0.00332435	0.0351046	0	0	0	0	0	0	0	0	0	0	0	0
Isyna1	1838	-0.335291	8.37629	11.9727	0.0033249	0.0351046	0	0	0	0	0	0	0	0	0	0	0	0
Acot10	1537	0.579563	2.14768	11.9699	0.00332771	0.0351046	0	0	0	0	0	0	0	0	0	0	0	0
Arid5a	5794	-0.715042	1.91074	11.9685	0.00332913	0.0351046	0	0	0	0	0	0	0	0	0	0	0	0
Gtpbp2	2966	-0.366226	6.48217	11.9651	0.00333253	0.0351158	0	0	0	0	0	0	0	0	0	0	0	0
Fam84b	5563	0.38977	5.58693	11.9605	0.00333718	0.0351293	1	0	0	0	0	0	0	0	0	0	0	0
Papd4	1873	0.29928	5.58731	11.9592	0.0033385	0.0351293	0	0	0	0	0	0	0	1	0	0	0	0
Yipf6	5194	0.336204	5.29077	11.944	0.00335387	0.0352662	0	0	0	0	0	0	1	0	0	0	0	0
Cecr5	1908	-0.514795	4.41702	11.9329	0.0033651	0.0353595	0	0	0	0	0	0	0	0	0	0	0	0
Prdx6	2489	0.376077	7.68791	11.9228	0.00337538	0.0354427	0	0	0	0	0	0	0	0	0	0	0	0
Col20a1	4189	-0.97056	1.9976	11.9164	0.00338197	0.035487	0	0	0	0	0	0	0	0	0	0	0	0
Foxl2	2520	0.982705	2.17027	11.9024	0.00339627	0.0356121	0	1	0	0	0	0	0	0	0	0	0	0
Bmper	3806	0.976169	5.73811	13.5265	0.00340544	0.0356832	0	0	0	0	0	0	0	0	0	0	0	0
Pola1	5347	0.459157	6.41792	11.9146	0.00340804	0.0356856	0	0	0	0	0	0	0	0	0	0	0	0
Dtna	7392	-0.500274	3.57439	11.8861	0.00341316	0.0357142	0	0	0	0	0	0	2	0	0	0	0	0
Fxr1	2325	0.303993	7.85262	11.8827	0.0034166	0.0357253	0	1	0	0	0	0	0	1	0	1	0	0
Rnf126	1639	-0.317996	6.15614	11.88	0.00341943	0.0357299	0	0	0	0	0	0	0	0	0	0	0	0
Gm5617	633	-0.571296	3.30945	11.868	0.00343186	0.0358348	0	0	0	0	0	0	0	0	0	0	0	0
Rmrp	275	-3.94971	0.315636	13.5486	0.00345025	0.0359909	0	0	0	0	0	0	0	0	0	0	0	0
Lars2	3881	-3.55825	9.53991	15.8474	0.00345161	0.0359909	0	0	0	0	0	0	0	0	0	0	0	0
Hdac6	4142	-0.300714	6.57719	11.8409	0.00346022	0.0360556	0	0	0	0	0	0	0	0	0	0	0	0
Ccser2	7540	0.362073	5.89655	11.8278	0.00347401	0.0361742	1	0	0	0	0	0	1	0	0	0	0	0
Baiap2l2	2072	-0.701745	1.72204	11.8228	0.00347927	0.0361982	0	0	0	0	0	0	0	0	0	0	0	0
Lmbrd1	5392	0.303102	5.28299	11.8209	0.00348126	0.0361982	0	0	0	0	0	0	0	0	0	0	0	0
Iffo2	6214	-0.366275	5.54952	11.8188	0.00348357	0.0361982	0	0	0	0	0	0	0	0	0	0	0	0
Kcnt1	6239	-1.33503	4.55813	13.5603	0.00350191	0.0363612	0	0	0	0	0	0	0	0	0	0	0	0
Sec22b	1815	0.301559	6.36638	11.7993	0.00350425	0.0363612	0	0	0	0	0	0	0	0	1	0	0	0
Erc2	6083	0.516831	3.91979	11.7971	0.00350654	0.0363612	0	0	0	0	0	0	0	0	0	0	1	0
Ifitm7	865	-1.97475	-0.447476	11.7911	0.00351297	0.0364028	0	0	0	0	0	0	0	0	0	0	0	0
Rab11fip5	6124	-0.4076	5.50848	11.7855	0.00351898	0.036425	1	0	0	0	0	0	0	0	0	0	0	0
Ireb2	5808	0.337177	8.0423	11.7845	0.00351998	0.036425	0	0	0	0	0	0	0	1	0	0	0	0
Spryd4	1568	0.419625	4.33526	11.7801	0.00352479	0.0364473	0	0	0	0	0	0	0	0	0	1	0	0
Zer1	4257	-0.277123	5.82689	11.7757	0.0035295	0.0364473	0	0	0	0	0	0	0	0	1	0	0	0
Mir684-1	766	0.363473	5.57635	11.7753	0.00352986	0.0364473	0	0	0	0	0	0	0	0	0	0	0	0
Ncln	2879	-0.289237	6.7311	11.7735	0.00353186	0.0364473	0	0	0	0	0	0	0	0	0	0	0	0
Zfr	4596	0.320556	7.94381	11.7706	0.00353491	0.0364537	0	0	0	0	0	0	0	0	0	0	0	0
Siglecf	2510	-0.921674	0.798963	11.7628	0.00354332	0.0365083	0	0	0	0	0	0	0	0	0	0	0	0
Tnxb	9569	-0.916559	2.75146	11.7848	0.00354508	0.0365083	0	0	0	0	0	0	0	0	0	0	0	0
Dtnb	2645	-0.306512	5.46726	11.752	0.00355498	0.036565	0	0	0	0	0	0	1	0	0	0	0	0
Dvl1	3443	-0.512858	5.68879	11.8459	0.0035563	0.036565	0	0	0	0	0	0	0	0	0	0	0	0
Kdelc1	2324	0.345616	6.2086	11.7493	0.00355792	0.036565	0	0	0	0	0	0	0	0	0	0	0	0
Klc2	3054	-0.34039	5.6842	11.7467	0.00356078	0.0365694	0	0	0	0	0	0	0	0	0	0	0	0
Extl2	3253	0.409548	4.54255	11.7404	0.00356762	0.0366113	0	0	0	0	0	0	0	0	0	0	0	0
Ankrd54	1878	-0.361815	5.24999	11.7364	0.00357198	0.0366113	0	0	0	0	0	0	0	0	0	0	0	0
Slco2b1	4988	-0.851658	2.48826	11.7362	0.00357219	0.0366113	0	0	0	0	0	0	0	0	0	0	0	0
2810468N07Rik	1349	-0.796717	1.39276	11.7266	0.00358268	0.0366707	0	0	0	0	0	0	0	0	0	0	0	0
Vkorc1l1	4919	0.312926	6.40721	11.7264	0.00358288	0.0366707	0	0	0	0	0	0	0	0	1	0	0	0
Prkd1	3777	0.350038	5.78322	11.7176	0.00359255	0.0367259	0	0	0	0	0	0	0	0	0	0	0	0
Rfk	2482	0.309037	5.70663	11.717	0.00359317	0.0367259	0	0	0	0	0	0	0	0	0	0	0	0
Pura	1601	-0.469428	3.12241	11.7106	0.00360019	0.0367725	2	0	0	0	0	0	0	1	0	0	0	0
Pld4	1978	-0.769958	2.42943	11.7057	0.00360551	0.0368018	0	0	0	0	0	0	0	0	0	0	0	0
Mt1	542	-0.835846	2.74396	11.6986	0.00361338	0.0368569	0	0	0	0	0	0	0	0	0	0	0	0
Icosl	2748	-0.65207	2.33341	11.6962	0.00361609	0.0368595	0	0	0	0	0	0	0	0	0	0	0	0
Xylt2	3424	0.325842	6.04914	11.6832	0.00363046	0.0369808	0	0	0	1	0	0	0	0	0	1	0	0
Akr1c14	2445	0.773583	2.44915	11.6794	0.00363467	0.0369986	0	0	0	0	0	0	0	0	0	0	0	0
Gpalpp1	5448	0.380491	6.02301	11.6559	0.00366079	0.0372392	0	0	0	0	0	0	0	0	0	0	0	0
Nipsnap1	1874	0.30999	5.94166	11.6452	0.00367284	0.0373364	0	0	0	0	0	0	0	0	0	0	0	0
Kifc2	3143	-0.732257	3.35868	11.6366	0.00368248	0.037409	0	0	0	0	0	0	0	0	0	0	0	0
Trappc2	765	0.618392	2.4506	11.634	0.00368548	0.0374141	0	0	0	0	0	0	0	0	0	0	0	0
Tcaf2	4257	0.493135	3.95331	11.6276	0.00369263	0.0374613	0	0	0	0	0	0	0	0	0	0	0	0
Atp2a1	3440	-1.10753	0.850297	11.6223	0.00369863	0.0374968	0	0	0	0	0	0	0	0	0	0	0	0
Gmcl1	2944	0.264046	6.12544	11.6178	0.00370383	0.0375167	0	0	0	0	0	0	0	0	0	0	0	0
Alkbh8	2269	0.323387	5.089	11.6162	0.0037056	0.0375167	0	0	0	0	0	0	0	0	0	0	0	0
Sec63	6032	0.270346	7.49033	11.5921	0.00373306	0.0377692	0	0	0	0	0	0	1	0	0	0	0	0
Uhmk1	2024	0.517599	4.51962	11.5873	0.00373857	0.0377995	0	0	0	0	1	0	0	0	1	0	0	0
Aldh6a1	3343	0.321488	5.79989	11.5844	0.00374189	0.0378075	0	0	0	0	0	0	0	0	0	0	0	0
Sp6	3375	-0.828823	2.07314	11.5761	0.00375141	0.0378336	0	0	0	0	0	0	0	0	0	0	0	0
Rltpr	2504	-0.887094	1.81969	11.5741	0.00375369	0.0378336	0	0	0	0	0	0	0	0	0	0	0	0
Lrrn2	3346	-0.684136	2.63	11.5707	0.00375771	0.0378336	0	0	0	0	0	0	0	0	0	0	0	0
Apmap	2190	0.390952	5.32881	11.5704	0.00375802	0.0378336	0	0	0	0	0	0	0	0	0	0	0	0
Gnai3	3273	0.325575	8.14872	11.5683	0.00376037	0.0378336	0	0	0	0	0	0	0	0	0	0	0	0
Grhpr	1226	-0.359066	5.53948	11.568	0.00376074	0.0378336	0	0	0	0	0	0	0	0	0	0	0	0
Klhl26	3069	-0.303093	5.15553	11.5648	0.00376444	0.0378336	0	0	0	0	0	0	0	0	0	0	0	0
C1qc	1054	-0.635282	3.45219	11.5646	0.00376467	0.0378336	0	0	0	0	0	0	0	0	0	0	0	0
Tulp2	2551	-0.552956	4.54675	11.552	0.00377927	0.037936	0	0	0	0	0	0	0	0	0	0	0	0
Tmem86b	1222	-0.814256	2.10427	11.5502	0.00378144	0.037936	0	0	0	0	0	0	0	0	0	0	0	0
Ptprv	6080	-0.918089	5.58214	12.952	0.00378338	0.037936	0	0	0	0	0	0	0	0	0	0	0	0
Hspa2	2681	0.433452	4.20874	11.5471	0.00378499	0.037936	0	0	0	0	0	0	0	0	0	0	0	0
Foxred2	4891	0.440377	4.22354	11.541	0.00379209	0.0379818	0	0	0	0	0	0	1	0	0	0	0	0
Tes	2442	0.30561	7.06732	11.5367	0.00379711	0.0379897	0	0	0	0	0	0	0	0	0	0	0	0
Plcg1	4435	-0.306893	7.81693	11.536	0.00379796	0.0379897	0	0	0	0	0	0	0	0	0	0	0	0
Lypd6	3660	0.575388	4.50769	11.5332	0.0038012	0.0379968	1	0	0	0	0	0	0	0	0	0	0	0
Cpne2	2302	-0.597974	3.23121	11.5223	0.00381391	0.0380904	0	0	0	0	0	0	0	0	0	0	0	0
Rpl15	1841	0.411046	7.99306	11.5198	0.00381684	0.0380904	0	0	0	0	0	0	0	0	0	1	0	0
Asnsd1	2442	0.294464	6.74859	11.5187	0.00381819	0.0380904	0	0	0	0	0	0	0	0	0	0	0	0
Tmem64	4681	0.346532	6.05807	11.5116	0.00382653	0.0381482	1	0	0	0	0	0	0	0	1	0	0	0
4930511M06Rik	3432	0.938523	1.37334	11.5053	0.0038339	0.0381963	0	0	0	0	0	0	0	0	0	0	0	0
Ubtd2	3032	0.342155	7.00198	11.5022	0.00383765	0.0382082	0	0	0	0	1	0	0	0	0	0	0	0
Pax8	2569	-0.664873	4.50372	11.6517	0.00385445	0.0383109	0	0	0	0	0	0	0	0	0	0	0	0
Ell	3085	-0.305468	5.20371	11.4869	0.00385576	0.0383109	0	0	0	0	0	0	0	0	0	0	0	0
Abhd17c	2238	0.374276	5.96583	11.4849	0.00385814	0.0383109	0	0	0	0	0	0	1	0	0	0	0	0
Cspg5	3871	-0.886614	0.821705	11.4848	0.00385819	0.0383109	0	0	0	0	0	0	0	0	0	0	0	0
Plk3	2367	-0.642289	1.9387	11.4811	0.00386262	0.0383123	0	0	0	0	0	0	0	0	0	0	0	0
Adgrg1	3864	-0.519176	6.11024	11.6438	0.00386369	0.0383123	0	0	0	0	0	0	0	0	0	0	0	0
Hist1h4a	455	-1.77392	-0.236263	11.4748	0.00387013	0.0383123	0	0	0	0	0	0	0	0	0	0	0	0
Sox8	2999	-1.19807	2.08489	11.6835	0.00387189	0.0383123	0	0	0	0	0	0	0	0	0	0	0	0
Cnbp	2178	0.422209	9.10054	11.4732	0.00387201	0.0383123	0	0	0	0	0	0	0	0	0	0	0	0
Zfp668	3451	-0.353377	4.87536	11.4718	0.00387367	0.0383123	0	0	0	0	0	0	0	0	0	0	0	0
Chst8	2397	-0.875575	1.47595	11.4596	0.00388831	0.038408	0	0	0	0	0	0	0	0	0	0	0	0
Ift52	2124	0.276243	5.7683	11.4595	0.00388848	0.038408	0	0	0	0	0	0	0	0	0	0	0	0
Fem1c	2866	0.339441	5.91967	11.4427	0.00390859	0.0385655	1	0	0	0	0	0	0	1	0	0	0	0
Vstm2a	3629	0.884818	2.58375	11.4419	0.00390957	0.0385655	0	0	0	0	0	0	0	0	0	0	0	0
Acot7	1860	0.391605	5.60637	11.4344	0.00391869	0.03863	0	0	0	0	0	0	0	0	0	0	0	0
Mina	2149	0.438899	4.28034	11.4295	0.00392458	0.0386626	0	0	0	0	0	0	0	0	0	0	0	0
Vrtn	3608	-1.20203	0.616729	11.4239	0.0039314	0.0387044	0	0	0	0	0	0	0	0	0	0	0	0
Dlec1	5263	-0.688874	1.91282	11.417	0.0039398	0.0387176	0	0	0	0	0	0	0	0	0	0	0	0
Cyp4v3	2930	0.981341	1.33691	11.4169	0.00393986	0.0387176	0	0	0	0	0	0	0	0	0	0	0	0
Hey1	2205	-0.342596	5.32657	11.415	0.00394221	0.0387176	0	0	0	0	0	0	0	0	0	0	0	0
Fignl2	4208	-0.480785	5.3845	11.4143	0.00394308	0.0387176	0	0	0	0	0	0	1	0	0	0	0	0
Vbp1	1601	0.38866	6.07029	11.4035	0.00395621	0.0388211	0	0	0	0	0	0	0	0	0	0	0	0
Apba3	2107	-0.295184	5.25938	11.3984	0.00396242	0.0388344	0	0	0	0	0	0	0	0	0	0	0	0
Sppl2a	5612	0.291264	5.99082	11.3982	0.00396275	0.0388344	0	0	0	0	0	0	0	0	0	0	0	0
Arcn1	3455	0.328892	7.99931	11.3916	0.00397084	0.0388741	0	0	0	0	0	0	0	0	0	0	0	0
Cacybp	2115	0.322331	7.14834	11.3899	0.00397292	0.0388741	0	0	0	0	0	0	0	0	0	0	0	0
Tnfrsf25	1903	-0.840133	2.13614	11.3857	0.00397804	0.0388741	0	0	0	0	0	0	0	0	0	0	0	0
Sharpin	1733	-0.392433	4.84919	11.3851	0.00397883	0.0388741	0	0	0	0	0	0	0	0	0	0	0	0
Bmyc	841	-0.40484	5.85931	11.3843	0.00397977	0.0388741	0	0	0	0	0	0	0	0	0	0	0	0
Uap1l1	1690	-0.474932	3.50872	11.3799	0.00398522	0.038902	0	0	0	0	0	0	0	0	0	0	0	0
Pxdn	6614	0.400908	9.36763	11.3723	0.00399456	0.038949	0	0	0	0	0	0	0	1	0	0	0	0
Skap2	1639	0.36006	4.98539	11.3718	0.00399524	0.038949	0	0	0	0	0	0	0	0	0	0	0	0
Krt79	2097	-1.735	-0.353845	11.359	0.00401107	0.0390779	0	0	0	0	0	0	0	0	0	0	0	0
Pfkfb4	3361	-0.539669	3.69953	11.3549	0.00401617	0.0391022	0	0	0	0	0	0	0	0	0	0	0	1
Elf5	2245	0.955405	1.44751	11.3511	0.00402096	0.0391234	0	0	0	0	0	0	0	0	0	0	0	0
2310067B10Rik	4996	-0.273105	6.56427	11.3456	0.0040277	0.0391636	0	0	0	0	0	0	0	0	0	0	0	0
Ablim2	3761	-1.3672	-0.0197726	11.3406	0.00403406	0.039175	0	0	0	0	0	0	0	0	0	0	0	0
Agpat1	2253	-0.266409	6.3898	11.3405	0.00403411	0.039175	0	0	0	0	0	0	0	0	0	0	0	0
Entpd5	5076	0.334986	4.85639	11.3276	0.00405023	0.0392407	0	0	0	0	0	0	0	0	0	0	0	0
Crispld1	4006	0.397455	4.57985	11.3276	0.00405031	0.0392407	0	0	0	0	0	0	0	0	0	0	0	0
2610528J11Rik	915	-1.2096	1.02573	11.3267	0.00405149	0.0392407	0	0	0	0	0	0	0	0	0	0	0	0
Pcdhga7	4659	0.536463	3.5112	11.326	0.00405233	0.0392407	0	0	0	0	0	0	0	0	0	0	0	0
Hspd1	2332	0.348921	8.27082	11.3239	0.00405493	0.0392407	0	0	0	0	0	0	0	0	0	0	0	0
Bcl3	1835	-0.952565	1.589	11.3226	0.00405659	0.0392407	0	0	0	0	0	0	0	1	0	0	0	0
P3h2	2248	0.410677	5.10109	11.3112	0.0040709	0.0393538	0	0	0	0	0	0	0	0	0	0	0	0
Anapc4	2668	0.281614	7.05352	11.3087	0.00407411	0.0393594	0	0	0	0	0	0	0	0	0	0	0	0
Golm1	3693	0.293207	6.94207	11.3017	0.00408302	0.0394201	0	0	0	0	0	0	0	0	0	0	0	0
Ager	1699	-0.956664	2.85447	11.4265	0.00409298	0.0394908	0	0	0	0	0	0	0	0	0	0	0	0
Hook2	2617	-0.398012	4.73446	11.2766	0.00411491	0.0396769	0	0	0	0	0	0	0	0	0	0	0	0
Ccdc120	3641	-0.320828	4.54956	11.2741	0.00411806	0.0396817	0	0	0	0	0	0	0	0	0	0	0	0
Pde5a	6728	0.48339	5.29417	11.262	0.00413371	0.0398069	0	0	0	0	0	0	1	0	0	0	0	0
Ubtd1	1527	-0.415888	3.7622	11.2536	0.00414441	0.0398378	0	0	0	0	0	0	0	0	0	0	0	0
Art3	1563	-1.41618	-0.580567	11.2536	0.00414444	0.0398378	0	0	0	0	0	0	0	0	0	0	0	0
Msantd4	2737	0.338695	6.7615	11.2533	0.0041449	0.0398378	0	0	0	0	0	0	0	0	0	0	0	0
Avil	3033	-0.986386	1.11071	11.25	0.00414904	0.039852	0	0	0	0	0	0	0	0	0	0	0	0
Mir6236	123	-3.84676	8.21382	14.8631	0.00415868	0.0398997	0	0	0	0	0	0	0	0	0	0	0	0
Fabp4	641	0.94077	2.24874	11.2421	0.00415932	0.0398997	0	0	0	0	0	0	0	0	0	0	0	0
Caskin2	4722	-0.275279	6.69073	11.2304	0.00417443	0.040019	0	0	0	0	0	0	0	0	0	0	0	0
Zbtb8a	2229	0.360689	4.50702	11.2271	0.00417877	0.040035	0	0	0	0	0	0	0	0	0	0	0	0
Hkdc1	3483	-0.74929	1.94852	11.215	0.00419454	0.0401439	0	0	0	0	0	0	0	0	0	0	0	0
Sh2b3	4616	-0.330496	5.37145	11.2143	0.0041955	0.0401439	0	0	0	0	0	0	0	0	0	0	0	0
Jag1	5493	-0.376578	6.28175	11.2119	0.00419859	0.0401479	0	0	1	0	0	0	0	0	0	0	0	0
Racgap1	3065	0.324537	7.1999	11.1988	0.00421576	0.0402687	0	0	0	0	0	0	0	0	0	0	0	0
Sp140	2416	-1.10717	0.0372675	11.1982	0.00421661	0.0402687	0	0	0	0	0	0	0	0	0	0	0	0
Zfp2	3187	0.392737	4.62727	11.1942	0.00422187	0.0402887	0	0	0	0	0	0	0	0	0	0	0	0
Tle2	3115	-0.954561	6.22517	12.7236	0.00422407	0.0402887	0	0	0	0	0	0	0	0	0	0	0	0
Stk32b	3440	-0.9041	1.7841	11.1812	0.00423903	0.0403618	0	0	0	0	0	0	0	0	0	0	0	0
Cpd	9152	0.423226	7.72129	11.1811	0.0042391	0.0403618	0	0	0	0	0	0	0	0	2	0	0	0
Mrps11	1043	-0.522518	5.01667	11.2083	0.00424153	0.0403618	0	0	0	0	0	0	0	0	0	0	0	0
Nod1	4415	-0.463257	3.74015	11.1785	0.00424251	0.0403618	0	0	0	0	0	0	0	0	0	0	0	0
Six5	2853	-0.335497	6.48758	11.1732	0.00424956	0.0404032	0	0	0	0	0	0	0	0	0	0	0	0
Dok1	1805	-0.46136	4.20484	11.1683	0.00425607	0.0404395	0	0	0	0	0	0	0	0	0	0	0	0
Epn1	2565	-0.285627	7.32164	11.1621	0.0042644	0.0404929	0	0	0	0	0	0	0	0	0	0	0	0
Igsf10	10084	0.406596	5.38737	11.1501	0.0042803	0.0406138	0	1	0	0	1	0	0	1	0	0	0	0
Rbm14	3168	-0.29584	6.44353	11.1468	0.00428477	0.0406138	0	0	0	0	0	0	0	0	0	0	0	0
E4f1	2659	-0.486484	5.38665	11.1608	0.00428814	0.0406138	0	0	0	0	0	0	0	0	0	0	0	0
Ipo11	4282	0.301574	6.47961	11.1433	0.00428946	0.0406138	0	0	0	0	0	0	0	0	0	0	0	0
Pcdhb18	5039	0.841198	2.21152	11.141	0.00429248	0.0406138	0	0	0	0	0	0	0	0	0	0	0	0
Abhd13	5180	0.291406	5.75565	11.1404	0.00429339	0.0406138	0	0	0	0	0	1	0	0	0	0	0	1
Cnih4	3268	0.280218	5.6366	11.1356	0.00429979	0.0406233	0	0	0	0	0	0	0	0	0	0	0	0
Il1rap	8486	0.471283	4.02663	11.1336	0.00430254	0.0406233	0	0	0	0	0	0	0	0	0	0	0	0
Ephx1	1665	-0.890073	1.21881	11.1336	0.00430254	0.0406233	0	0	0	0	0	0	0	0	0	0	0	0
Fcrls	1991	-0.671918	3.0434	11.1282	0.00430975	0.0406408	0	0	0	0	0	0	0	0	0	0	0	0
Madd	6217	-0.467083	4.59809	11.1274	0.00431086	0.0406408	0	0	0	0	0	0	0	0	0	0	0	0
Rps6kb2	1491	-0.380495	5.07774	11.1245	0.00431471	0.0406408	0	0	0	0	0	0	0	0	0	0	0	0
Gas2	2137	0.44041	4.24832	11.1231	0.00431658	0.0406408	0	0	0	0	0	0	0	0	0	0	0	0
Vangl2	2260	-0.313757	5.13592	11.1221	0.00431795	0.0406408	0	0	0	0	0	0	0	0	0	0	0	0
Suv420h2	2235	-0.480285	6.55172	11.2082	0.00433124	0.0407403	0	0	0	0	0	0	0	0	0	0	0	0
Spry1	2493	-0.37275	5.85145	11.1084	0.00433652	0.0407644	0	0	0	0	0	0	0	0	0	0	0	0
E130006D01Rik	931	-1.26567	-0.239037	11.1062	0.0043395	0.0407668	0	0	0	0	0	0	0	0	0	0	0	0
Ltbp3	5190	-0.329906	6.54452	11.1034	0.00434331	0.040777	0	0	0	0	0	0	0	0	0	0	0	0
Uba6	5087	0.461541	5.99797	11.1229	0.00436451	0.0409505	0	0	0	0	0	0	0	0	0	0	0	0
Noxo1	2238	-0.580915	2.44755	11.0818	0.00437275	0.0409935	0	0	0	0	0	0	0	0	0	0	0	0
Aldh18a1	3527	0.335663	6.17037	11.0805	0.00437457	0.0409935	0	0	0	0	0	0	0	0	0	0	0	0
Rasa2	5699	0.320987	5.23013	11.0777	0.00437842	0.0410039	1	0	0	0	0	0	0	0	0	0	0	0
Dlgap4	5886	-0.278037	6.81106	11.0736	0.00438405	0.041031	0	0	0	0	0	0	0	0	0	0	0	0
Adam5	3130	0.820578	1.27391	11.067	0.00439308	0.04108	0	0	0	0	0	0	0	0	0	0	0	0
Dock9	8886	-0.395943	5.97525	11.0654	0.00439533	0.04108	0	0	0	0	0	0	0	0	0	1	0	0
Zfp750	3243	-1.23751	0.196396	11.0638	0.00439751	0.04108	0	0	0	0	0	0	0	0	0	0	0	0
Wnt5a	4373	0.534025	7.7403	11.2141	0.00440153	0.0410909	0	0	0	0	0	0	0	0	0	0	1	0
Fam73b	3620	-0.341262	5.30987	11.0579	0.00440569	0.0410909	0	0	0	0	0	0	0	1	0	0	0	0
Mob1b	3171	0.479915	4.94577	11.0565	0.00440761	0.0410909	0	0	0	0	0	0	1	0	0	0	0	0
Scrn3	3247	0.37969	4.01371	11.0534	0.00441191	0.0410909	0	0	0	0	0	0	0	0	0	0	0	0
Dab1	5881	0.507482	3.80364	11.052	0.00441389	0.0410909	0	0	0	0	0	0	0	0	0	0	0	0
Etaa1	4192	0.294362	5.84255	11.0511	0.00441513	0.0410909	0	0	0	0	0	0	0	0	0	0	0	0
Zfp110	3549	0.327867	5.61888	11.0487	0.00441845	0.0410963	0	0	0	0	0	0	0	0	0	0	0	0
Btbd11	5955	0.419354	4.34648	11.0424	0.00442717	0.0411518	0	0	0	0	0	0	0	0	0	0	0	0
Arhgap30	4487	-0.776289	1.96246	11.0327	0.00444068	0.0412518	0	0	0	0	0	0	0	0	0	0	0	0
Ccdc47	3268	0.249455	6.67571	11.0277	0.00444769	0.0412902	0	0	0	0	0	0	0	0	1	0	0	0
Gm13152	1242	0.69887	2.86545	11.0258	0.00445032	0.0412902	0	0	0	0	0	0	0	0	0	0	0	0
Rasal3	3677	-1.45889	-0.191782	11.019	0.00445984	0.0413361	0	0	0	0	0	0	0	0	0	0	0	0
Arvcf	5040	-0.282982	6.04192	11.0183	0.00446079	0.0413361	0	0	0	0	0	0	0	0	0	0	0	0
Tnfrsf18	1007	-0.901411	1.90911	11.0068	0.00447694	0.0413724	0	0	0	0	0	0	0	0	0	0	0	0
Yipf5	2329	0.338484	6.21993	11.0035	0.00448154	0.0413724	0	0	0	0	0	0	0	0	0	0	0	0
Slc8a1	18713	0.353138	6.33928	11.0009	0.00448524	0.0413724	0	0	0	0	0	0	0	1	0	0	0	0
Smurf1	5333	-0.319437	6.14776	11.0002	0.00448624	0.0413724	0	0	0	0	0	0	1	0	1	0	0	1
Dda1	1937	-0.28187	5.83814	10.9985	0.00448866	0.0413724	0	0	0	0	0	0	0	0	0	0	0	0
Efnb3	3215	-0.331902	6.21776	10.9948	0.00449394	0.0413724	0	0	0	0	0	0	0	0	0	0	0	0
Zfp708	2634	0.567267	3.77401	10.9939	0.00449511	0.0413724	0	0	0	0	0	0	0	0	0	0	0	0
Lat	1234	-0.849771	1.61554	10.9929	0.00449656	0.0413724	0	0	0	0	0	0	0	0	0	0	0	0
Cherp	3800	-0.275693	7.34163	10.9908	0.00449956	0.0413724	0	0	0	0	0	0	0	0	0	0	0	0
Zfp335	4570	-0.283147	6.00479	10.9889	0.00450222	0.0413724	0	0	0	0	0	0	0	0	0	0	0	0
9530068E07Rik	2467	0.325485	8.06364	10.9888	0.00450233	0.0413724	0	0	0	0	0	0	0	0	0	0	0	0
Zfp3	1823	-0.588645	2.7859	10.9852	0.00450746	0.0413724	0	0	0	0	0	0	0	0	0	0	0	0
C330007P06Rik	3339	0.288279	5.56812	10.9848	0.00450799	0.0413724	1	0	0	0	0	0	0	0	0	0	0	0
Cacna2d3	3695	0.861373	0.681142	10.9841	0.00450907	0.0413724	0	0	0	0	0	0	0	0	0	0	0	0
Enox2	3977	0.41947	4.1371	10.9839	0.00450939	0.0413724	0	0	0	0	0	0	0	0	0	0	0	0
Bccip	1244	0.329468	6.43247	10.9828	0.00451083	0.0413724	0	0	0	0	0	0	0	0	0	0	0	0
Helz2	10109	-0.471019	4.4083	10.9823	0.00451165	0.0413724	0	0	0	0	0	0	0	0	0	0	0	0
Nptn	2077	0.355126	6.80466	10.969	0.0045305	0.0415199	0	0	0	0	0	0	0	1	0	0	1	0
Cxxc1	2537	-0.264686	6.66625	10.9615	0.00454117	0.0415724	0	0	0	0	0	0	0	0	0	0	0	0
Rdh11	1574	0.331907	4.97953	10.9568	0.00454795	0.0415724	0	0	0	0	0	0	0	0	0	0	0	0
Abcb10	4306	-0.291562	5.55527	10.956	0.00454909	0.0415724	0	0	0	0	0	0	0	0	0	0	0	0
Pigo	4306	-0.455048	5.25114	10.9558	0.0045494	0.0415724	0	0	0	0	0	0	0	0	0	0	0	0
Pdik1l	4727	0.329815	4.91892	10.9528	0.00455371	0.0415724	0	0	0	0	0	0	0	1	0	0	0	0
Mmp2	3041	0.39233	8.92541	10.9517	0.00455521	0.0415724	0	0	0	0	0	0	0	0	0	0	0	0
Ddx3x	4571	0.422998	9.52803	10.9486	0.0045597	0.0415724	0	0	0	0	0	0	1	0	0	1	0	0
Svip	3235	0.578135	2.81232	10.9485	0.00455983	0.0415724	0	0	0	0	0	0	0	0	0	0	0	0
Pank3	7365	0.318173	7.32535	10.9463	0.00456303	0.0415724	1	0	0	0	0	0	0	0	0	0	0	1
Palmd	2394	0.633866	2.32247	10.9456	0.00456399	0.0415724	0	0	0	0	0	0	0	0	0	0	0	0
Ssfa2	5093	0.366728	6.27126	10.9437	0.00456675	0.0415724	0	1	0	0	0	0	0	0	0	1	0	0
Ighmbp2	5562	-0.403771	4.70487	10.9409	0.00457078	0.0415839	0	0	0	0	0	0	0	0	0	0	0	0
Irf2bp2	4530	-0.471153	6.65681	11.0208	0.00457714	0.0416008	1	0	0	0	0	0	0	0	0	0	0	0
App	3357	0.481536	8.92276	10.9347	0.00457971	0.0416008	0	1	0	0	0	0	0	0	0	0	0	0
Tcf21	1227	0.392252	7.66476	10.9339	0.00458098	0.0416008	0	0	0	0	0	0	0	0	0	1	0	0
Steap4	3140	1.19371	0.60104	10.9281	0.00458928	0.041651	0	0	0	0	0	0	0	0	0	0	0	0
Ppp1r21	3135	0.303002	5.4442	10.9243	0.00459476	0.0416755	0	1	0	0	0	0	0	0	0	0	0	0
Snx31	2695	-1.35499	-0.292958	10.9091	0.00461693	0.0418286	0	0	0	0	0	0	0	0	0	0	0	0
Cotl1	1639	-0.412394	6.96448	10.9076	0.00461904	0.0418286	0	0	0	0	0	0	0	0	0	0	0	0
Apoc1	554	-1.08755	0.758067	10.907	0.00462002	0.0418286	0	0	0	0	0	0	0	0	0	0	0	0
2810417H13Rik	2387	0.361761	7.49711	10.903	0.00462578	0.0418352	0	0	0	0	0	0	0	0	0	0	0	0
D10Wsu102e	3509	-0.289556	6.47199	10.9011	0.00462864	0.0418352	0	0	0	0	0	0	0	0	0	0	0	0
Zadh2	3321	0.259692	6.58427	10.9003	0.00462973	0.0418352	0	0	0	0	0	0	0	0	0	0	0	0
Megf9	3062	0.349949	4.84106	10.8988	0.00463192	0.0418352	0	0	0	0	0	0	0	0	0	0	0	0
Pde2a	4641	-0.407435	5.67368	10.8915	0.00464256	0.0419061	0	0	0	0	0	0	0	0	0	0	0	0
Armc10	2014	0.280117	6.47228	10.8882	0.00464748	0.0419252	0	0	0	0	0	0	0	0	0	0	0	0
Vasp	2251	-0.277493	6.90913	10.8746	0.00466747	0.0420802	0	0	1	0	0	0	0	0	0	0	0	0
Tns1	9968	-0.44141	7.74343	10.8727	0.00467029	0.0420804	0	1	0	0	0	0	0	0	0	0	0	0
1700040L02Rik	1238	1.31962	0.254494	10.8667	0.00467913	0.0421347	0	0	0	0	0	0	0	0	0	0	0	0
Zfhx4	13874	-0.421346	6.13851	10.8603	0.0046887	0.0421908	0	0	0	0	0	0	0	0	0	0	1	0
Bsnd	2714	-1.12531	0.513642	10.8587	0.004691	0.0421908	0	0	0	0	0	0	0	0	0	0	0	0
Wnt4	3823	-0.373564	7.47485	10.853	0.0046995	0.042242	0	0	0	0	0	0	0	0	0	0	0	0
Pdia4	2481	0.321769	8.34093	10.8431	0.00471422	0.0423489	0	0	0	0	0	0	0	0	0	0	0	0
Aftph	4045	0.307858	5.43364	10.8363	0.00472434	0.0424144	0	0	0	0	0	0	1	0	0	0	0	0
Ppp2r3d	2517	-0.443669	4.26829	10.8289	0.00473542	0.0424567	0	0	0	0	0	0	0	0	0	0	0	0
Lpar6	2468	0.300579	5.42922	10.8276	0.00473751	0.0424567	0	0	0	0	0	0	0	0	0	0	0	0
Ercc6l2	6044	0.301695	6.00669	10.8275	0.00473756	0.0424567	0	0	0	0	0	0	0	0	0	0	0	0
Hemgn	2310	-1.21235	2.4027	11.1677	0.00474134	0.0424652	0	0	0	0	0	0	0	0	0	0	0	0
Zfp597	5630	0.461975	4.40634	10.8229	0.00474447	0.0424679	1	0	0	0	0	0	0	0	0	0	1	0
Cds1	3918	-0.562509	3.64234	10.8192	0.00475	0.0424751	0	0	0	0	0	0	0	1	0	0	0	0
Rgl3	2550	-0.493383	3.83068	10.8186	0.00475095	0.0424751	0	0	0	0	0	0	0	0	0	0	0	0
Crtc3	5110	-0.401043	5.61462	10.8097	0.00476442	0.0425701	0	0	0	0	0	0	0	0	0	0	0	0
Ltbp4	5595	0.566817	7.0216	11.1434	0.00477211	0.0425778	0	0	0	0	0	0	0	0	0	0	0	0
Mios	3704	0.302643	5.87025	10.8043	0.00477262	0.0425778	0	0	0	0	0	0	0	0	0	0	0	0
BC003331	3242	0.306736	5.37618	10.8017	0.00477651	0.0425778	0	0	0	0	0	0	0	0	0	0	0	0
Shank1	7596	-0.400237	4.96055	10.8004	0.00477845	0.0425778	0	0	0	0	0	0	1	1	0	0	0	0
Gal3st1	2043	-0.955902	0.914646	10.7997	0.00477949	0.0425778	0	0	0	0	0	0	0	0	0	0	0	0
Ppid	1728	0.297607	6.68012	10.7958	0.00478538	0.042605	0	0	0	0	0	0	0	0	0	0	0	0
Arhgap33	4447	-0.352633	5.50821	10.7902	0.00479397	0.0426561	0	0	0	0	0	0	0	0	0	0	0	0
Mlh3	5517	0.321016	5.03282	10.7882	0.00479695	0.0426573	0	0	0	0	0	0	0	0	0	0	0	0
Tdrd5	3472	-1.14244	1.43498	10.7802	0.0048092	0.0427002	0	0	0	0	0	0	0	0	0	0	0	0
Rhog	1264	-0.498098	4.81421	10.7785	0.00481178	0.0427002	0	0	0	0	0	0	0	0	0	0	0	0
Nek1	5619	0.37028	5.79938	10.7781	0.00481238	0.0427002	0	0	0	0	0	0	0	0	0	0	0	0
Hnrnpc	2844	0.374702	8.98566	10.7776	0.00481318	0.0427002	0	0	0	0	0	0	0	0	0	0	0	0
Trak1	4885	-0.307462	5.72942	10.7708	0.00482356	0.0427658	0	0	0	0	0	0	0	0	0	0	0	0
Akap7	3123	0.309292	4.76412	10.7685	0.00482716	0.0427658	0	0	0	0	0	0	0	1	0	0	0	0
Myo5a	11683	0.348671	6.69388	10.7653	0.00483196	0.0427658	0	0	0	0	0	0	0	0	0	1	0	0
Hif1an	6190	0.368779	7.35799	10.7653	0.00483199	0.0427658	0	0	0	0	0	0	0	0	0	0	0	0
Thsd4	9030	0.512919	6.72261	10.9662	0.00483636	0.0427663	0	0	0	0	0	0	0	0	0	0	0	0
Pnmt	888	-1.26283	-0.48086	10.7616	0.00483775	0.0427663	0	0	0	0	0	0	0	0	0	0	0	0
Vegfa	4174	-0.569563	7.84009	11.004	0.00484088	0.0427687	0	1	0	0	0	0	0	0	0	0	0	0
Ankrd37	904	-0.701183	2.63097	10.7565	0.00484551	0.0427844	0	0	0	0	0	0	0	0	0	0	0	0
Taok3	4536	-0.571977	4.26688	10.7516	0.00485301	0.0428254	0	0	0	0	0	0	0	0	0	0	0	0
Ddx50	2507	0.286461	7.08378	10.7426	0.00486699	0.0428935	0	0	0	0	0	0	0	0	0	0	0	0
Elmo1	5877	-0.544741	4.16455	10.7413	0.00486893	0.0428935	0	0	0	0	0	0	0	0	0	0	0	0
Zfp865	3958	-0.307117	5.88112	10.7411	0.00486931	0.0428935	0	0	0	0	0	0	0	0	0	0	0	0
Rngtt	4157	0.300279	5.26303	10.7388	0.00487279	0.0428989	0	0	0	0	0	0	0	0	0	0	0	0
Mafg	1636	-0.513606	4.8431	10.73	0.00488658	0.042995	0	0	0	0	0	0	0	0	0	0	0	0
Zfp579	2159	-0.423896	5.58136	10.7278	0.00489001	0.0429999	0	0	0	0	0	0	0	0	0	0	0	0
Rcor2	2014	-0.307256	6.13176	10.7174	0.00490618	0.0431169	0	0	0	0	0	0	0	0	0	0	0	0
Hccs	2382	0.315441	4.87482	10.7154	0.00490933	0.0431192	0	0	0	0	0	0	0	0	0	0	0	0
Mrpl14	595	-0.557493	4.58057	10.736	0.00492861	0.0432632	0	0	0	0	0	0	0	0	0	0	0	0
Svopl	2366	-0.767215	3.14721	10.7	0.00493349	0.0432806	0	0	0	0	0	0	0	0	0	0	0	0
Cenpt	1767	-0.346634	5.49374	10.6934	0.00494378	0.0433456	0	0	0	0	0	0	0	0	0	0	0	0
Gla	3032	0.414083	3.96344	10.6743	0.00497394	0.0435846	0	0	0	0	0	0	0	0	0	0	0	0
Galnt4	5113	0.333448	5.32902	10.6721	0.00497756	0.0435907	0	0	0	0	0	0	0	0	0	0	0	0
Fam73a	5354	0.325407	5.833	10.6624	0.00499286	0.0436992	0	0	0	0	0	0	0	0	0	0	0	0
Ciz1	3294	-0.280511	6.25871	10.6593	0.00499787	0.0437047	0	0	0	0	0	0	0	0	0	0	0	0
Cacnb1	3848	-0.656555	4.72831	10.9303	0.00500102	0.0437047	0	0	0	0	0	0	0	0	0	0	0	0
Pole2	1695	0.325173	4.85965	10.6566	0.00500224	0.0437047	0	0	0	0	0	0	0	0	0	0	0	0
Kpna4	3726	0.270325	7.03398	10.6393	0.00502983	0.0439177	0	0	1	0	0	0	0	1	0	0	0	0
Naf1	2990	0.373286	5.10874	10.6361	0.00503507	0.0439177	0	0	0	0	0	0	0	0	0	0	0	0
Snx6	1879	0.260585	7.30293	10.6359	0.00503541	0.0439177	0	0	0	0	0	0	0	0	0	0	0	0
Msl3l2	2140	0.502943	3.06749	10.6293	0.0050459	0.0439836	0	0	0	0	0	0	0	0	0	0	0	0
Rgs2	3009	0.362332	6.38845	10.615	0.00506912	0.0441603	0	0	0	0	0	0	0	0	0	0	0	0
Mpp2	4087	-0.498213	4.56886	10.6106	0.00507625	0.0441967	0	0	0	0	0	0	0	0	0	0	0	0
Kcnj12	4886	-0.824832	1.50124	10.6029	0.00508882	0.0442532	0	0	0	0	0	0	0	0	0	0	0	0
Gm20605	4513	-0.885363	1.98641	10.6003	0.00509303	0.0442532	0	0	0	0	0	0	0	0	0	0	0	0
A3galt2	3390	-1.2615	0.786667	10.6002	0.00509314	0.0442532	0	0	0	0	0	0	0	0	0	0	0	0
Rpf2	1890	0.39245	4.98942	10.5993	0.00509455	0.0442532	0	0	0	0	0	0	0	0	0	0	0	0
Ncapg2	6604	0.362861	6.12921	10.5945	0.00510244	0.044296	0	0	0	0	0	0	0	0	0	0	0	0
Ccdc43	2307	0.27704	5.29591	10.5879	0.00511329	0.0443458	0	0	0	0	0	0	0	0	0	0	0	0
Ptpn1	4213	-0.357264	6.23085	10.5872	0.00511434	0.0443458	0	0	0	0	0	0	0	0	0	0	0	0
Gstt2	1370	-0.608083	2.68069	10.5856	0.00511705	0.0443458	0	0	0	0	0	0	0	0	0	0	0	0
Nsmaf	3506	0.267471	6.56254	10.5824	0.0051223	0.0443656	0	0	0	0	0	0	0	0	0	0	1	0
Rnf40	4154	-0.306329	7.02335	10.5768	0.00513139	0.0444187	0	0	0	0	0	0	0	0	0	0	0	0
Unc5c	9355	0.465524	7.62275	10.6129	0.0051385	0.0444449	0	0	0	0	0	0	0	0	0	0	0	0
Olfr148	933	-1.51899	-0.164864	10.571	0.00514096	0.0444449	0	0	0	0	0	0	0	0	0	0	0	0
Tmem151b	4851	-0.347999	4.49506	10.5696	0.00514332	0.0444449	0	0	0	0	0	0	0	1	0	0	0	0
Syvn1	3656	-0.349256	6.10189	10.5583	0.00516202	0.0445809	0	0	0	0	0	0	0	0	0	0	0	0
Zfp385a	2291	-0.366924	5.21843	10.5458	0.00518261	0.0447128	0	1	0	0	0	0	0	0	0	0	0	0
Ltv1	1768	0.309217	5.7797	10.5446	0.00518475	0.0447128	0	0	0	0	0	0	0	0	0	0	0	0
Pnma1	2359	-0.79702	1.23026	10.5437	0.00518626	0.0447128	0	0	0	0	0	0	0	0	0	0	0	0
Ulk3	2826	-0.632544	3.70477	10.5334	0.00520334	0.0448343	0	0	0	0	0	0	0	0	0	0	0	0
2010300C02Rik	4361	-0.934887	0.890067	10.5279	0.00521253	0.0448877	0	0	0	0	0	0	0	0	0	0	0	0
Mrgbp	1192	-0.435445	5.24585	10.5238	0.00521938	0.0449208	0	0	0	0	0	0	0	0	0	0	0	0
Tpra1	1829	-0.392118	4.91924	10.5218	0.00522275	0.0449241	0	0	0	0	0	0	0	0	0	0	0	0
Prmt3	2495	0.320222	5.8097	10.5183	0.00522866	0.0449491	0	0	0	0	0	0	0	0	0	0	0	0
Rfng	2118	-0.37508	5.07077	10.5153	0.00523365	0.0449662	0	0	0	0	0	0	0	0	0	0	0	0
Rnf19a	4276	-0.345322	6.4545	10.5124	0.00523858	0.0449828	0	0	0	0	0	0	1	0	0	0	0	0
Acss2	2833	-0.489886	3.29998	10.5017	0.00525666	0.0450892	0	0	0	0	0	0	0	0	0	0	0	0
Ube2v2	5892	0.416826	4.72347	10.5015	0.00525699	0.0450892	0	0	0	0	0	0	0	0	0	0	0	0
Kcnn1	4042	-0.799289	1.58855	10.4958	0.00526657	0.0451454	0	0	0	0	0	0	0	0	0	0	0	0
Anxa1	1395	0.710268	2.97198	10.4888	0.00527841	0.0452211	0	0	0	0	0	0	0	0	0	0	0	0
Tcp1	2499	0.32084	8.95235	10.4863	0.00528266	0.0452317	0	0	0	0	0	0	0	0	0	0	0	0
Inf2	4601	-0.336024	6.51279	10.4812	0.00529137	0.0452781	0	0	0	0	0	0	0	0	0	0	0	0
Rcn1	3063	0.325451	8.20504	10.4774	0.00529788	0.0452781	0	0	0	0	0	0	0	0	0	0	0	0
Sbk1	4092	-0.33932	8.14627	10.4762	0.00529992	0.0452781	0	0	0	0	0	0	0	0	0	0	0	1
Igf2r	8929	0.53045	9.28513	10.5139	0.00530356	0.0452781	0	0	0	0	0	0	1	0	0	0	0	0
Megf6	6876	0.431157	5.961	10.4721	0.00530686	0.0452781	0	0	0	0	0	0	0	0	0	0	0	0
Ankrd11	8816	-0.318636	8.55683	10.4713	0.00530816	0.0452781	0	0	0	0	0	0	0	0	0	0	0	0
Esco2	2899	0.468408	5.20871	10.4703	0.00530996	0.0452781	0	0	0	0	0	0	0	0	0	0	0	0
Fbln1	3359	0.417764	7.33141	10.4689	0.00531226	0.0452781	0	0	0	0	0	0	0	0	0	0	0	0
Osr2	1710	-0.496411	5.37192	10.5327	0.00531657	0.0452891	0	0	0	0	0	0	0	0	0	0	0	0
Tm7sf3	3312	0.255583	5.86006	10.4317	0.00537635	0.0457615	0	0	0	0	0	0	0	0	0	0	0	0
Tbc1d12	4209	0.386392	4.46844	10.4299	0.00537957	0.0457615	1	0	0	0	0	0	0	1	0	0	0	1
Enox1	3555	-0.570706	3.41706	10.4289	0.00538119	0.0457615	0	0	0	0	0	0	0	0	0	0	0	0
Thbs1	5802	0.616477	5.73486	10.8663	0.00538741	0.0457884	0	0	0	0	1	0	0	0	1	0	0	0
Sms	3377	0.371706	4.81142	10.4173	0.00540138	0.0458364	0	0	0	0	0	0	0	0	0	0	0	0
Gatsl2	4745	-0.350095	4.59364	10.4156	0.00540444	0.0458364	0	0	0	0	0	0	1	0	0	0	0	0
Agpat4	1910	-0.429301	4.93032	10.4151	0.0054052	0.0458364	0	0	0	0	0	0	0	0	0	0	0	0
Msl3	3338	0.258742	5.7854	10.4134	0.00540813	0.0458364	0	0	0	0	0	0	0	0	0	0	0	0
Acsm3	2859	-0.980819	1.27234	10.4127	0.00540947	0.0458364	0	0	0	0	0	0	0	0	0	0	0	0
Bag5	2136	0.315186	5.56576	10.4116	0.00541141	0.0458364	0	0	0	0	0	0	0	0	0	0	0	0
Socs2	2698	-0.659939	3.85893	10.4368	0.00542204	0.0459005	0	0	0	0	0	0	0	0	0	0	0	0
Pdxp	2001	-0.343872	4.43804	10.3895	0.00545013	0.0460934	0	0	0	0	0	0	0	0	0	0	0	0
Capn15	3288	-0.384674	5.84216	10.389	0.00545098	0.0460934	0	0	0	0	0	0	0	0	0	0	0	0
Nrg4	1928	-1.15082	0.703581	10.383	0.00546155	0.0461567	0	0	0	0	0	0	0	0	0	0	0	0
Gucy1a2	13723	0.527074	5.71095	10.5512	0.00547543	0.0462479	0	0	0	0	0	0	0	0	0	0	0	0
Wnt9a	3318	0.371211	4.3016	10.3652	0.00549312	0.0463595	0	0	0	0	1	0	0	0	0	0	0	0
Mum1l1	4810	0.29415	5.73	10.3642	0.00549483	0.0463595	0	0	0	0	0	0	0	0	0	0	0	0
Bmp2	3566	0.549324	4.12336	10.3616	0.00549947	0.0463663	0	0	1	0	0	0	0	0	0	0	0	0
Rap1a	2459	0.310702	5.71216	10.3603	0.00550182	0.0463663	0	0	0	0	0	0	1	0	0	0	0	1
Ly6a	1002	-0.830582	3.05585	10.3759	0.00554351	0.0466913	0	0	0	0	0	0	0	0	0	0	0	0
Tspan5	3168	0.362279	5.57661	10.325	0.00556495	0.0468456	0	0	0	0	0	0	0	0	0	0	0	0
Wdr62	4744	-0.474336	4.0714	10.3211	0.00557199	0.0468785	0	0	0	0	0	0	0	0	0	0	0	0
St8sia2	5375	0.42826	6.7965	10.3321	0.00557739	0.0468977	1	0	0	0	0	0	0	0	0	0	0	0
Fbxo5	1807	0.266222	5.8208	10.3131	0.0055864	0.0469471	0	0	0	0	0	0	0	0	0	0	0	0
Adam22	9256	0.344279	5.07369	10.3104	0.00559128	0.0469544	0	0	0	0	0	0	0	0	0	0	0	0
Rhbdf2	3933	-0.545542	3.67493	10.3092	0.00559355	0.0469544	0	0	0	0	0	0	0	0	0	0	0	0
Bnip3	1756	0.399807	4.71866	10.3074	0.00559678	0.0469553	0	0	0	0	0	0	0	0	0	0	0	0
Tmem213	530	-1.41898	0.340714	10.288	0.00563205	0.0472051	0	0	0	0	0	0	0	0	0	0	0	0
Grin3b	3274	-0.714041	2.04898	10.2876	0.00563285	0.0472051	0	0	0	0	0	0	0	0	0	0	0	0
Comtd1	2241	-0.455316	2.95975	10.2853	0.00563702	0.0472063	0	0	0	0	0	0	1	0	0	0	0	0
Gm13034	1195	0.557946	3.21091	10.2837	0.00563993	0.0472063	0	0	0	0	0	0	0	0	0	0	0	0
Col4a4	7808	0.729125	1.05203	10.2824	0.00564245	0.0472063	1	0	0	0	0	0	0	0	0	0	0	0
Abca7	6594	-0.600925	4.12641	10.2916	0.00565087	0.0472503	0	0	0	0	0	0	0	0	0	0	0	0
Gatsl3	1548	-0.938494	1.77932	10.2707	0.00566381	0.0473321	0	0	0	0	0	0	0	0	0	0	0	0
Colgalt1	3181	0.296154	7.44144	10.2658	0.00567282	0.0473737	0	0	0	0	0	0	0	0	0	0	0	0
Wrnip1	2642	0.301421	5.82135	10.2646	0.0056751	0.0473737	0	0	0	0	0	0	0	0	0	0	1	0
Asic1	5039	0.370272	4.37136	10.2616	0.00568068	0.0473737	0	0	0	0	0	0	0	0	0	0	0	0
Ccpg1	4023	0.329173	5.78716	10.2611	0.00568144	0.0473737	0	0	0	0	0	0	0	0	0	0	0	0
Sun1	4133	0.288985	6.56773	10.2565	0.00568999	0.0473779	0	0	0	0	0	0	0	0	0	0	1	0
Azin1	5180	0.256218	7.23719	10.2556	0.00569175	0.0473779	0	0	0	0	0	0	0	0	0	0	0	1
Spop	2882	0.27877	7.31862	10.2547	0.00569337	0.0473779	0	0	0	0	0	0	0	0	0	0	0	0
Rab14	3081	0.3056	7.85415	10.254	0.00569458	0.0473779	0	0	0	0	0	0	0	1	1	1	0	0
B3gnt9	2516	0.485351	4.18625	10.2518	0.00569865	0.0473855	0	0	0	0	0	0	0	0	0	0	0	0
Gk5	2746	-0.490429	4.61354	10.2363	0.00572751	0.0475397	0	0	0	0	0	0	0	0	0	0	0	0
Cd24a	1816	0.356307	8.39424	10.2355	0.00572903	0.0475397	0	0	0	0	0	0	0	0	0	0	0	0
Scaf1	4177	-0.280316	7.73486	10.2338	0.00573219	0.0475397	0	0	0	0	0	0	0	0	0	0	0	0
Irx2	2463	-1.02822	1.8446	10.2336	0.00573258	0.0475397	0	0	0	0	0	0	0	0	0	0	0	0
Porcn	2761	-0.76128	3.19307	10.2343	0.0057332	0.0475397	0	0	0	0	0	0	0	0	0	0	0	0
Tbc1d13	3470	-0.262946	6.56081	10.2316	0.00573623	0.0475397	0	0	0	0	0	0	0	0	0	0	0	0
Pcnp	2271	0.266926	6.37064	10.2289	0.00574122	0.0475547	0	0	0	0	0	0	0	0	0	0	0	0
9530091C08Rik	7977	-1.36119	-0.0757024	10.2248	0.00574892	0.0475922	0	0	0	0	0	0	0	0	0	0	0	0
Ppfia3	4866	-0.696901	1.90384	10.2217	0.00575471	0.0476138	0	0	0	0	0	0	0	0	0	0	0	0
Slc25a45	1833	-0.743231	1.77855	10.2085	0.0057795	0.0477925	0	0	0	0	0	0	0	0	0	0	0	0
Tspan12	2490	0.296706	6.27136	10.2004	0.00579476	0.0478923	0	0	0	0	0	0	0	0	0	0	0	0
Eps15l1	4720	-0.3098	6.76088	10.1969	0.00580138	0.0479206	0	0	0	0	0	0	0	0	0	0	0	0
Tnk2	4581	-0.268162	6.93281	10.188	0.00581834	0.0480171	0	0	0	0	0	0	0	0	0	0	0	0
Bhlha15	3494	-1.3161	-0.236819	10.1874	0.00581948	0.0480171	0	0	0	0	0	0	0	0	0	0	0	0
Tmem151a	3945	0.361849	4.71969	10.1825	0.00582863	0.048049	0	0	0	0	0	0	0	0	0	0	0	0
Gpkow	3573	0.242777	5.91062	10.182	0.00582975	0.048049	0	0	0	0	0	0	0	0	0	0	0	0
Frs3os	980	-1.7535	-0.28786	10.1835	0.0058399	0.0480758	0	0	0	0	0	0	0	0	0	0	0	0
Atp1b3	1831	0.283051	6.83835	10.1743	0.00584425	0.0480758	0	0	0	0	0	0	0	0	0	0	0	0
Szt2	10958	-0.400998	6.68602	10.1739	0.00584502	0.0480758	0	0	0	0	0	0	0	0	0	0	0	0
Smad7	4441	-0.384044	5.6815	10.1735	0.00584584	0.0480758	0	1	0	0	0	0	0	0	0	0	1	0
Pir	1601	0.599449	2.25363	10.1718	0.00584907	0.048076	0	0	0	0	0	0	0	0	0	0	0	0
Cep97	8512	0.395031	5.22524	10.1699	0.00585264	0.0480789	1	0	0	0	0	0	0	0	0	0	0	0
Hoxb9	2699	0.446058	4.70853	10.163	0.00586598	0.0481621	0	0	0	0	0	0	0	0	0	0	0	0
Ccnh	1976	0.28682	5.51864	10.1578	0.00587579	0.0482063	0	0	0	0	0	0	0	0	0	0	0	0
Actr1b	2077	-0.260141	6.72053	10.1568	0.0058778	0.0482063	0	0	0	0	0	0	0	0	0	0	0	0
Clcn2	3645	-0.620616	5.80296	10.624	0.00589582	0.0483277	0	0	0	0	0	0	0	0	0	0	0	0
Mlxipl	3649	-1.02106	1.51344	10.1387	0.00591262	0.0484389	0	0	0	0	0	0	0	0	0	0	0	0
H2-DMa	1658	-0.732813	1.24358	10.1296	0.00593021	0.0485565	0	0	0	0	0	0	0	0	0	0	0	0
Tmem134	1517	-0.337117	5.2892	10.1268	0.00593566	0.0485591	0	0	0	0	0	0	0	0	0	0	0	0
Slc16a1	4430	0.4076	6.15844	10.1258	0.00593761	0.0485591	0	0	0	0	0	0	0	0	0	0	0	0
Zfp712	3970	0.576667	3.03668	10.1244	0.00594026	0.0485591	0	0	0	0	0	0	0	0	0	0	0	0
Git1	3650	-0.289291	7.12539	10.12	0.00594891	0.048573	0	0	0	0	0	0	0	0	0	0	0	0
Mospd2	4093	0.387318	5.12392	10.1196	0.00594958	0.048573	1	0	0	0	0	0	0	0	0	0	0	0
Amer2	2718	0.56588	2.54288	10.1186	0.00595168	0.048573	0	0	0	0	0	0	0	0	0	0	0	0
Zfp605	3158	0.452854	3.87846	10.1104	0.00596764	0.0486767	0	0	0	0	0	0	0	0	0	0	0	0
Pkn3	2931	-0.484856	4.29674	10.1078	0.00597271	0.0486896	0	0	0	0	0	0	0	0	0	0	0	0
Acadvl	2188	-0.283968	5.96387	10.1062	0.00597572	0.0486896	0	0	0	0	0	0	0	0	0	0	0	0
Casc4	4354	0.335719	6.20535	10.1043	0.00597942	0.0486932	0	0	0	0	0	0	0	0	0	0	0	0
Ccr10	1725	-1.07649	0.0853098	10.0983	0.00599114	0.0487622	0	0	0	0	0	0	0	0	0	0	0	0
Znrf1	5686	-0.310289	6.88358	10.0952	0.00599727	0.0487856	0	1	0	0	0	0	0	1	0	0	0	0
BC035044	2742	-1.11192	-0.248351	10.0863	0.00601478	0.0489015	0	0	0	0	0	0	0	0	0	0	0	0
Serpinb9	3397	0.480622	4.05235	10.0838	0.00601979	0.0489078	0	0	0	0	0	0	0	0	0	0	0	0
Hpn	2001	-0.58533	4.00936	10.081	0.00602523	0.0489078	0	0	0	0	0	0	0	0	0	0	0	0
Edc4	4780	-0.248607	6.75495	10.081	0.00602535	0.0489078	0	0	0	0	0	0	0	0	0	0	0	0
Smc4	4082	0.297401	7.90574	10.0788	0.0060297	0.0489166	0	0	0	0	0	0	0	0	0	0	0	0
Asna1	1253	0.281172	6.31416	10.074	0.00603918	0.048967	0	0	0	0	0	0	1	0	0	0	0	0
Lrrc49	3111	0.339349	4.90268	10.0599	0.00606699	0.0491086	0	0	0	0	0	0	0	0	0	0	0	0
Stag1	6010	0.335489	7.40006	10.0599	0.00606706	0.0491086	0	0	0	0	0	0	0	0	0	0	0	0
Hivep3	9021	-1.10907	1.03148	10.058	0.00607076	0.0491086	0	0	0	0	0	0	0	0	0	0	0	0
Suclg2	3413	0.345094	5.68366	10.0558	0.00607523	0.0491086	0	0	0	0	0	0	0	0	0	0	0	0
Rnf128	3294	0.379905	5.11791	10.0538	0.00607928	0.0491086	1	0	0	0	0	0	0	0	0	0	0	0
Dpf3	3772	-0.408543	4.7035	10.0529	0.00608094	0.0491086	0	0	0	0	0	0	0	0	0	0	0	0
Gpsm3	1343	-0.602859	3.16816	10.0524	0.00608206	0.0491086	0	0	0	0	0	0	0	0	0	0	0	0
Speg	11925	-0.442688	6.38685	10.1167	0.00608369	0.0491086	0	0	0	0	0	0	0	0	0	0	0	0
Recql5	3986	-0.410092	5.2124	10.0491	0.00608866	0.0491086	0	0	0	0	0	0	0	0	0	0	0	0
Sfswap	3303	-0.33626	6.88736	10.0474	0.00609191	0.0491086	0	0	0	0	0	0	0	0	0	0	0	0
Prkg1	7378	0.460736	5.40935	10.0603	0.00609286	0.0491086	0	0	0	0	0	0	0	0	0	0	0	0
Sc5d	2249	0.334826	4.64194	10.0454	0.00609597	0.0491086	0	0	0	0	0	0	0	0	0	0	0	0
Tbc1d8	4439	-0.303927	4.83762	10.0383	0.00611014	0.0491811	0	0	0	0	0	0	0	1	0	0	0	0
Nhsl1	7637	-0.284972	5.54207	10.0376	0.00611153	0.0491811	0	0	0	0	0	0	0	0	0	0	0	0
Pno1	1563	0.357194	5.5772	10.015	0.00615705	0.0495208	0	0	0	0	0	0	0	0	0	0	0	0
Syt5	1750	-0.618972	2.14357	10.0102	0.00616684	0.0495729	0	0	0	0	0	0	0	0	0	0	0	0
Slfn5	5989	-0.849817	2.46344	10.0076	0.00617215	0.0495795	0	0	0	0	0	0	0	0	0	0	0	0
Cep128	4807	0.439733	4.52287	10.0065	0.00617428	0.0495795	0	0	0	0	0	0	0	0	0	0	0	0
D930015E06Rik	4909	0.282467	7.20432	10.0029	0.00618158	0.0496115	0	1	0	0	0	0	0	0	0	0	0	0
Hist1h4d	368	-1.03932	0.551407	10.0002	0.0061872	0.0496301	0	0	0	0	0	0	0	0	0	0	0	0
Igdcc3	3144	-0.505236	5.99754	10.1699	0.00619095	0.0496336	0	0	0	0	0	0	0	0	0	0	0	0
Oxr1	5073	0.285099	6.278	9.99193	0.00620398	0.0496786	1	0	0	0	0	0	0	0	0	0	0	0
Mical3	9858	-0.398824	6.25228	9.9914	0.00620505	0.0496786	0	0	0	0	0	0	1	0	0	0	0	0
Ildr2	8260	0.333017	5.60292	9.99069	0.00620651	0.0496786	0	0	0	0	0	0	0	0	0	0	0	0
Tyk2	4873	-0.319437	5.14974	9.98869	0.00621058	0.0496846	0	0	0	0	0	0	0	0	0	0	0	0
M6pr	2222	0.301811	6.68085	9.98176	0.00622476	0.0497556	0	1	0	0	0	0	0	0	0	0	0	0
Paip2b	3324	0.301091	6.64759	9.98111	0.00622609	0.0497556	0	0	0	0	0	0	0	0	0	0	0	0
Nprl3	3206	-0.381127	4.6882	9.97748	0.00623353	0.0497746	0	0	0	0	0	0	0	0	0	0	0	0
Fam71e1	849	-0.595383	2.01228	9.97671	0.00623511	0.0497746	0	0	0	0	0	0	0	0	0	0	0	0
M1ap	2051	-1.51937	0.525352	9.97369	0.0062413	0.0497973	0	0	0	0	0	0	0	0	0	0	0	0
Dhx58	2412	-0.739376	1.04735	9.97177	0.00624524	0.0497973	0	0	0	0	0	0	0	0	0	0	0	0
Atf2	6433	0.292839	6.89627	9.96999	0.00624891	0.0497973	0	0	0	0	0	0	1	0	0	0	0	0
Schip1	2751	-0.903439	1.02887	9.96886	0.00625124	0.0497973	0	0	0	0	0	0	0	0	0	0	0	0

## Sheet: Supplementary Data 13
geneName	p_val	avg_log2FC	pct.1	pct.2	p_val_adj	mir17.Conserved.8mer.sites	mir17.Conserved.7mer.m8.sites	mir17.Conserved.7mer.A1.sites	mir18.Conserved.8mer.sites	mir18.Conserved.7mer.m8.sites	mir18.Conserved.7mer.A1.sites	mir19.Conserved.8mer.sites	mir19.Conserved.7mer.m8.sites	mir19.Conserved.7mer.A1.sites	mir92.Conserved.8mer.sites	mir92.Conserved.7mer.m8.sites	mir92.Conserved.7mer.A1.sites
Ldhb	1.18592e-94	-1.61122	0.988	0.999	2.54914e-90	0	0	0	0	0	0	0	0	0	0	0	0
Gm42418	7.51406e-85	1.15335	1	1	1.61515e-80	0	0	0	0	0	0	0	0	0	0	0	0
H19	1.38011e-54	-2.53895	0.018	0.62	2.96654e-50	0	0	0	0	0	0	0	0	0	0	0	0
Podxl	6.34411e-54	1.63616	0.869	0.404	1.36367e-49	0	0	0	0	0	0	0	0	0	0	0	0
Igfbp4	6.47715e-47	1.26034	0.935	0.672	1.39226e-42	0	0	0	0	0	0	0	0	0	0	0	0
Gapdh	3.55034e-46	-0.96784	0.94	0.979	7.63145e-42	0	0	0	0	0	0	0	0	0	0	0	0
Fth1	1.65495e-45	-1.18481	0.994	1	3.55732e-41	0	0	0	0	0	0	0	0	0	0	0	0
Chchd2	5.90067e-41	-0.781868	0.982	0.997	1.26835e-36	0	0	0	0	0	0	0	0	0	0	0	0
Igfbp5	4.81393e-39	1.89596	0.839	0.383	1.03475e-34	0	0	0	0	0	0	0	0	0	0	0	0
Itga6	3.71475e-38	1.26005	0.845	0.445	7.98486e-34	0	0	0	0	0	0	1	0	0	1	0	0
Akr1cl	2.88665e-37	-1.2095	0.696	0.906	6.20485e-33	0	0	0	0	0	0	0	0	0	0	0	0
Nfat5	1.03375e-36	1.21617	0.863	0.512	2.22204e-32	1	0	0	1	0	0	0	0	0	0	0	0
Prdx2	6.50914e-35	-0.85849	0.917	0.98	1.39914e-30	0	0	0	0	0	0	0	0	0	0	0	0
Fbn2	6.95825e-35	1.23986	0.827	0.512	1.49568e-30	0	0	0	0	0	0	0	0	0	0	0	1
Fst	6.77198e-34	1.26728	0.333	0.016	1.45564e-29	0	0	0	0	0	0	0	0	0	0	1	0
Tsc22d1	2.38684e-33	-0.683631	0.988	0.991	5.13051e-29	0	0	0	0	0	0	0	0	0	0	0	0
Dynll1	4.36045e-33	-0.7743	0.97	0.988	9.37279e-29	0	0	0	0	0	0	0	0	0	0	0	0
Emx2	1.28792e-32	1.06981	0.833	0.386	2.76839e-28	0	1	0	0	0	0	0	1	0	0	0	0
Kctd14	1.68555e-31	-0.836034	1	0.997	3.62309e-27	0	0	0	0	0	0	0	0	0	0	0	0
Ubb	2.15805e-31	-0.681287	0.952	0.997	4.63872e-27	0	0	0	0	0	0	0	0	0	0	0	0
Mir17hg	6.03444e-31	0.853348	0.458	0.066	1.2971e-26	0	0	0	0	0	0	0	0	0	0	0	0
Kcnq1ot1	3.66248e-30	0.973821	0.935	0.738	7.87251e-26	0	0	0	0	0	0	0	0	0	0	0	0
Vim	3.6432e-29	-0.734639	0.982	0.993	7.83106e-25	0	0	0	0	0	0	0	0	0	0	0	0
Adgrl2	7.80304e-29	1.03691	0.786	0.444	1.67726e-24	0	0	0	0	0	0	0	0	0	0	0	0
Ybx1	1.4349e-28	-0.78125	0.881	0.979	3.08432e-24	0	0	0	0	0	0	0	0	0	0	0	0
Ywhaq	1.93082e-28	-0.962415	0.81	0.943	4.15031e-24	0	0	1	0	0	0	0	0	0	0	0	0
Sptbn1	2.4917e-28	0.896749	0.958	0.779	5.35592e-24	0	0	0	0	0	0	0	0	0	0	0	0
Hspa8	4.40084e-27	-0.54428	0.994	1	9.45961e-23	0	0	0	0	0	0	0	0	0	0	0	0
H2afz	4.69623e-27	-0.858615	0.869	0.968	1.00946e-22	0	0	0	0	0	0	0	0	0	0	0	0
Eif1	6.73368e-27	-0.677466	0.952	0.98	1.4474e-22	0	0	0	0	0	0	0	0	0	0	0	0
Dpysl2	1.0664e-25	0.977138	0.726	0.33	2.29223e-21	0	1	0	0	0	0	0	0	0	0	0	0
Cox5a	1.75875e-25	-0.83068	0.78	0.892	3.78042e-21	0	0	0	0	0	0	0	0	0	0	0	0
Ndufc2	1.8387e-25	-0.791438	0.81	0.919	3.95229e-21	0	0	0	0	0	0	0	0	0	0	0	0
Dock4	4.51582e-25	1.03734	0.726	0.31	9.70675e-21	1	0	0	0	1	0	0	0	1	0	1	0
Ifitm1	5.4647e-25	-0.702108	0.994	0.991	1.17464e-20	0	0	0	0	0	0	0	0	0	0	0	0
Zfp36l1	3.73952e-24	0.841737	0.899	0.685	8.03811e-20	0	0	0	0	0	0	0	0	0	0	0	0
Msx1	3.76542e-24	0.918557	0.357	0.053	8.09377e-20	0	0	0	0	0	0	0	0	0	0	0	0
Cox4i1	1.83719e-23	-0.529499	0.976	0.997	3.94905e-19	0	0	0	0	0	0	0	0	0	0	0	0
Olfml3	2.99938e-23	-1.28952	0.161	0.527	6.44717e-19	0	0	0	0	0	0	0	0	1	0	0	0
Nfib	7.78162e-23	0.904273	0.798	0.456	1.67266e-18	0	1	0	0	0	0	0	2	0	0	1	1
Cbln4	1.09873e-22	-0.915029	0.012	0.324	2.36172e-18	0	0	0	0	0	0	0	0	0	1	0	0
Kitl	8.82127e-22	0.783051	0.97	0.793	1.89613e-17	0	0	0	0	0	0	0	0	0	0	0	0
Smad5	1.03254e-21	0.790947	0.821	0.471	2.21944e-17	0	1	0	0	0	0	0	1	0	0	0	0
Pik3r3	1.0732e-21	0.736126	0.47	0.118	2.30684e-17	0	0	0	0	0	0	1	0	0	0	1	1
Naca	1.8212e-21	-0.571414	0.994	0.996	3.91468e-17	0	0	0	0	0	0	0	0	0	0	0	0
Spp1	3.6659e-21	-1.21241	0.494	0.793	7.87986e-17	0	0	0	0	0	0	0	0	0	0	0	0
Sesn3	6.39994e-21	0.884433	0.696	0.343	1.37567e-16	0	1	0	0	0	0	1	0	0	0	2	0
Wnt4	1.33157e-20	1.24198	0.619	0.293	2.86221e-16	0	0	0	0	0	0	0	0	0	0	0	0
Dbi	2.06645e-20	-0.596238	0.982	0.976	4.44182e-16	0	0	0	0	0	0	0	0	0	0	0	0
Eno1	2.95238e-20	-0.774688	0.833	0.906	6.34613e-16	0	0	0	0	0	0	0	0	0	0	0	0
Tpt1	1.08803e-19	-0.37259	1	1	2.33873e-15	0	0	0	0	0	0	0	0	0	0	0	0
Sulf1	2.49697e-19	0.854498	0.774	0.472	5.36724e-15	0	1	0	0	0	0	0	1	0	0	0	0
St3gal4	5.46891e-19	-0.89979	0.387	0.699	1.17554e-14	0	0	0	0	0	0	0	0	0	0	0	0
Mif	5.60992e-19	-0.581605	0.958	0.992	1.20585e-14	0	0	0	0	0	0	0	0	0	0	0	0
Prdx1	5.69246e-19	-0.563676	0.97	0.977	1.2236e-14	0	0	0	0	0	0	0	0	0	0	0	0
Gxylt2	1.27326e-18	0.832258	0.554	0.205	2.73687e-14	0	0	0	0	0	0	0	0	0	0	0	0
Arhgap29	1.42221e-18	0.893494	0.607	0.282	3.05704e-14	0	0	0	0	0	0	0	0	0	0	1	0
1810058I24Rik	2.53588e-18	-0.747902	0.792	0.896	5.45088e-14	0	0	0	0	0	0	0	0	0	0	0	0
Ifnar1	2.58763e-18	0.816044	0.768	0.463	5.56212e-14	0	0	0	0	0	0	0	0	0	0	0	0
Ftl1	3.09529e-18	-0.484268	0.988	0.997	6.65332e-14	0	0	0	0	0	0	0	0	0	0	0	0
Rmst	3.65446e-18	0.949747	0.446	0.128	7.85526e-14	0	0	0	0	0	0	0	0	0	0	0	0
Cyb5b	3.67642e-18	0.795619	0.601	0.274	7.90247e-14	0	0	0	0	0	0	0	0	0	0	0	0
Mbnl3	6.05308e-18	0.661209	0.339	0.069	1.30111e-13	0	0	0	0	0	0	0	1	0	0	0	0
Usp9x	1.19694e-17	0.588939	0.964	0.771	2.57281e-13	0	0	0	0	0	0	0	0	0	0	0	0
Cygb	1.30218e-17	0.58229	0.304	0.051	2.79903e-13	0	0	0	0	0	0	0	0	0	0	0	0
Zfp703	1.34907e-17	0.854814	0.571	0.297	2.89983e-13	0	0	0	0	0	0	0	0	0	0	0	0
Lars2	1.37266e-17	0.78366	0.899	0.706	2.95054e-13	0	0	0	0	0	0	0	0	0	0	0	0
Atp5j	1.6158e-17	-0.585612	0.875	0.92	3.47316e-13	0	0	0	0	0	0	0	0	0	0	0	0
Sp5	1.64659e-17	0.534423	0.268	0.036	3.53935e-13	0	0	0	0	0	0	0	0	0	0	0	0
Jun	2.04883e-17	-0.937427	0.387	0.715	4.40395e-13	0	0	0	0	0	0	0	0	0	0	0	0
Ppia	2.07911e-17	-0.400184	1	1	4.46905e-13	0	0	0	0	0	0	0	0	0	0	0	0
Chchd10	3.71127e-17	-0.987879	0.577	0.767	7.97737e-13	0	0	0	0	0	0	0	0	0	0	0	0
Dct	4.38166e-17	-1.18058	0.173	0.507	9.41837e-13	0	0	0	0	0	0	0	0	0	0	0	0
Acot1	4.66777e-17	-0.749634	0.69	0.803	1.00334e-12	0	0	0	0	0	0	0	0	0	0	0	0
Gng5	6.19003e-17	-0.478519	0.982	0.987	1.33055e-12	0	0	0	0	0	0	0	0	0	0	0	0
Rnf213	7.6874e-17	0.756089	0.786	0.496	1.65241e-12	0	0	0	0	0	0	0	0	0	0	0	0
Btf3	9.3755e-17	-0.588668	0.887	0.952	2.01526e-12	0	0	0	0	0	0	0	0	0	0	0	0
Cox6c	1.26691e-16	-0.513355	0.994	0.995	2.72323e-12	0	0	0	0	0	0	0	0	0	0	0	0
Coch	1.39162e-16	0.560788	0.238	0.028	2.9913e-12	0	0	0	0	0	0	0	0	0	0	0	0
Pdgfa	1.68364e-16	-1.04224	0.179	0.473	3.61897e-12	0	0	0	0	0	0	0	0	0	0	0	0
Selenoh	2.47418e-16	-0.777733	0.649	0.811	5.31825e-12	0	0	0	0	0	0	0	0	0	0	0	0
Mmp14	3.48687e-16	0.683568	0.643	0.295	7.49503e-12	0	0	0	0	0	0	0	0	0	0	0	0
Rbm5	3.66512e-16	0.640421	0.839	0.562	7.87818e-12	0	0	0	0	0	0	0	0	0	0	0	0
Tmsb4x	3.78876e-16	-0.739443	0.958	0.992	8.14394e-12	0	0	0	0	0	0	0	0	0	0	0	0
Pbx1	4.50498e-16	0.753564	0.762	0.5	9.68345e-12	0	0	0	0	0	0	0	0	0	0	0	0
Plxnb2	5.34788e-16	0.691555	0.679	0.348	1.14953e-11	0	0	0	0	0	0	0	0	0	0	0	0
Ctdsp2	6.69969e-16	0.678405	0.637	0.314	1.4401e-11	0	0	0	0	0	0	0	0	0	0	0	0
Atp5f1	7.01653e-16	-0.65035	0.732	0.838	1.5082e-11	0	0	0	0	0	0	0	0	0	0	0	0
Fgfr2	8.97061e-16	0.622468	0.339	0.081	1.92823e-11	0	0	0	0	0	0	0	0	0	0	0	0
Rrs1	9.88061e-16	-0.894716	0.22	0.511	2.12384e-11	0	0	0	0	0	0	0	0	0	0	0	0
Tuba1a	1.06923e-15	-0.756712	0.827	0.944	2.29831e-11	0	0	0	0	0	0	0	0	0	0	0	0
Bex3	1.17492e-15	-0.666326	0.804	0.918	2.5255e-11	0	0	0	0	0	0	0	0	0	0	0	0
Sh2d4a	1.19382e-15	0.601955	0.357	0.088	2.56611e-11	0	0	0	0	0	0	0	0	0	0	0	0
Gas2l3	1.37019e-15	0.635784	0.268	0.047	2.94523e-11	0	0	0	0	0	0	0	0	0	0	0	0
Dusp15	1.44113e-15	-0.894043	0.054	0.316	3.09772e-11	0	0	0	0	0	0	0	0	0	0	0	0
Mid1ip1	2.05903e-15	0.862157	0.512	0.217	4.42588e-11	0	0	0	0	0	0	0	1	0	0	0	0
Lef1	2.07642e-15	0.580106	0.298	0.064	4.46328e-11	0	0	0	0	0	0	0	0	0	0	0	0
Dcaf12l1	2.75696e-15	0.613949	0.304	0.064	5.92608e-11	0	0	0	0	0	0	0	0	0	0	0	0
Gprc5b	3.85062e-15	0.702463	0.369	0.108	8.2769e-11	0	0	0	0	0	0	0	0	0	0	0	0
Ptch2	3.93508e-15	0.341548	0.161	0.008	8.45846e-11	0	0	0	0	0	0	0	0	0	0	0	0
Fkbp1a	4.4725e-15	-0.65148	0.851	0.936	9.61365e-11	0	0	0	0	0	0	0	0	0	0	0	1
Cox7b	4.51074e-15	-0.692192	0.661	0.826	9.69584e-11	0	0	0	0	0	0	0	0	0	0	0	0
Peak1	4.76601e-15	0.594463	0.429	0.136	1.02445e-10	0	0	0	0	0	0	0	0	0	0	1	0
Klhl5	5.25448e-15	0.597239	0.327	0.076	1.12945e-10	0	0	0	0	0	0	0	0	0	0	0	0
Ptprd	6.59626e-15	0.682388	0.768	0.476	1.41787e-10	0	1	0	0	0	0	1	0	0	1	1	0
Malat1	7.36159e-15	0.339582	1	0.999	1.58237e-10	0	0	0	0	0	0	0	0	0	0	0	0
Uqcrb	1.06926e-14	-0.606445	0.738	0.846	2.29838e-10	0	0	0	0	0	0	0	0	0	0	0	0
Meg3	1.5324e-14	0.798954	0.857	0.605	3.29389e-10	0	0	0	0	0	0	0	0	0	0	0	0
Tmem35a	1.57798e-14	0.775141	0.577	0.293	3.39186e-10	0	0	0	0	0	0	0	0	0	0	0	0
Gas6	1.58835e-14	0.772961	0.833	0.606	3.41416e-10	0	0	0	0	0	0	0	0	0	0	0	0
Tspan15	1.77489e-14	-0.845873	0.149	0.438	3.81512e-10	0	0	0	0	0	0	0	0	0	0	0	0
Lmo4	2.46626e-14	-0.954492	0.375	0.622	5.30124e-10	0	0	0	0	0	0	0	0	0	0	0	0
Tesc	4.06967e-14	-0.934465	0.268	0.547	8.74776e-10	0	0	0	0	0	0	0	0	0	0	0	0
Atrx	5.01788e-14	0.618851	0.887	0.762	1.07859e-09	0	0	0	0	0	0	1	0	0	1	0	0
Serf2	5.29653e-14	-0.434622	0.94	0.985	1.13849e-09	0	0	0	0	0	0	0	0	0	0	0	0
Id3	5.33776e-14	0.818559	0.827	0.672	1.14735e-09	0	0	0	0	0	0	0	0	0	0	0	0
Galnt1	5.82818e-14	0.664347	0.774	0.556	1.25277e-09	0	0	0	0	0	0	0	0	0	0	0	0
Foxl2	6.53006e-14	0.341651	0.131	0.004	1.40364e-09	0	1	0	0	0	0	0	0	0	0	0	0
Igf2	8.24812e-14	0.595133	0.375	0.117	1.77293e-09	0	0	0	0	0	0	0	0	0	0	0	0
Pafah1b3	8.38201e-14	-0.737958	0.321	0.625	1.80171e-09	0	0	0	0	0	0	0	0	0	0	0	0
Tkt	9.31151e-14	0.564617	0.982	0.906	2.00151e-09	0	0	0	0	0	0	0	0	0	0	0	0
Cycs	1.00966e-13	-0.818071	0.536	0.739	2.17026e-09	0	0	0	0	0	0	0	0	0	0	0	0
Ndufb9	1.01662e-13	-0.590663	0.75	0.852	2.18523e-09	0	0	0	0	1	0	0	0	0	0	0	0
Pcdh18	1.14271e-13	0.66477	0.327	0.085	2.45626e-09	0	0	0	0	0	0	0	0	0	0	0	0
Zfp266	1.26564e-13	0.618504	0.827	0.57	2.7205e-09	0	0	0	0	0	0	0	0	0	0	0	0
Nudt19	1.40911e-13	-0.864618	0.345	0.602	3.02888e-09	0	0	0	0	0	0	0	0	0	0	0	0
Col5a1	1.43503e-13	0.594434	0.435	0.156	3.08459e-09	0	0	0	0	0	0	0	0	0	1	0	0
Arpc1b	1.52096e-13	-0.864889	0.536	0.719	3.2693e-09	0	0	0	0	0	0	0	0	0	0	0	0
Gdpd2	1.8964e-13	0.520887	0.304	0.072	4.07631e-09	0	0	0	0	0	0	0	0	0	0	0	0
Lancl3	2.43064e-13	0.582587	0.369	0.11	5.22467e-09	1	0	0	1	0	0	0	0	0	0	0	0
Cited4	3.73859e-13	-0.919601	0.083	0.342	8.03609e-09	0	0	0	0	0	0	0	0	0	0	0	0
Sema3a	4.27886e-13	0.595488	0.292	0.072	9.19741e-09	0	0	0	0	0	0	0	1	0	0	0	1
Tpd52l1	4.3953e-13	-0.768203	0.446	0.654	9.44771e-09	0	0	0	0	0	0	0	0	0	0	0	0
Csgalnact1	4.42566e-13	0.487238	0.208	0.032	9.51295e-09	0	1	0	0	0	0	0	0	0	0	0	0
Pgk1	4.75813e-13	-0.624449	0.78	0.879	1.02276e-08	0	0	0	0	0	0	0	0	0	0	0	0
Slc7a2	5.28257e-13	0.719765	0.375	0.134	1.13549e-08	0	0	0	0	0	0	0	0	0	0	0	0
Atp5j2	5.36712e-13	-0.518213	0.863	0.94	1.15366e-08	0	0	0	0	0	0	0	0	0	0	0	0
Adm	5.39236e-13	0.500757	0.173	0.02	1.15909e-08	0	0	0	0	0	0	0	0	0	0	1	0
Ogt	5.41573e-13	0.697635	0.738	0.472	1.16411e-08	0	0	0	0	0	0	0	0	0	0	0	0
6030408B16Rik	6.20291e-13	-0.795247	0.19	0.465	1.33331e-08	0	0	0	0	0	0	0	0	0	0	0	0
Rgcc	8.10426e-13	-0.901805	0.137	0.384	1.74201e-08	0	0	0	0	0	0	0	0	0	0	0	0
Pbx3	8.48022e-13	0.66916	0.417	0.18	1.82282e-08	1	0	0	0	0	0	0	0	0	0	0	0
Acaa2	8.52347e-13	-0.655982	0.589	0.769	1.83212e-08	0	0	0	0	0	0	0	0	0	0	0	0
Cgn	1.08485e-12	0.708079	0.571	0.29	2.33188e-08	0	0	0	0	0	0	1	0	0	0	0	0
Daam2	1.1367e-12	0.586168	0.47	0.188	2.44335e-08	0	0	0	0	0	0	0	0	0	0	0	0
Ranbp1	1.21263e-12	-0.515093	0.875	0.887	2.60655e-08	0	0	0	0	0	0	0	0	0	0	0	0
Srsf9	1.25559e-12	-0.597368	0.595	0.746	2.69889e-08	0	0	0	0	0	0	0	0	0	0	0	0
Agpat4	1.25823e-12	-0.735122	0.339	0.597	2.70457e-08	0	0	0	0	0	0	0	0	0	0	0	0
Lzts1	1.37602e-12	0.583915	0.28	0.073	2.95775e-08	0	0	0	0	0	0	0	0	0	0	0	0
Mex3c	1.46525e-12	-0.613836	0.762	0.852	3.14956e-08	0	0	0	0	0	0	0	0	1	0	0	0
Plxna4	1.5968e-12	0.578831	0.351	0.106	3.43231e-08	0	0	0	0	0	0	1	0	0	0	0	0
Atp5d	1.65733e-12	-0.533252	0.815	0.884	3.56244e-08	0	0	0	0	0	0	0	0	0	0	0	0
Id1	1.81441e-12	0.690911	0.571	0.286	3.90007e-08	0	0	0	0	0	0	0	0	0	0	0	0
Polr1d	1.86333e-12	-0.625385	0.595	0.741	4.00523e-08	0	0	0	0	0	0	0	0	0	0	0	0
Itm2c	2.14848e-12	0.61226	0.81	0.566	4.61815e-08	0	0	0	0	0	0	0	0	0	0	0	0
Palld	2.48069e-12	0.582825	0.333	0.102	5.33224e-08	0	0	0	0	0	0	0	0	0	0	0	0
Adamtsl3	2.51937e-12	0.456391	0.232	0.043	5.41539e-08	0	0	0	0	0	0	0	0	1	1	0	0
Emx2os	2.76263e-12	0.656806	0.429	0.169	5.93827e-08	0	0	0	0	0	0	0	0	0	0	0	0
Ddx6	3.26029e-12	0.576631	0.756	0.472	7.008e-08	0	0	0	0	0	0	0	1	0	0	0	0
Sub1	3.63497e-12	-0.496359	0.887	0.939	7.81338e-08	0	0	0	0	0	0	0	0	0	0	0	0
Numb	3.91666e-12	0.626686	0.673	0.407	8.41885e-08	0	0	0	0	0	0	0	0	0	0	0	0
Atp5h	4.07806e-12	-0.535856	0.798	0.911	8.76578e-08	0	0	0	0	0	0	0	0	0	0	0	0
Colec12	4.46672e-12	0.660417	0.589	0.311	9.6012e-08	0	0	0	0	0	0	0	0	0	0	0	0
Atp5g1	5.09256e-12	-0.552386	0.81	0.895	1.09464e-07	0	0	0	0	0	0	0	0	0	0	0	0
Cox8a	5.43783e-12	-0.421143	0.94	0.967	1.16886e-07	0	0	0	0	0	0	0	0	0	0	0	0
Fstl1	5.49487e-12	0.597626	0.72	0.438	1.18112e-07	0	0	0	0	0	0	0	0	0	0	0	0
Mxd4	5.91084e-12	0.513879	0.839	0.574	1.27053e-07	0	0	0	0	0	0	1	0	0	0	0	0
Zbtb7c	5.9844e-12	0.59868	0.69	0.399	1.28635e-07	0	0	0	0	0	0	0	0	0	0	0	0
Hint1	6.15446e-12	-0.432731	0.952	0.944	1.3229e-07	0	0	0	0	0	0	0	0	0	0	0	0
Eef1d	6.62352e-12	-0.567814	0.762	0.871	1.42372e-07	0	0	0	0	0	0	0	0	0	0	0	0
Prrc2b	6.70179e-12	0.597571	0.744	0.472	1.44055e-07	0	0	0	0	0	0	0	0	0	1	0	0
Mpp6	7.27969e-12	-0.637665	0.339	0.557	1.56477e-07	0	0	0	0	0	0	0	0	0	0	0	0
Vdac3	7.44805e-12	-0.455461	0.964	0.969	1.60096e-07	0	0	0	0	0	0	0	0	0	0	0	0
App	7.59255e-12	0.609114	0.601	0.394	1.63202e-07	0	1	0	0	0	0	0	0	0	0	0	0
Fndc5	8.12221e-12	0.626111	0.899	0.743	1.74587e-07	0	0	0	0	0	0	0	0	0	0	0	0
Mllt3	9.32724e-12	0.492253	0.351	0.112	2.00489e-07	0	0	0	0	0	0	0	0	0	0	0	0
Tbca	1.31536e-11	-0.521616	0.774	0.864	2.82736e-07	0	0	0	0	0	0	0	0	0	0	0	0
Cox7a2	1.75708e-11	-0.487385	0.815	0.866	3.77684e-07	0	0	0	0	0	0	0	0	0	0	0	0
Akr1b8	1.80024e-11	-0.680892	0.607	0.777	3.86962e-07	0	0	0	0	0	0	0	0	0	0	0	0
Ednrb	1.96766e-11	-0.517668	0.006	0.169	4.22948e-07	0	0	0	0	0	0	0	0	0	0	0	0
Tceal9	2.23946e-11	-0.473679	0.964	0.979	4.81371e-07	0	0	0	0	0	0	0	0	0	0	0	0
Bsg	2.24886e-11	-0.428744	0.911	0.927	4.83392e-07	0	0	0	0	0	0	0	0	0	0	0	0
Ddx3x	2.26429e-11	0.532751	0.839	0.618	4.8671e-07	0	0	0	0	0	0	1	0	0	1	0	0
Cox6b1	2.26781e-11	-0.535918	0.821	0.902	4.87465e-07	0	0	0	0	0	0	0	0	0	0	0	0
B4galt5	2.40446e-11	0.482883	0.286	0.077	5.16838e-07	0	0	0	0	0	0	0	1	0	0	0	0
Arid1a	2.43536e-11	0.489043	0.744	0.456	5.23481e-07	0	0	0	0	0	0	0	0	1	0	0	0
Sin3b	2.59459e-11	-0.563114	0.732	0.828	5.57708e-07	0	0	0	0	0	0	0	0	0	0	0	0
Igf1	2.69989e-11	0.591736	0.268	0.073	5.80341e-07	0	0	0	0	1	0	0	1	0	0	0	0
H3f3a	2.91683e-11	-0.401715	0.994	0.992	6.26972e-07	0	0	0	0	0	0	0	0	0	0	0	0
Tnfrsf19	3.30086e-11	0.641932	0.649	0.403	7.0952e-07	0	0	0	0	0	0	0	0	0	0	0	0
Psmb6	3.39224e-11	-0.547194	0.661	0.824	7.29163e-07	0	0	0	0	0	0	0	0	0	0	0	0
Plxna1	3.59287e-11	0.443758	0.423	0.168	7.72287e-07	1	0	0	0	0	0	0	0	0	0	0	0
Mgea5	4.10871e-11	0.526859	0.542	0.262	8.83168e-07	0	1	0	0	0	0	0	0	0	0	0	0
Pfdn5	4.2766e-11	-0.503063	0.833	0.911	9.19256e-07	0	0	0	0	0	0	0	0	0	0	0	0
Cyp26b1	4.28559e-11	-0.827707	0.345	0.585	9.21187e-07	0	1	0	0	0	0	0	0	0	0	0	0
Lrrn1	5.06742e-11	0.405409	0.226	0.048	1.08924e-06	0	0	0	0	0	0	0	0	0	0	0	0
Eif5a	5.49962e-11	-0.501188	0.869	0.911	1.18214e-06	0	0	0	0	0	0	0	0	0	0	0	0
Fubp1	7.09395e-11	0.479182	0.911	0.77	1.52484e-06	0	0	0	0	0	1	0	0	0	0	1	0
Fcho2	7.6925e-11	0.57905	0.613	0.342	1.6535e-06	0	2	0	0	0	0	0	0	0	0	1	0
Nynrin	8.84184e-11	0.484625	0.351	0.12	1.90055e-06	0	0	0	0	0	0	0	0	0	0	0	0
Nr2f2	9.59128e-11	0.599594	0.5	0.233	2.06165e-06	0	0	0	0	0	0	0	0	0	0	0	0
Ddx17	1.01446e-10	0.497868	0.893	0.71	2.18057e-06	0	0	0	0	0	0	0	0	0	0	0	0
Hs3st3b1	1.01515e-10	0.374089	0.19	0.032	2.18206e-06	0	0	0	0	0	0	0	0	0	0	0	0
Cdk14	1.17852e-10	0.459464	0.274	0.074	2.53323e-06	0	0	0	0	0	0	0	0	0	0	0	0
Slc25a4	1.21181e-10	-0.453489	0.952	0.963	2.6048e-06	0	0	0	0	0	0	0	0	0	0	0	0
Ppib	1.50804e-10	-0.412499	0.94	0.92	3.24154e-06	0	0	0	0	0	0	0	0	0	0	0	0
Lpin2	1.59064e-10	-0.698512	0.286	0.515	3.41908e-06	0	0	0	0	0	0	1	0	0	0	0	0
Hunk	1.65308e-10	0.479824	0.387	0.146	3.5533e-06	0	0	0	0	0	0	0	0	0	0	0	0
1700020I14Rik	1.68196e-10	0.551356	0.69	0.436	3.61537e-06	0	0	0	0	0	0	0	0	0	0	0	0
Flrt2	1.71564e-10	0.514578	0.274	0.08	3.68777e-06	0	0	0	0	0	0	0	0	0	0	0	0
Tacc1	1.76526e-10	-0.764812	0.31	0.521	3.79443e-06	0	0	0	0	0	0	0	0	1	0	0	0
Eef1b2	1.82447e-10	-0.393704	0.97	0.992	3.92171e-06	0	0	0	0	0	0	0	0	0	0	0	0
Atp6v1g1	2.00557e-10	-0.486865	0.744	0.819	4.31098e-06	0	0	0	0	0	0	0	0	0	0	0	0
Timp3	2.74621e-10	0.562372	0.482	0.221	5.90299e-06	0	0	0	0	0	0	0	0	0	0	0	0
Usp29	2.76788e-10	0.530941	0.595	0.319	5.94955e-06	0	0	0	0	0	0	0	0	0	0	0	0
Nup62cl	2.78422e-10	-0.710128	0.274	0.533	5.98467e-06	0	0	0	0	0	0	0	0	0	0	0	0
Sat2	2.91644e-10	-0.658584	0.565	0.711	6.26889e-06	0	0	0	0	0	0	0	0	0	0	0	0
Kyat3	3.1593e-10	0.653591	0.405	0.173	6.79092e-06	0	0	0	0	0	0	0	0	0	0	0	0
Snca	3.18055e-10	0.543408	0.333	0.113	6.83658e-06	0	0	0	0	0	0	0	0	0	0	0	0
Fxyd6	3.20639e-10	-0.601601	0.69	0.781	6.89213e-06	0	0	0	0	0	0	0	0	0	0	0	0
Gabra4	3.33399e-10	0.560603	0.315	0.108	7.1664e-06	0	0	0	0	0	0	1	0	0	0	0	0
Smoc2	3.38021e-10	-0.63933	0.083	0.299	7.26576e-06	0	1	0	0	0	0	0	1	0	0	0	0
Lrp1	3.41165e-10	0.59023	0.506	0.27	7.33334e-06	0	0	0	0	0	0	0	0	0	0	0	0
Cnr1	3.41525e-10	0.301314	0.155	0.02	7.34107e-06	0	0	0	0	0	0	0	0	1	0	0	0
Bex2	3.42009e-10	-0.728185	0.756	0.848	7.35149e-06	0	0	0	0	0	0	0	0	0	0	0	0
Ildr2	3.44345e-10	0.535595	0.244	0.062	7.40169e-06	0	0	0	0	0	0	0	0	0	0	0	0
Wdfy3	3.54024e-10	0.474419	0.464	0.207	7.60975e-06	0	1	0	0	0	0	0	1	0	0	1	1
Vapa	3.78799e-10	-0.363166	0.917	0.867	8.14229e-06	0	0	0	0	0	0	0	0	1	0	0	0
Cdkn1b	4.03187e-10	0.642045	0.399	0.197	8.66651e-06	0	0	0	0	0	0	0	0	0	0	0	0
Slc25a3	4.22489e-10	-0.39681	0.929	0.96	9.0814e-06	0	0	0	0	0	0	0	0	0	0	0	0
Txnip	4.59573e-10	0.474228	0.327	0.11	9.87853e-06	1	1	0	0	0	0	0	0	0	0	0	0
Son	4.65346e-10	0.379275	0.988	0.951	1.00026e-05	0	0	0	0	1	0	0	0	0	0	0	0
Aard	4.71418e-10	-0.706397	0.655	0.801	1.01331e-05	0	0	0	0	0	0	0	0	0	0	0	0
Phb2	5.41035e-10	-0.511244	0.679	0.82	1.16295e-05	0	0	0	0	0	0	0	0	0	0	0	0
Zfhx3	5.81904e-10	0.528012	0.625	0.356	1.2508e-05	0	0	0	0	0	0	0	0	0	0	1	0
Tshz1	6.02241e-10	0.499533	0.577	0.306	1.29452e-05	0	0	0	0	0	0	0	0	0	0	0	0
Il6st	6.19183e-10	0.651909	0.405	0.182	1.33093e-05	1	0	0	0	0	0	0	0	0	0	0	0
1810037I17Rik	6.56107e-10	-0.575184	0.595	0.738	1.4103e-05	0	0	0	0	0	0	0	0	0	0	0	0
Actb	6.59894e-10	-0.389868	1	0.999	1.41844e-05	0	0	0	0	0	0	0	0	0	0	0	0
Sdc2	6.70946e-10	0.509471	0.351	0.128	1.4422e-05	0	0	0	0	0	0	0	0	0	0	1	0
Lamb1	6.71405e-10	0.446872	0.631	0.356	1.44318e-05	0	0	0	0	0	0	0	0	0	0	0	0
Ttc3	7.10927e-10	0.454199	0.911	0.775	1.52814e-05	0	0	0	0	0	0	0	0	0	0	0	0
Itga4	7.23213e-10	0.61013	0.31	0.106	1.55455e-05	1	0	0	0	0	0	0	0	0	0	0	0
Frmd6	7.3478e-10	0.468428	0.244	0.07	1.57941e-05	1	0	0	0	0	0	0	0	0	0	0	0
Pgp	7.6537e-10	-0.539207	0.679	0.798	1.64516e-05	0	1	0	0	0	0	0	0	0	0	0	0
Minos1	8.35306e-10	-0.534331	0.643	0.785	1.79549e-05	0	0	0	0	0	0	0	0	0	0	0	0
Piezo1	8.45693e-10	0.478089	0.327	0.113	1.81782e-05	0	0	0	0	0	0	0	0	0	0	0	0
Ece1	8.53263e-10	0.538052	0.476	0.223	1.83409e-05	0	0	0	0	0	0	0	0	0	0	0	0
Ran	9.10309e-10	-0.445459	0.923	0.961	1.95671e-05	0	0	0	0	0	0	0	0	0	0	0	0
Slit2	9.90865e-10	0.396014	0.214	0.048	2.12986e-05	0	0	0	0	0	0	0	0	0	0	0	0
Eif4b	1.00784e-09	0.501207	0.839	0.614	2.16635e-05	0	0	0	0	0	0	0	0	0	0	0	0
Wnt5a	1.02594e-09	0.385583	0.232	0.057	2.20525e-05	0	0	0	0	0	0	0	0	0	0	1	0
Arrdc3	1.08574e-09	0.479956	0.47	0.218	2.3338e-05	0	0	0	0	0	0	1	0	0	1	0	0
Ubr5	1.19722e-09	0.48163	0.637	0.375	2.57341e-05	0	2	0	0	0	0	0	0	0	0	0	0
Ptprj	1.30106e-09	0.392831	0.196	0.04	2.79664e-05	0	0	0	0	0	0	0	0	0	0	0	0
Spcs1	1.35193e-09	-0.424613	0.613	0.672	2.90598e-05	0	0	0	0	0	0	0	0	0	0	0	0
Col6a2	1.3651e-09	0.36692	0.19	0.037	2.93429e-05	0	0	0	0	0	0	0	0	0	0	0	0
4932438A13Rik	1.41497e-09	0.487079	0.423	0.182	3.04148e-05	0	0	0	0	0	0	0	0	0	1	0	0
Uhrf1bp1l	1.50506e-09	0.550496	0.72	0.469	3.23512e-05	0	0	0	0	0	0	0	0	0	0	0	0
Ncor1	1.66913e-09	0.489137	0.857	0.662	3.5878e-05	0	0	0	0	0	0	0	0	0	0	0	0
Sema5a	1.76994e-09	0.616879	0.631	0.406	3.80448e-05	1	0	0	0	0	0	0	0	0	0	0	0
Atp5o.1	1.78494e-09	-0.496708	0.798	0.875	3.83674e-05	0	0	0	0	0	0	0	0	0	0	0	0
Arhgap21	1.87797e-09	0.555811	0.571	0.322	4.03669e-05	0	0	0	0	0	0	0	1	0	0	0	0
Sec61g	1.99397e-09	-0.365401	0.893	0.908	4.28603e-05	0	0	0	0	0	0	0	0	0	0	0	0
Cebpd	2.02332e-09	-0.720894	0.399	0.616	4.34912e-05	0	0	0	0	0	0	0	0	0	0	0	0
Zfp503	2.17866e-09	0.403774	0.345	0.13	4.68302e-05	0	0	0	0	0	0	0	0	0	0	0	0
Sumo2	2.22233e-09	-0.406753	0.911	0.922	4.7769e-05	0	0	0	0	0	0	0	0	0	0	0	0
Slc25a5	2.25061e-09	-0.546704	0.631	0.751	4.83768e-05	0	0	0	0	0	0	0	0	0	0	0	0
Col9a3	2.35695e-09	-0.729125	0.25	0.497	5.06626e-05	0	0	0	0	0	0	0	0	0	0	0	0
Uqcrh	2.62571e-09	-0.438519	0.893	0.931	5.64396e-05	0	0	0	0	0	0	0	0	0	0	0	0
Wnk1	2.68376e-09	0.481733	0.827	0.652	5.76874e-05	0	0	1	0	0	0	0	1	0	0	0	0
Rnf43	2.93721e-09	0.263982	0.131	0.015	6.31352e-05	0	0	0	0	0	0	0	0	0	0	0	0
Xiap	2.96581e-09	0.353513	0.518	0.274	6.37501e-05	0	0	1	0	0	0	0	0	0	0	0	0
Mmp2	3.05127e-09	-0.637813	0.196	0.404	6.5587e-05	0	0	0	0	0	0	0	0	0	0	0	0
Nrep	3.07432e-09	0.444089	0.756	0.499	6.60825e-05	0	0	0	0	0	1	0	0	0	0	0	0
Dapk1	3.14528e-09	0.616026	0.571	0.336	6.76078e-05	0	0	0	0	0	0	0	0	0	0	0	0
Oaz1	3.64581e-09	-0.434014	0.917	0.967	7.83666e-05	0	0	0	0	0	0	0	0	0	0	0	0
Sema5b	3.73014e-09	0.534854	0.345	0.134	8.01793e-05	0	0	0	0	0	0	0	0	0	0	0	0
Gnas	3.92861e-09	-0.330911	0.994	0.993	8.44454e-05	0	0	0	0	0	0	0	0	0	0	0	0
Col12a1	4.03195e-09	0.549399	0.292	0.101	8.66667e-05	0	0	0	0	0	0	0	0	0	0	1	0
Kcnk2	4.11588e-09	-0.813674	0.22	0.412	8.84709e-05	0	0	0	0	0	0	1	0	0	0	0	0
Pygb	4.22512e-09	0.523582	0.494	0.254	9.0819e-05	0	0	0	0	0	0	0	0	0	0	0	0
Pkm	4.39139e-09	-0.44932	0.845	0.9	9.43929e-05	0	0	0	0	0	0	0	0	0	0	0	0
Tnrc18	4.55201e-09	0.530152	0.875	0.705	9.78455e-05	0	0	0	0	0	0	0	0	0	0	0	0
Nkd1	4.56955e-09	0.512562	0.375	0.158	9.82225e-05	0	0	0	0	0	0	0	0	0	0	0	0
Twsg1	4.7559e-09	0.481149	0.53	0.277	0.000102228	0	0	0	0	0	0	0	0	0	0	0	0
Col1a2	4.90788e-09	0.71898	0.452	0.241	0.000105495	0	0	0	0	0	0	0	0	0	1	0	0
CT025619.1	5.06955e-09	0.446161	0.446	0.207	0.00010897	0	0	0	0	0	0	0	0	0	0	0	0
Fat4	5.39014e-09	0.3125	0.185	0.039	0.000115861	1	0	0	0	0	0	0	0	0	0	0	0
Ndufb10	5.61119e-09	-0.559278	0.333	0.562	0.000120613	0	0	0	0	0	0	0	0	0	0	0	0
Eif4a1	5.62643e-09	-0.364171	0.952	0.971	0.00012094	0	0	0	0	0	0	0	0	0	0	0	0
Zcchc7	5.88548e-09	0.440937	0.726	0.471	0.000126508	0	0	0	0	0	0	0	0	0	0	0	0
Ppp1r16b	5.94658e-09	-0.591602	0.125	0.346	0.000127822	0	0	0	0	0	0	0	0	0	0	0	0
Tcf12	6.00324e-09	0.476737	0.821	0.604	0.00012904	0	0	0	0	0	0	0	0	0	0	0	0
Grpel1	6.66871e-09	-0.573915	0.298	0.52	0.000143344	0	0	0	0	0	0	0	0	0	0	0	0
Srgap2	6.86195e-09	0.530729	0.423	0.198	0.000147498	0	0	0	0	0	0	0	0	0	0	0	0
Serpine2	7.1499e-09	-0.641534	0.44	0.586	0.000153687	0	0	0	0	0	0	0	0	0	0	0	0
Siglece	7.42625e-09	-0.351394	0.006	0.141	0.000159627	0	0	0	0	0	0	0	0	0	0	0	0
Cst9	7.71929e-09	-0.996273	0.399	0.569	0.000165926	0	0	0	0	0	0	0	0	0	0	0	0
Tns3	8.19862e-09	0.499197	0.78	0.609	0.000176229	0	0	0	0	0	0	0	0	0	0	0	0
Rab11fip2	8.75065e-09	0.508825	0.583	0.339	0.000188095	0	0	0	0	1	0	0	0	0	0	0	1
4930523C07Rik	8.7706e-09	0.468186	0.19	0.048	0.000188524	0	0	0	0	0	0	0	0	0	0	0	0
Map1lc3b	9.41699e-09	-0.520507	0.613	0.774	0.000202418	0	0	0	0	0	0	0	0	0	0	0	0
Dad1	9.45199e-09	-0.411195	0.798	0.83	0.00020317	0	0	0	0	0	0	0	0	0	0	0	0
Tspan4	9.64595e-09	-0.515651	0.024	0.181	0.00020734	0	0	0	0	0	0	0	0	0	0	0	0
Prrc2a	9.92239e-09	0.502832	0.75	0.569	0.000213282	0	0	0	0	0	0	0	0	0	0	0	0
Rangap1	1.0241e-08	-0.587807	0.381	0.543	0.000220131	0	0	0	0	0	0	0	0	0	0	0	0
Psmd4	1.03507e-08	-0.470911	0.732	0.809	0.000222488	0	0	0	0	0	0	0	0	0	0	0	0
Psma5	1.06137e-08	-0.50931	0.536	0.682	0.000228142	0	0	0	0	0	0	0	0	0	0	0	0
Tmem171	1.06138e-08	0.449001	0.19	0.045	0.000228143	0	0	0	0	0	0	0	0	0	0	0	0
Fau	1.06981e-08	-0.278854	1	0.999	0.000229955	0	0	0	0	0	0	0	0	0	0	0	0
Usp40	1.09647e-08	0.4982	0.411	0.189	0.000235686	0	0	0	0	0	0	0	0	0	0	0	0
Ndufb11	1.21001e-08	-0.557369	0.613	0.754	0.000260092	0	0	0	0	0	0	0	0	0	0	0	0
Cpe	1.26503e-08	0.549028	0.661	0.441	0.000271918	0	0	0	0	0	0	0	0	0	0	0	0
E330013P04Rik	1.40191e-08	0.539546	0.446	0.219	0.000301341	0	0	0	0	0	0	0	0	0	0	0	0
Ssr4	1.44592e-08	-0.503085	0.571	0.686	0.000310801	0	0	0	0	0	0	0	0	0	0	0	0
Tpst2	1.53691e-08	0.422567	0.304	0.109	0.000330359	0	0	0	0	0	0	0	0	0	0	0	0
H2afj	1.61523e-08	-0.521106	0.607	0.737	0.000347195	0	0	0	0	0	0	0	0	0	0	0	0
A230057D06Rik	1.65492e-08	0.330601	0.196	0.047	0.000355725	0	0	0	0	0	0	0	0	0	0	0	0
Cdon	1.68086e-08	0.468283	0.399	0.177	0.000361301	0	0	0	0	0	0	0	0	0	0	0	0
Scand1	1.92987e-08	-0.458189	0.679	0.791	0.000414826	0	0	0	0	0	0	0	0	0	0	0	0
Arfgef1	1.96304e-08	0.517582	0.589	0.358	0.000421954	0	0	0	0	0	0	1	0	0	0	0	0
S100pbp	2.04469e-08	0.433407	0.429	0.201	0.000439506	0	0	0	0	0	0	0	0	0	0	0	0
Aldoa	2.09169e-08	-0.384818	0.869	0.868	0.000449609	0	0	0	0	0	0	0	0	0	0	0	0
Dok1	2.21494e-08	-0.521377	0.101	0.303	0.000476102	0	0	0	0	0	0	0	0	0	0	0	0
D17Wsu92e	2.29863e-08	0.428163	0.518	0.275	0.00049409	0	0	0	0	0	0	0	0	0	0	0	0
Ints6l	2.31672e-08	0.454971	0.22	0.073	0.000497979	0	0	0	0	0	0	0	0	0	0	0	0
Sned1	2.3388e-08	0.294149	0.143	0.023	0.000502724	0	0	0	0	0	0	0	0	0	0	0	0
Magoh	2.37352e-08	-0.483486	0.476	0.626	0.000510187	0	0	0	0	0	0	0	0	0	0	0	0
Rcan1	2.46865e-08	-0.630713	0.214	0.431	0.000530637	0	0	0	0	0	0	0	0	0	0	0	0
Tab2	2.47153e-08	0.419646	0.69	0.443	0.000531255	0	0	0	0	0	0	0	0	0	0	0	0
Hmgb1	2.50854e-08	-0.40085	0.94	0.959	0.00053921	0	0	0	0	0	0	0	0	0	0	0	0
Nudt4	2.62809e-08	-0.593236	0.464	0.617	0.000564908	0	0	0	0	0	0	0	0	0	0	0	0
Lrrc75b	2.79918e-08	0.333784	0.149	0.025	0.000601685	0	0	0	0	0	0	0	0	0	0	0	0
Exoc3l2	2.91471e-08	0.353172	0.226	0.064	0.000626517	0	0	0	0	0	0	0	0	0	0	0	0
Ppm1l	2.92339e-08	0.406021	0.262	0.085	0.000628382	0	0	0	0	0	0	0	0	0	0	0	0
U2af1	2.96897e-08	-0.451286	0.679	0.769	0.000638179	0	0	0	0	0	0	0	0	0	0	0	0
Slc30a5	3.24649e-08	0.619745	0.494	0.289	0.000697833	0	0	0	0	0	0	0	0	1	0	0	0
Setbp1	3.54302e-08	0.302296	0.149	0.027	0.000761573	0	0	0	0	0	0	0	0	0	0	0	0
Nedd8	3.61227e-08	-0.40846	0.815	0.891	0.000776458	0	0	0	0	0	0	0	0	0	0	0	0
Mtss1l	3.62169e-08	-0.616714	0.363	0.574	0.000778481	0	0	1	0	0	0	0	0	0	0	0	0
Ninl	3.64682e-08	0.277549	0.208	0.059	0.000783884	0	0	0	0	0	0	0	0	0	0	0	0
Tulp3	3.68087e-08	0.404561	0.375	0.164	0.000791203	0	0	0	0	0	0	0	0	0	0	0	0
Serpinb6a	3.81615e-08	-0.467518	0.905	0.874	0.000820282	0	0	0	0	0	0	0	0	0	0	0	0
Pax8	4.10524e-08	0.294937	0.149	0.027	0.000882421	0	0	0	0	0	0	0	0	0	0	0	0
Pbxip1	4.23571e-08	0.310692	0.244	0.077	0.000910466	0	0	0	0	0	0	0	0	0	0	0	0
Tgif2	4.24857e-08	0.528497	0.399	0.191	0.00091323	0	0	0	0	0	0	0	0	0	0	0	0
Tinagl1	4.3307e-08	-0.567458	0.131	0.279	0.000930883	0	0	0	0	0	0	0	0	0	0	0	0
Dync2h1	4.60279e-08	0.380766	0.274	0.094	0.000989369	0	0	0	0	0	0	0	0	0	0	0	0
Gm47283	4.6093e-08	-0.498731	0.56	0.703	0.000990768	0	0	0	0	0	0	0	0	0	0	0	0
Ptpn4	4.77986e-08	0.472491	0.399	0.186	0.00102743	2	0	0	0	0	0	0	0	0	0	0	0
Cdkn1c	4.84223e-08	0.474895	0.97	0.88	0.00104084	0	0	0	0	0	0	0	0	0	0	1	0
Tomm20	5.10707e-08	-0.447462	0.798	0.878	0.00109777	0	0	0	0	0	0	0	0	0	0	0	0
Ermp1	5.15669e-08	0.390583	0.321	0.126	0.00110843	0	0	0	0	0	0	0	0	0	0	0	0
Fosb	5.3633e-08	0.652914	0.321	0.14	0.00115284	0	0	0	0	0	0	0	1	0	0	0	0
Tnrc6a	5.49407e-08	0.41481	0.732	0.499	0.00118095	0	1	0	0	0	0	0	1	0	0	0	0
Agrn	5.66393e-08	0.40609	0.411	0.193	0.00121746	0	0	0	0	0	0	0	0	0	0	0	0
Trank1	5.69217e-08	0.498657	0.661	0.426	0.00122353	0	0	0	0	0	0	0	0	0	0	0	0
Sorl1	6.05886e-08	0.346137	0.381	0.174	0.00130235	0	1	0	0	0	0	0	0	1	1	0	1
Fyco1	6.17925e-08	0.401363	0.244	0.077	0.00132823	1	1	0	0	0	0	0	0	0	0	0	0
Zim1	6.74696e-08	0.416243	0.518	0.283	0.00145026	0	0	0	0	0	0	0	0	0	0	0	0
Fus	6.9388e-08	0.382555	0.917	0.876	0.0014915	0	0	0	0	0	0	0	0	0	0	0	0
Mpc2	7.18259e-08	-0.535555	0.435	0.585	0.0015439	0	0	0	0	0	0	0	0	0	0	0	0
Rasd1	7.39015e-08	0.284258	0.119	0.016	0.00158851	1	0	0	0	0	0	0	0	0	0	0	0
Igfbp3	7.41545e-08	0.659833	0.405	0.19	0.00159395	0	0	0	0	0	0	1	0	0	0	0	0
Dctn3	7.93001e-08	-0.513531	0.351	0.517	0.00170456	0	0	0	0	0	0	0	0	0	0	0	0
2010107E04Rik	8.30019e-08	-0.45839	0.643	0.763	0.00178413	0	0	0	0	0	0	0	0	0	0	0	0
Wls	9.08647e-08	0.498581	0.56	0.347	0.00195314	0	0	0	0	0	0	0	0	0	0	0	0
Gm47101	9.23732e-08	0.521401	0.869	0.725	0.00198556	0	0	0	0	0	0	0	0	0	0	0	0
Gabpb2	9.27382e-08	0.303195	0.321	0.136	0.00199341	0	0	0	0	0	0	0	0	0	0	0	0
Mrpl21	9.60666e-08	-0.497853	0.363	0.512	0.00206495	0	0	0	0	0	0	0	0	0	0	0	0
D10Wsu102e	9.71595e-08	-0.593331	0.732	0.786	0.00208844	0	0	0	0	0	0	0	0	0	0	0	0
Aff3	9.94231e-08	0.491414	0.536	0.315	0.0021371	0	0	0	0	0	0	0	0	0	0	0	0
Psma7	9.9778e-08	-0.398318	0.857	0.903	0.00214473	0	0	0	0	0	0	0	0	0	0	0	0
Calm1	1.01269e-07	-0.372334	0.851	0.936	0.00217677	0	0	0	0	0	0	1	0	0	0	0	0
Tenm4	1.0266e-07	0.522109	0.399	0.194	0.00220668	0	0	0	0	1	0	0	0	0	0	0	0
Igfbp2	1.04928e-07	0.584406	0.571	0.352	0.00225543	0	0	0	0	0	0	0	0	0	0	0	0
Mast4	1.06763e-07	0.511415	0.554	0.358	0.00229486	0	0	0	0	0	0	0	0	0	1	0	0
Ankrd46	1.07207e-07	0.443119	0.357	0.156	0.0023044	0	0	0	0	0	0	0	0	0	0	0	0
Med19	1.13107e-07	-0.540865	0.482	0.612	0.00243124	0	0	0	0	0	0	0	0	0	0	0	0
Dmrta1	1.17079e-07	0.366475	0.321	0.132	0.00251662	0	0	0	0	0	0	0	0	0	0	0	0
Tmem14c	1.18578e-07	-0.384279	0.714	0.758	0.00254884	0	0	0	0	0	0	0	0	0	0	0	0
Eny2	1.22154e-07	-0.433885	0.583	0.717	0.00262571	0	0	0	0	0	0	0	0	0	0	0	0
Eif2s2	1.29544e-07	-0.422048	0.839	0.871	0.00278456	0	0	0	0	0	0	0	0	0	0	0	0
Ddit4	1.29956e-07	-0.571368	0.512	0.66	0.00279341	0	0	0	0	0	0	0	0	0	0	0	0
Fam120a	1.30078e-07	0.419021	0.589	0.352	0.00279603	0	0	0	0	0	0	0	0	0	0	0	0
Lsm6	1.32419e-07	-0.494634	0.339	0.495	0.00284634	0	0	1	0	0	0	0	0	0	0	0	0
Pkig	1.35722e-07	-0.475241	0.637	0.749	0.00291733	0	0	0	0	0	0	0	0	0	0	0	0
Vcan	1.40498e-07	0.674121	0.613	0.455	0.00302001	0	0	0	0	0	0	0	0	0	0	0	0
Antxr1	1.42283e-07	0.288635	0.244	0.085	0.00305838	0	0	0	0	0	0	0	0	0	0	0	0
Gtf2a1	1.43924e-07	0.511197	0.589	0.372	0.00309364	0	0	0	0	1	0	1	0	0	0	1	0
Ahdc1	1.44331e-07	0.406651	0.393	0.184	0.00310239	0	0	0	0	0	0	0	0	0	0	0	0
Eif3h	1.50153e-07	-0.384018	0.696	0.757	0.00322754	0	0	0	0	0	0	0	0	0	0	0	0
Sh3pxd2b	1.51842e-07	0.289635	0.25	0.088	0.00326383	0	0	0	0	0	0	0	0	0	0	0	0
Rnf181	1.65322e-07	-0.46822	0.619	0.717	0.0035536	0	0	0	0	0	0	0	0	0	0	0	0
Add3	1.65638e-07	0.342472	0.387	0.185	0.00356038	0	0	0	0	1	0	0	0	1	0	0	0
Slf2	1.68949e-07	0.380893	0.512	0.283	0.00363157	0	0	0	0	0	0	0	0	0	0	0	0
Uqcrq	1.69931e-07	-0.393821	0.744	0.785	0.00365268	0	0	0	0	0	0	0	0	0	0	0	0
Wt1	1.70148e-07	0.369629	0.976	0.928	0.00365733	0	0	0	0	0	0	0	0	0	0	0	0
Txn1	1.7344e-07	-0.401848	0.845	0.89	0.00372809	0	0	0	0	0	0	0	0	0	0	0	0
Psma3	1.76569e-07	-0.279961	0.875	0.839	0.00379534	0	0	0	0	0	0	0	0	0	0	0	0
Bptf	1.81074e-07	0.428765	0.708	0.483	0.00389219	0	0	0	0	0	0	0	1	0	0	0	0
Phip	1.84236e-07	0.404223	0.762	0.541	0.00396015	0	1	0	0	0	0	0	0	1	0	0	0
Zc3hav1	1.86584e-07	-0.553965	0.167	0.363	0.00401061	0	0	0	0	0	0	0	0	0	0	0	0
Etl4	1.98474e-07	0.369498	0.625	0.39	0.0042662	0	0	0	0	0	0	1	0	0	0	0	0
Ndrg1	2.01341e-07	0.423363	0.161	0.037	0.00432781	0	0	0	0	0	0	0	0	0	0	0	0
Nptxr	2.03207e-07	0.260932	0.173	0.044	0.00436793	0	0	0	0	0	0	0	0	0	0	0	0
Psmc2	2.12445e-07	-0.505361	0.399	0.576	0.0045665	0	0	0	0	0	0	0	0	0	0	0	0
Hnrnpul2	2.12736e-07	0.470521	0.607	0.386	0.00457276	0	0	0	0	0	0	1	0	0	0	0	0
Birc6	2.14884e-07	0.500765	0.661	0.459	0.00461894	0	0	0	0	0	0	0	0	0	0	0	0
Ywhaz	2.15508e-07	0.379709	0.869	0.747	0.00463234	0	0	0	0	0	0	0	0	0	0	0	0
Npm1	2.17693e-07	-0.267128	1	0.997	0.00467931	0	0	0	0	0	0	0	0	0	0	0	0
Ago2	2.1876e-07	0.432392	0.69	0.475	0.00470224	0	1	0	0	0	0	0	1	0	0	0	1
Glg1	2.19653e-07	0.471047	0.661	0.461	0.00472144	0	0	0	0	0	0	0	0	0	0	0	0
1700025G04Rik	2.21613e-07	0.328215	0.292	0.114	0.00476357	0	0	0	0	0	0	0	0	0	0	0	0
Igdcc3	2.23141e-07	0.32588	0.256	0.089	0.00479641	0	0	0	0	0	0	0	0	0	0	0	0
Cdo1	2.23999e-07	-0.50291	0.101	0.27	0.00481486	0	0	0	0	0	0	0	0	0	0	0	0
Arid1b	2.24678e-07	0.464688	0.524	0.305	0.00482946	0	0	0	0	0	0	0	0	0	1	1	0
Atp6v0e	2.26636e-07	-0.491318	0.667	0.787	0.00487154	0	0	0	0	0	0	0	0	0	0	0	0
Hsp90ab1	2.4754e-07	-0.261179	1	1	0.00532087	0	0	0	0	0	0	0	0	0	0	0	0
Tmem131l	2.50774e-07	0.482298	0.435	0.227	0.00539039	0	0	0	0	0	0	0	0	0	0	0	0
Bahcc1	2.58152e-07	0.351886	0.363	0.165	0.00554898	0	0	0	0	0	0	0	0	0	1	0	0
Rell1	2.58657e-07	0.304812	0.196	0.055	0.00555983	0	1	0	0	0	0	0	0	0	0	0	0
Mall	2.67144e-07	-0.517287	0.125	0.314	0.00574227	0	0	0	0	0	0	0	0	0	0	0	0
Prrc1	2.74863e-07	0.383213	0.369	0.169	0.00590818	0	0	0	0	0	0	0	0	0	0	0	0
2023-09-09	2.75155e-07	0.427976	0.792	0.621	0.00591446	0	0	0	0	0	0	0	0	0	0	0	0
Ckb	2.80524e-07	-0.655034	0.125	0.307	0.00602985	0	0	0	0	0	0	0	0	0	0	0	0
Uck2	2.83699e-07	-0.526909	0.286	0.467	0.00609811	0	0	0	0	0	0	0	0	0	0	0	0
Smim10l2a	2.93968e-07	0.442794	0.19	0.052	0.00631885	0	0	0	0	0	0	0	0	0	0	0	0
Tomm22	2.94083e-07	-0.443592	0.524	0.672	0.00632132	0	0	0	0	0	0	0	0	0	0	0	0
2023-09-07	2.9437e-07	-0.464923	0.75	0.848	0.00632748	0	0	1	0	0	0	0	1	0	0	0	0
Ube2s	2.98703e-07	-0.438418	0.679	0.757	0.00642062	0	0	0	0	0	0	0	0	0	0	0	0
Fos	3.18734e-07	0.512967	0.333	0.146	0.00685118	0	0	0	0	0	0	0	0	0	0	0	0
Sema7a	3.18923e-07	0.462853	0.405	0.198	0.00685524	1	0	0	0	0	0	0	0	0	0	0	0
Ash1l	3.32118e-07	0.441482	0.667	0.447	0.00713888	0	0	0	0	0	0	0	0	0	0	0	0
Lima1	3.38895e-07	-0.541852	0.411	0.556	0.00728456	1	0	0	0	0	0	0	0	0	0	0	0
Vdac2	3.41477e-07	-0.445188	0.661	0.737	0.00734006	0	0	0	0	0	0	0	0	0	0	0	0
Smg7	3.42211e-07	0.251463	0.381	0.195	0.00735582	0	0	0	0	0	0	0	0	0	0	0	0
Ndufa11	3.50391e-07	-0.421637	0.696	0.806	0.00753165	0	0	0	0	0	0	0	0	0	0	0	0
Clasp1	3.50633e-07	0.442847	0.476	0.262	0.00753685	0	0	0	0	0	0	0	0	0	0	0	0
Ndufv1	3.56903e-07	-0.443648	0.405	0.523	0.00767164	0	0	0	0	0	0	0	0	0	0	0	0
Spin2c	3.69315e-07	-0.295629	0.012	0.118	0.00793843	0	0	0	0	0	0	0	0	0	0	0	0
Specc1l	3.74779e-07	0.399718	0.476	0.258	0.00805587	0	0	0	0	0	0	0	0	0	0	0	0
Lasp1	3.83703e-07	0.474858	0.53	0.307	0.0082477	0	0	0	0	0	0	0	0	0	0	0	0
Lpp	3.85216e-07	0.444416	0.536	0.311	0.00828021	0	0	0	0	1	0	1	0	0	0	1	0
4930447C04Rik	3.98024e-07	0.257778	0.137	0.027	0.00855553	0	0	0	0	0	0	0	0	0	0	0	0
Dnaja1	4.05265e-07	-0.299239	0.958	0.963	0.00871118	0	0	0	0	0	0	0	0	0	0	0	0
Epb41l3	4.09933e-07	0.290724	0.185	0.049	0.00881152	0	0	0	0	0	0	0	0	0	0	0	0
Arhgap32	4.09955e-07	0.32378	0.256	0.094	0.00881197	0	0	0	0	0	0	0	0	0	0	0	0
Stc2	4.12799e-07	-0.532149	0.083	0.25	0.00887311	0	0	0	0	0	0	1	0	0	0	0	0
Purb	4.16711e-07	0.299869	0.726	0.503	0.0089572	1	1	0	0	0	0	0	0	0	0	0	0
Rras2	4.36307e-07	0.437875	0.554	0.338	0.00937842	0	0	0	0	0	0	0	0	0	0	0	0
Cdc42se2	4.41961e-07	-0.512249	0.571	0.701	0.00949995	0	0	0	0	0	0	0	0	0	0	0	0
Dhcr24	4.48278e-07	0.438246	0.435	0.225	0.00963574	0	0	0	0	0	0	0	0	0	0	0	0
Gprasp1	4.6427e-07	0.447335	0.482	0.273	0.00997947	0	0	0	0	0	0	0	0	0	0	0	0
Arpc1a	4.65013e-07	-0.4508	0.631	0.734	0.00999544	0	0	0	0	0	0	0	0	0	0	0	0
Nfia	4.65106e-07	0.498886	0.696	0.507	0.00999746	0	0	0	0	0	0	0	1	1	0	1	1
Sumo1	4.71782e-07	-0.421472	0.625	0.741	0.010141	0	0	0	0	0	0	0	0	0	0	0	0
Sp1	4.73056e-07	0.500174	0.381	0.205	0.0101683	0	1	0	0	0	0	0	0	0	0	0	1
Stat3	4.73641e-07	0.338808	0.298	0.122	0.0101809	0	2	0	0	0	0	0	0	0	0	0	0
Bcl2l2	4.78788e-07	0.322562	0.214	0.066	0.0102916	0	1	0	0	0	0	0	0	0	0	0	0
Vdac1	4.8434e-07	-0.354118	0.78	0.827	0.0104109	0	0	0	0	0	0	0	0	0	0	0	0
Arpc3	4.91104e-07	-0.476316	0.423	0.614	0.0105563	0	0	0	0	0	0	0	0	0	0	0	0
Nsd1	4.96646e-07	0.383095	0.857	0.709	0.0106754	0	0	0	0	0	0	0	0	0	0	0	0
Abr	4.9712e-07	0.402356	0.321	0.137	0.0106856	0	0	0	0	0	0	1	0	0	0	0	0
Sacs	5.06712e-07	0.274392	0.232	0.08	0.0108918	1	0	0	0	0	0	0	0	0	0	0	0
Ptprs	5.11692e-07	0.472963	0.583	0.388	0.0109988	0	0	0	0	0	0	0	0	0	0	0	0
Atf7ip	5.18258e-07	0.475627	0.601	0.38	0.0111399	0	1	0	0	0	0	0	1	0	0	0	0
Cyth3	5.42744e-07	0.383813	0.393	0.191	0.0116663	0	0	0	0	0	0	0	0	0	0	0	0
Myh10	5.50282e-07	0.446295	0.631	0.43	0.0118283	0	0	0	0	0	0	0	0	0	0	0	0
Peg3	5.61597e-07	0.36213	0.994	0.973	0.0120715	0	0	0	0	0	0	0	0	0	0	0	0
Plat	5.67143e-07	-0.615722	0.452	0.632	0.0121907	0	0	0	0	0	0	0	0	0	0	0	0
Cds2	5.69716e-07	0.372944	0.304	0.125	0.0122461	0	0	0	0	0	0	0	0	0	0	0	0
Ralgapa1	5.73505e-07	0.398759	0.399	0.198	0.0123275	0	0	0	0	0	0	0	0	0	0	0	0
Camkk2	5.76574e-07	-0.439751	0.554	0.608	0.0123935	0	0	0	0	0	0	0	0	0	0	0	0
Dsc2	5.84393e-07	0.366743	0.286	0.113	0.0125615	0	0	0	0	0	0	0	0	0	1	0	0
Tra2a	5.90608e-07	0.390352	0.798	0.59	0.0126951	0	0	0	0	0	0	0	0	0	0	0	0
Slc38a2	6.10145e-07	0.44688	0.804	0.668	0.0131151	0	0	0	0	0	0	0	0	0	0	1	0
Sntb2	6.2134e-07	-0.509308	0.476	0.614	0.0133557	0	1	0	0	0	0	0	0	0	0	0	0
Qser1	6.22975e-07	0.312054	0.423	0.225	0.0133908	0	0	0	0	0	0	0	0	0	0	1	0
Bag1	6.53432e-07	-0.41345	0.613	0.698	0.0140455	0	0	0	0	0	0	0	0	0	0	0	0
Cox5b	6.60332e-07	-0.449385	0.786	0.88	0.0141938	0	0	0	0	0	0	0	0	0	0	0	0
Ext1	6.63384e-07	0.434168	0.363	0.173	0.0142594	0	0	0	0	0	0	0	0	0	0	1	0
Pdcd5	6.72763e-07	-0.407606	0.768	0.835	0.014461	0	0	0	0	0	0	0	0	0	0	0	0
Ankfy1	6.77558e-07	0.313333	0.315	0.137	0.0145641	0	2	0	0	0	0	0	0	0	0	0	0
Mrpl42	6.84862e-07	-0.483333	0.429	0.6	0.0147211	0	0	0	0	0	0	0	0	0	0	0	0
Zfp277	6.89991e-07	0.454819	0.542	0.334	0.0148314	0	0	0	0	0	0	0	0	0	0	0	0
Atp13a3	7.22871e-07	0.467292	0.482	0.299	0.0155381	0	0	0	0	0	0	0	0	0	0	0	0
Prr12	7.25295e-07	0.304485	0.363	0.176	0.0155902	0	0	1	0	0	0	0	0	0	0	0	0
Gga2	7.37604e-07	0.406386	0.47	0.258	0.0158548	0	0	0	0	0	0	0	0	0	0	0	0
Mrps34	7.53206e-07	-0.436041	0.369	0.511	0.0161902	0	0	0	0	0	0	0	0	0	0	0	0
Arnt2	7.64537e-07	0.256412	0.125	0.023	0.0164337	0	0	0	0	0	0	0	0	0	0	0	0
H3f3b	7.75849e-07	-0.28114	1	0.992	0.0166769	0	0	0	0	0	0	0	0	0	0	0	1
Serpinb9	8.02625e-07	0.392571	0.179	0.049	0.0172524	0	0	0	0	0	0	0	0	0	0	0	0
Mid2	8.17597e-07	0.263333	0.167	0.044	0.0175742	0	0	0	0	0	0	0	0	0	0	0	0
Hipk2	8.33109e-07	-0.385564	0.321	0.545	0.0179077	0	0	0	0	0	0	0	0	1	0	0	0
Psma2	8.34742e-07	-0.375785	0.714	0.777	0.0179428	0	0	0	0	0	0	0	0	0	0	0	0
Snrpd2	8.36881e-07	-0.352926	0.786	0.826	0.0179888	0	0	0	0	0	0	0	0	0	0	0	0
Ssr2	8.61007e-07	-0.369051	0.69	0.749	0.0185073	0	0	0	0	0	0	0	0	0	0	0	0
Ubn2	8.61686e-07	0.361908	0.655	0.431	0.0185219	0	1	0	0	0	0	0	1	0	0	0	0
2023-09-11	9.03124e-07	-0.509251	0.53	0.676	0.0194126	0	0	0	0	0	0	0	0	0	0	0	0
Ndufb5	9.22294e-07	-0.350148	0.75	0.774	0.0198247	0	0	0	0	0	0	0	0	0	0	0	0
Mrpl51	9.22778e-07	-0.450127	0.5	0.64	0.0198351	0	0	0	0	0	0	0	0	0	0	0	0
Elovl5	9.3512e-07	0.367205	0.399	0.199	0.0201004	0	0	0	0	0	0	1	0	0	0	0	0
Enah	9.39602e-07	0.425919	0.744	0.589	0.0201968	0	0	0	0	0	0	0	0	0	0	0	0
Lpcat2	1.00771e-06	-0.335729	0.024	0.152	0.0216607	0	0	0	0	0	0	0	0	0	0	0	0
Cdh23	1.03691e-06	0.293555	0.167	0.043	0.0222884	0	0	0	0	0	0	0	0	0	0	0	0
Man2a1	1.03732e-06	0.404204	0.47	0.259	0.0222972	0	0	0	0	0	0	0	0	0	1	2	0
Sema6d	1.04238e-06	0.354208	0.315	0.137	0.0224059	0	0	0	0	0	0	0	0	1	0	0	0
Gadd45g	1.04532e-06	-0.500364	0.774	0.879	0.0224692	0	0	0	0	0	0	0	0	0	0	0	0
Smc5	1.0507e-06	0.323566	0.494	0.283	0.0225848	0	0	0	0	0	0	0	0	0	0	0	0
Smoc1	1.05529e-06	0.473846	0.762	0.584	0.0226834	0	1	0	0	0	0	0	1	0	0	0	0
Pum2	1.05935e-06	0.434107	0.631	0.415	0.0227707	0	0	0	0	0	0	0	0	0	0	0	0
Golim4	1.06277e-06	0.407831	0.393	0.195	0.0228442	0	0	0	0	0	0	0	0	0	0	0	0
Brd4	1.06332e-06	0.458116	0.625	0.426	0.0228562	0	0	0	0	0	0	0	0	0	0	0	0
Tspyl5	1.07616e-06	0.340987	0.22	0.073	0.023132	0	0	0	0	0	0	0	0	0	0	0	0
Adamts19	1.10258e-06	0.282248	0.179	0.049	0.0237	0	0	0	0	0	0	0	0	0	0	0	0
Rlim	1.14299e-06	0.428417	0.595	0.387	0.0245687	1	1	0	0	1	0	0	0	0	0	0	0
Ltbp1	1.14986e-06	0.39742	0.56	0.342	0.0247161	0	0	0	0	0	0	0	0	0	0	0	0
Polr2j	1.16918e-06	-0.46987	0.405	0.609	0.0251315	0	0	0	0	0	0	0	0	0	0	0	0
Pabpn1	1.18556e-06	0.426136	0.69	0.499	0.0254835	0	0	0	0	0	0	0	0	0	0	0	0
Morf4l1	1.19068e-06	0.3581	0.917	0.777	0.0255937	0	1	0	0	0	0	0	0	0	0	0	0
Trim27	1.21862e-06	-0.479116	0.393	0.574	0.0261942	0	0	0	0	0	0	0	0	0	0	0	0
2810403A07Rik	1.23019e-06	0.406968	0.464	0.255	0.0264429	0	0	0	0	0	0	1	0	0	0	0	0
Lsm4	1.24679e-06	-0.447966	0.429	0.562	0.0267996	0	0	0	0	0	0	0	0	0	0	0	0
Snn	1.27067e-06	0.308895	0.333	0.156	0.0273131	0	0	0	0	0	0	0	0	0	1	0	0
Nrip1	1.27107e-06	0.423257	0.44	0.238	0.0273217	0	0	0	0	0	0	0	0	0	0	0	0
Pofut1	1.30327e-06	0.389357	0.286	0.118	0.0280138	0	0	0	0	0	0	0	0	0	0	0	0
Exosc5	1.30707e-06	-0.451703	0.19	0.36	0.0280954	0	0	0	0	0	0	0	0	0	0	0	0
Tnks2	1.34688e-06	0.294925	0.827	0.628	0.0289511	1	0	0	0	0	0	0	0	0	0	0	0
Dnajc10	1.40221e-06	0.287523	0.518	0.309	0.0301405	0	0	0	0	0	0	0	0	0	0	0	0
1110008F13Rik	1.40805e-06	-0.345415	0.756	0.783	0.0302661	0	0	0	0	0	0	0	0	0	0	0	0
Mmp23	1.40814e-06	0.435262	0.506	0.297	0.030268	0	0	0	0	0	0	0	0	0	0	0	0
Ccdc80	1.41475e-06	0.378898	0.268	0.105	0.0304102	0	0	0	0	0	0	0	0	0	0	0	0
Fkbp3	1.42019e-06	-0.424401	0.679	0.782	0.0305269	0	0	0	0	0	0	0	0	0	0	0	0
Efnb2	1.43829e-06	0.434299	0.351	0.165	0.030916	0	0	0	0	0	0	0	1	0	0	0	0
Nrp1	1.43888e-06	0.424334	0.268	0.106	0.0309287	0	0	0	0	0	0	0	0	0	0	0	0
Abracl	1.45462e-06	-0.482784	0.363	0.525	0.0312671	0	0	0	0	0	0	0	0	0	0	0	0
Parvb	1.51418e-06	0.424377	0.321	0.144	0.0325472	0	0	0	0	0	0	0	0	0	0	0	0
Axin2	1.52971e-06	0.351018	0.226	0.081	0.0328812	0	0	0	0	0	0	0	0	0	0	0	0
Psma4	1.53173e-06	-0.384043	0.708	0.773	0.0329245	0	0	0	0	0	0	0	0	0	0	0	0
Plxna2	1.55246e-06	0.410224	0.31	0.134	0.03337	0	0	0	0	0	0	0	0	0	0	0	0
Matr3	1.58471e-06	0.391822	0.81	0.65	0.0340634	0	0	0	0	0	0	0	0	0	0	0	0
Maz	1.6294e-06	0.392736	0.714	0.523	0.0350239	0	0	0	0	0	0	0	0	0	0	0	0
Ramp2	1.63591e-06	-0.441157	0.042	0.168	0.0351639	0	0	0	0	0	0	0	0	0	0	0	0
Edf1	1.64816e-06	-0.430207	0.476	0.581	0.0354273	0	0	0	0	0	0	0	0	0	0	0	0
Klf7	1.67265e-06	0.263577	0.214	0.073	0.0359537	0	0	0	0	0	0	0	1	0	0	0	0
Ndufaf2	1.69627e-06	-0.474075	0.387	0.543	0.0364612	0	0	0	0	0	0	0	0	0	0	0	0
Pgam1	1.6981e-06	-0.371003	0.923	0.927	0.0365007	0	0	0	0	0	0	0	0	0	1	0	0
Khdrbs3	1.72353e-06	-0.471684	0.22	0.399	0.0370472	0	0	0	0	0	0	0	0	0	0	0	0
Gpx4	1.83657e-06	-0.32365	0.881	0.895	0.0394771	0	0	0	0	0	0	0	0	0	0	0	0
Mdh2	1.8542e-06	-0.273155	0.762	0.762	0.039856	0	0	0	0	0	0	0	0	0	0	0	0
Phf14	1.85438e-06	0.421436	0.696	0.536	0.0398598	0	0	0	0	0	0	0	0	0	0	0	0
Acin1	1.86626e-06	0.382953	0.774	0.584	0.0401152	0	0	0	0	0	0	0	0	0	0	0	0
Hacd2	1.8807e-06	-0.470002	0.286	0.481	0.0404256	0	0	0	0	0	0	0	0	0	0	0	0
Kmt2e	1.94427e-06	0.469539	0.649	0.487	0.0417921	0	0	1	1	0	0	0	0	0	0	0	1
Lamtor5	1.95532e-06	-0.492228	0.405	0.568	0.0420295	0	0	0	0	0	0	0	0	0	0	0	0
Sox6	1.95685e-06	-0.507102	0.196	0.383	0.0420624	0	0	0	1	0	0	2	0	0	0	0	0
Bcl7c	2.02494e-06	-0.440109	0.5	0.594	0.043526	0	0	0	0	0	0	0	0	0	0	0	0
Ube2r2	2.03701e-06	0.384446	0.827	0.657	0.0437856	0	0	0	0	0	0	0	0	0	0	0	0
Cc2d2a	2.05792e-06	0.288667	0.208	0.069	0.044235	0	0	0	0	0	0	0	0	0	0	0	0
H2afy2	2.1054e-06	0.350207	0.5	0.291	0.0452557	0	0	0	0	0	0	0	0	0	0	0	0
Adh5	2.10983e-06	-0.4255	0.613	0.698	0.0453508	0	0	0	0	0	0	0	0	0	0	0	0
Slc6a8	2.13698e-06	-0.501077	0.173	0.339	0.0459343	0	0	0	0	0	0	1	0	0	0	0	0
Mtr	2.15302e-06	0.317582	0.351	0.17	0.0462791	0	0	0	0	0	0	0	0	0	0	0	0
Cacna1d	2.16775e-06	0.328581	0.161	0.048	0.0465957	0	0	0	0	0	0	0	0	0	0	0	0
Vamp8	2.16903e-06	-0.443418	0.56	0.691	0.0466232	0	0	0	0	0	0	0	0	0	0	0	0
Nlk	2.17047e-06	0.443629	0.47	0.281	0.0466542	0	0	0	0	0	0	0	0	2	1	0	0
Uhrf2	2.18415e-06	0.429236	0.577	0.37	0.0469484	0	0	0	0	0	0	0	0	0	0	0	0
Dhh	2.18666e-06	-0.561325	0.196	0.367	0.0470023	0	0	0	0	0	0	0	0	0	0	0	0
Gm30918	2.26492e-06	-0.462723	0.125	0.301	0.0486845	0	0	0	0	0	0	0	0	0	0	0	0
Dynlt1f	2.2664e-06	-0.440763	0.119	0.289	0.0487162	0	0	0	0	0	0	0	0	0	0	0	0

## Sheet: Supplementary Data 14
geneName	p_val	avg_log2FC	pct.1	pct.2	p_val_adj	mir17.Conserved.8mer.sites	mir17.Conserved.7mer.m8.sites	mir17.Conserved.7mer.A1.sites	mir18.Conserved.8mer.sites	mir18.Conserved.7mer.m8.sites	mir18.Conserved.7mer.A1.sites	mir19.Conserved.8mer.sites	mir19.Conserved.7mer.m8.sites	mir19.Conserved.7mer.A1.sites	mir92.Conserved.8mer.sites	mir92.Conserved.7mer.m8.sites	mir92.Conserved.7mer.A1.sites
Gm42418	0	1.27376	1	1	0	0	0	0	0	0	0	0	0	0	0	0	0
Ldhb	4.85341e-242	-1.43185	0.976	0.998	1.04324e-237	0	0	0	0	0	0	0	0	0	0	0	0
H19	2.66826e-231	-2.50185	0.011	0.582	5.73542e-227	0	0	0	0	0	0	0	0	0	0	0	0
Fth1	5.22552e-166	-0.98687	0.961	0.993	1.12322e-161	0	0	0	0	0	0	0	0	0	0	0	0
Fbn2	3.07621e-145	1.682	0.71	0.258	6.61231e-141	0	0	0	0	0	0	0	0	0	0	0	1
Lor	1.01399e-143	-1.73656	0.187	0.665	2.17957e-139	0	0	0	0	0	0	0	0	0	0	0	0
Ubb	3.93675e-143	-0.756259	0.968	0.997	8.46205e-139	0	0	0	0	0	0	0	0	0	0	0	0
H2afz	1.00039e-138	-0.953378	0.87	0.974	2.15034e-134	0	0	0	0	0	0	0	0	0	0	0	0
Gapdh	7.22021e-135	-0.83294	0.917	0.974	1.55198e-130	0	0	0	0	0	0	0	0	0	0	0	0
Chchd2	1.82154e-130	-0.730404	0.96	0.991	3.91541e-126	0	0	0	0	0	0	0	0	0	0	0	0
Eif1	7.97893e-126	-0.733469	0.943	0.989	1.71507e-121	0	0	0	0	0	0	0	0	0	0	0	0
Mir17hg	3.31238e-117	0.949773	0.399	0.044	7.11995e-113	0	0	0	0	0	0	0	0	0	0	0	0
Kcnq1ot1	5.38446e-111	0.965401	0.936	0.748	1.15739e-106	0	0	0	0	0	0	0	0	0	0	0	0
H3f3a	6.54389e-110	-0.60317	0.99	0.999	1.40661e-105	0	0	0	0	0	0	0	0	0	0	0	0
Rgs2	1.26431e-104	1.18578	0.772	0.397	2.71763e-100	0	0	0	0	0	0	0	0	0	0	0	0
Igfbp2	6.60836e-101	1.22481	0.605	0.221	1.42047e-96	0	0	0	0	0	0	0	0	0	0	0	0
Prdx2	2.04494e-99	-0.71197	0.881	0.966	4.3956e-95	0	0	0	0	0	0	0	0	0	0	0	0
Prdx1	5.30443e-97	-0.736498	0.902	0.964	1.14019e-92	0	0	0	0	0	0	0	0	0	0	0	0
Akr1cl	2.75379e-93	-1.1529	0.457	0.785	5.91926e-89	0	0	0	0	0	0	0	0	0	0	0	0
Lars2	9.69573e-93	0.995844	0.872	0.614	2.0841e-88	0	0	0	0	0	0	0	0	0	0	0	0
Cox6c	8.85514e-89	-0.651064	0.97	0.992	1.90341e-84	0	0	0	0	0	0	0	0	0	0	0	0
Ftl1	3.24064e-87	-0.539817	0.985	0.994	6.96576e-83	0	0	0	0	0	0	0	0	0	0	0	0
Ybx1	9.34071e-86	-0.694775	0.923	0.981	2.00779e-81	0	0	0	0	0	0	0	0	0	0	0	0
Pafah1b3	2.28644e-84	-0.934145	0.34	0.668	4.91471e-80	0	0	0	0	0	0	0	0	0	0	0	0
Dcaf12l1	2.68309e-79	0.94402	0.369	0.072	5.7673e-75	0	0	0	0	0	0	0	0	0	0	0	0
Ppia	7.288e-78	-0.462318	0.991	0.999	1.56656e-73	0	0	0	0	0	0	0	0	0	0	0	0
Ccnd2	2.93123e-77	0.945924	0.794	0.5	6.30068e-73	0	1	0	0	0	0	1	0	0	0	0	0
Bex3	6.79932e-77	-0.898149	0.635	0.845	1.46151e-72	0	0	0	0	0	0	0	0	0	0	0	0
Naca	3.15167e-76	-0.525451	0.986	0.993	6.77452e-72	0	0	0	0	0	0	0	0	0	0	0	0
Ifitm1	1.4391e-75	-0.687195	0.969	0.99	3.09336e-71	0	0	0	0	0	0	0	0	0	0	0	0
Cox4i1	2.51259e-75	-0.504132	0.963	0.993	5.40082e-71	0	0	0	0	0	0	0	0	0	0	0	0
Spp1	1.05704e-73	-1.20129	0.075	0.375	2.2721e-69	0	0	0	0	0	0	0	0	0	0	0	0
Irx3	3.50517e-73	0.998862	0.335	0.062	7.53436e-69	0	0	0	0	0	0	0	0	0	0	0	0
Nfia	6.28989e-73	0.817208	0.832	0.557	1.35201e-68	0	0	0	0	0	0	0	1	1	0	1	1
Acaa2	6.64142e-73	-0.76705	0.755	0.897	1.42757e-68	0	0	0	0	0	0	0	0	0	0	0	0
Pcdh18	2.93662e-70	0.870785	0.6	0.258	6.31227e-66	0	0	0	0	0	0	0	0	0	0	0	0
Lrrn1	2.05906e-68	0.729845	0.272	0.036	4.42596e-64	0	0	0	0	0	0	0	0	0	0	0	0
Fau	1.11569e-67	-0.363892	0.999	1	2.39817e-63	0	0	0	0	0	0	0	0	0	0	0	0
Btf3	2.70334e-67	-0.606834	0.878	0.954	5.81082e-63	0	0	0	0	0	0	0	0	0	0	0	0
Itga6	1.68695e-63	0.722753	0.918	0.739	3.62611e-59	0	0	0	0	0	0	1	0	0	1	0	0
Tpt1	5.89275e-63	-0.326739	1	1	1.26665e-58	0	0	0	0	0	0	0	0	0	0	0	0
Cox5a	7.90941e-62	-0.704661	0.679	0.86	1.70013e-57	0	0	0	0	0	0	0	0	0	0	0	0
Atp5j	1.11315e-61	-0.607804	0.814	0.918	2.39272e-57	0	0	0	0	0	0	0	0	0	0	0	0
Adamts19	1.89453e-60	0.556468	0.174	0.007	4.07228e-56	0	0	0	0	0	0	0	0	0	0	0	0
Cebpd	1.89765e-60	-1.02276	0.304	0.599	4.079e-56	0	0	0	0	0	0	0	0	0	0	0	0
Hspa8	4.01008e-60	-0.453107	0.988	0.997	8.61967e-56	0	0	0	0	0	0	0	0	0	0	0	0
Tmsb4x	6.66219e-59	-0.700049	0.897	0.965	1.43204e-54	0	0	0	0	0	0	0	0	0	0	0	0
Tsc22d1	6.52023e-58	-0.511529	0.966	0.988	1.40152e-53	0	0	0	0	0	0	0	0	0	0	0	0
Ccnd1	9.59522e-58	0.893329	0.416	0.149	2.06249e-53	0	1	0	0	0	0	1	0	0	0	0	0
Oaz1	2.4329e-57	-0.531898	0.905	0.955	5.22951e-53	0	0	0	0	0	0	0	0	0	0	0	0
Mgst1	1.45583e-56	-0.824597	0.445	0.653	3.1293e-52	0	0	0	0	0	0	0	0	0	0	0	0
Asns	2.71043e-56	-1.00366	0.192	0.463	5.82607e-52	0	0	0	0	0	0	0	0	0	0	0	0
Tceal9	1.49913e-55	-0.582208	0.884	0.954	3.22239e-51	0	0	0	0	0	0	0	0	0	0	0	0
Fst	2.775e-54	1.16223	0.485	0.204	5.96486e-50	0	0	0	0	0	0	0	0	0	0	1	0
Vapa	2.96569e-54	-0.7088	0.648	0.814	6.37476e-50	0	0	0	0	0	0	0	0	1	0	0	0
Nfib	3.55774e-54	0.73516	0.733	0.473	7.64735e-50	0	1	0	0	0	0	0	2	0	0	1	1
Cox8a	5.25283e-54	-0.498423	0.933	0.963	1.1291e-49	0	0	0	0	0	0	0	0	0	0	0	0
Atp5d	5.619e-54	-0.581299	0.728	0.874	1.2078e-49	0	0	0	0	0	0	0	0	0	0	0	0
Meg3	7.39973e-54	0.844092	0.69	0.402	1.59057e-49	0	0	0	0	0	0	0	0	0	0	0	0
Slc7a2	2.91854e-53	0.770896	0.654	0.384	6.2734e-49	0	0	0	0	0	0	0	0	0	0	0	0
Bmp2	3.54112e-53	0.968606	0.363	0.113	7.61164e-49	0	0	1	0	0	0	0	0	0	0	0	0
Fstl1	7.11777e-53	0.728939	0.653	0.38	1.52997e-48	0	0	0	0	0	0	0	0	0	0	0	0
Serf2	2.16231e-52	-0.457162	0.942	0.982	4.64788e-48	0	0	0	0	0	0	0	0	0	0	0	0
Fgfr2	5.26445e-52	0.70709	0.461	0.178	1.13159e-47	0	0	0	0	0	0	0	0	0	0	0	0
Gng5	6.38164e-52	-0.471513	0.917	0.968	1.37173e-47	0	0	0	0	0	0	0	0	0	0	0	0
Olfml3	8.15026e-52	-0.947678	0.115	0.363	1.7519e-47	0	0	0	0	0	0	0	0	1	0	0	0
H3f3b	8.50476e-52	-0.407641	0.994	0.995	1.8281e-47	0	0	0	0	0	0	0	0	0	0	0	1
Atp5h	2.30753e-51	-0.534659	0.834	0.914	4.96005e-47	0	0	0	0	0	0	0	0	0	0	0	0
Ddx3x	2.51314e-51	0.671728	0.749	0.519	5.402e-47	0	0	0	0	0	0	1	0	0	1	0	0
Atp5f1	1.08542e-50	-0.594912	0.687	0.835	2.33311e-46	0	0	0	0	0	0	0	0	0	0	0	0
Cox6b1	2.48901e-50	-0.566029	0.781	0.89	5.35012e-46	0	0	0	0	0	0	0	0	0	0	0	0
Atp5j2	8.41672e-50	-0.490923	0.872	0.93	1.80917e-45	0	0	0	0	0	0	0	0	0	0	0	0
Nup62cl	2.0313e-48	-0.635101	0.026	0.213	4.36628e-44	0	0	0	0	0	0	0	0	0	0	0	0
Igfbp4	2.82188e-48	0.631006	0.872	0.682	6.06563e-44	0	0	0	0	0	0	0	0	0	0	0	0
Hint1	4.44279e-48	-0.508478	0.868	0.946	9.54978e-44	0	0	0	0	0	0	0	0	0	0	0	0
Dynll1	8.41652e-48	-0.502246	0.909	0.968	1.80913e-43	0	0	0	0	0	0	0	0	0	0	0	0
Cyp11a1	6.9858e-47	-0.687867	0.022	0.2	1.5016e-42	0	0	0	0	0	0	0	0	0	0	0	0
Actb	7.25852e-47	-0.409954	1	0.999	1.56022e-42	0	0	0	0	0	0	0	0	0	0	0	0
Gabarap	8.85758e-47	-0.583104	0.694	0.841	1.90394e-42	0	0	0	0	0	0	0	0	0	0	0	0
Rap1a	5.9408e-46	-0.655062	0.55	0.746	1.27698e-41	0	0	0	0	0	0	1	0	0	0	0	1
Ube2e3	1.02322e-45	-0.654066	0.712	0.834	2.19942e-41	0	0	0	0	0	0	0	0	0	0	0	0
Serpinb6a	1.12535e-45	-0.725807	0.791	0.876	2.41894e-41	0	0	0	0	0	0	0	0	0	0	0	0
Timp3	1.34543e-45	0.69426	0.416	0.162	2.892e-41	0	0	0	0	0	0	0	0	0	0	0	0
Zfp36l1	2.45355e-45	0.54286	0.943	0.845	5.27391e-41	0	0	0	0	0	0	0	0	0	0	0	0
Ppib	4.50739e-45	-0.533898	0.766	0.892	9.68863e-41	0	0	0	0	0	0	0	0	0	0	0	0
Gpx4	5.73178e-45	-0.51229	0.832	0.907	1.23205e-40	0	0	0	0	0	0	0	0	0	0	0	0
Man1a	1.01834e-44	0.734322	0.488	0.232	2.18893e-40	0	0	0	0	0	0	0	0	0	0	0	0
Psmb6	3.39188e-44	-0.584016	0.64	0.807	7.29085e-40	0	0	0	0	0	0	0	0	0	0	0	0
Sec61b	4.00375e-44	-0.573078	0.727	0.856	8.60606e-40	0	0	0	0	0	0	0	0	0	0	0	0
Adgrl2	5.97537e-44	0.64635	0.681	0.431	1.28441e-39	0	0	0	0	0	0	0	0	0	0	0	0
Col12a1	6.8042e-44	0.761416	0.49	0.229	1.46256e-39	0	0	0	0	0	0	0	0	0	0	1	0
Gk5	9.35538e-44	-0.884255	0.228	0.474	2.01094e-39	0	0	0	0	0	0	0	0	0	0	0	0
Sorbs2	1.35852e-43	0.547847	0.172	0.02	2.92015e-39	0	1	0	1	0	0	0	0	0	0	0	0
Nfat5	1.89465e-43	0.641845	0.81	0.62	4.07255e-39	1	0	0	1	0	0	0	0	0	0	0	0
Ptpro	3.21008e-43	0.617648	0.196	0.032	6.90007e-39	0	1	0	0	0	0	0	0	0	1	0	0
Hmcn1	4.31778e-43	0.709793	0.422	0.173	9.28106e-39	0	0	0	0	0	0	0	0	0	0	0	0
Cox7b	1.70885e-42	-0.56558	0.666	0.822	3.67318e-38	0	0	0	0	0	0	0	0	0	0	0	0
Sub1	1.73126e-42	-0.495846	0.812	0.91	3.72135e-38	0	0	0	0	0	0	0	0	0	0	0	0
Alcam	7.98516e-42	0.597635	0.238	0.054	1.71641e-37	0	0	0	0	1	0	0	0	0	0	0	0
Fat4	1.2329e-41	0.592217	0.261	0.069	2.65012e-37	1	0	0	0	0	0	0	0	0	0	0	0
Atp5o.1	2.87473e-41	-0.51872	0.737	0.866	6.17924e-37	0	0	0	0	0	0	0	0	0	0	0	0
Dbi	3.28096e-41	-0.630675	0.86	0.934	7.05242e-37	0	0	0	0	0	0	0	0	0	0	0	0
Abracl	3.67655e-41	-0.652184	0.291	0.529	7.90274e-37	0	0	0	0	0	0	0	0	0	0	0	0
Atp5g1	4.61063e-40	-0.533161	0.726	0.854	9.91054e-36	0	0	0	0	0	0	0	0	0	0	0	0
Dpysl2	5.78605e-40	0.610602	0.649	0.41	1.24371e-35	0	1	0	0	0	0	0	0	0	0	0	0
Gm28085	6.05226e-40	-0.615535	0.012	0.158	1.30093e-35	0	0	0	0	0	0	0	0	0	0	0	0
Ptch2	2.52971e-39	0.462285	0.185	0.029	5.43761e-35	0	0	0	0	0	0	0	0	0	0	0	0
D8Ertd738e	3.14443e-39	-0.59119	0.565	0.746	6.75895e-35	0	0	0	0	0	0	0	0	0	0	0	0
Dnaja1	3.59345e-39	-0.487577	0.851	0.923	7.72412e-35	0	0	0	0	0	0	0	0	0	0	0	0
Atrx	8.11424e-39	0.523085	0.865	0.743	1.74415e-34	0	0	0	0	0	0	1	0	0	1	0	0
Vdac2	3.29069e-38	-0.589529	0.518	0.714	7.07335e-34	0	0	0	0	0	0	0	0	0	0	0	0
Etfb	4.43714e-38	-0.579124	0.524	0.714	9.53764e-34	0	0	0	0	0	0	0	0	0	0	0	0
Lhfpl2	6.26831e-38	0.623228	0.397	0.168	1.34737e-33	0	0	0	0	0	0	0	0	0	2	0	0
Ccdc34	1.1351e-37	-0.694525	0.442	0.658	2.4399e-33	0	0	0	0	0	0	0	0	0	0	0	0
Bri3	1.40589e-37	-0.525049	0.707	0.824	3.02197e-33	0	0	0	0	0	0	0	0	0	0	0	0
Peak1	2.79371e-37	0.613303	0.466	0.229	6.00508e-33	0	0	0	0	0	0	0	0	0	0	1	0
Tnfrsf19	8.07814e-37	0.634257	0.588	0.35	1.7364e-32	0	0	0	0	0	0	0	0	0	0	0	0
Ndufb9	1.92213e-36	-0.52673	0.687	0.828	4.13163e-32	0	0	0	0	1	0	0	0	0	0	0	0
Sema5b	2.91099e-36	0.565039	0.341	0.129	6.25717e-32	0	0	0	0	0	0	0	0	0	0	0	0
Psma7	9.4559e-36	-0.486367	0.786	0.902	2.03255e-31	0	0	0	0	0	0	0	0	0	0	0	0
Smad5	2.92026e-35	0.599607	0.633	0.402	6.27711e-31	0	1	0	0	0	0	0	1	0	0	0	0
Kmt2e	2.97179e-35	0.556237	0.714	0.489	6.38787e-31	0	0	1	1	0	0	0	0	0	0	0	1
Gxylt2	3.05399e-35	0.590332	0.601	0.366	6.56455e-31	0	0	0	0	0	0	0	0	0	0	0	0
Hmgb1	5.64496e-35	-0.414502	0.925	0.959	1.21338e-30	0	0	0	0	0	0	0	0	0	0	0	0
Uqcrb	7.99084e-35	-0.490103	0.698	0.839	1.71763e-30	0	0	0	0	0	0	0	0	0	0	0	0
Tcf12	8.02375e-35	0.53773	0.732	0.544	1.7247e-30	0	0	0	0	0	0	0	0	0	0	0	0
Ubxn1	1.38301e-34	-0.525146	0.584	0.749	2.97278e-30	0	0	0	0	0	0	0	0	0	0	0	0
Sema5a	1.70249e-34	0.544497	0.252	0.077	3.6595e-30	1	0	0	0	0	0	0	0	0	0	0	0
Son	1.72241e-34	0.393135	0.957	0.92	3.70231e-30	0	0	0	0	1	0	0	0	0	0	0	0
Myl6	3.79885e-34	-0.403371	0.899	0.94	8.16562e-30	0	0	0	0	0	0	0	0	0	0	0	0
Arhgap29	5.93269e-34	0.587396	0.745	0.567	1.27523e-29	0	0	0	0	0	0	0	0	0	0	1	0
Ogt	9.31189e-34	0.561029	0.682	0.481	2.00159e-29	0	0	0	0	0	0	0	0	0	0	0	0
Ndufb11	1.83307e-33	-0.502069	0.66	0.821	3.94019e-29	0	0	0	0	0	0	0	0	0	0	0	0
Eef1d	1.94873e-33	-0.4866	0.709	0.828	4.1888e-29	0	0	0	0	0	0	0	0	0	0	0	0
Uqcrh	2.88449e-33	-0.427056	0.866	0.926	6.20021e-29	0	0	0	0	0	0	0	0	0	0	0	0
Ddx6	3.75541e-33	0.557309	0.667	0.455	8.07226e-29	0	0	0	0	0	0	0	1	0	0	0	0
Slc25a3	1.75975e-32	-0.368766	0.936	0.96	3.78259e-28	0	0	0	0	0	0	0	0	0	0	0	0
Cpa1	1.84233e-32	-1.11107	0.249	0.473	3.96008e-28	0	0	0	0	0	0	0	0	0	0	0	0
Fus	1.95126e-32	0.430489	0.924	0.839	4.19424e-28	0	0	0	0	0	0	0	0	0	0	0	0
Elob	2.02105e-32	-0.421967	0.819	0.922	4.34425e-28	0	0	0	0	0	0	0	0	0	0	0	0
Acot1	2.73126e-32	-0.645057	0.423	0.583	5.87085e-28	0	0	0	0	0	0	0	0	0	0	0	0
Psmb2	3.48178e-32	-0.526322	0.539	0.686	7.48408e-28	0	0	0	0	0	0	0	0	0	0	0	0
Pfdn5	4.89098e-32	-0.415656	0.827	0.905	1.05132e-27	0	0	0	0	0	0	0	0	0	0	0	0
Ndufab1	6.1012e-32	-0.484612	0.63	0.771	1.31145e-27	0	0	0	0	0	0	0	0	0	0	0	0
Scd2	6.42557e-32	0.450286	0.908	0.798	1.38118e-27	0	0	0	0	0	0	0	0	0	0	0	0
Palld	1.13851e-31	0.601559	0.473	0.263	2.44722e-27	0	0	0	0	0	0	0	0	0	0	0	0
Gadd45g	1.94969e-31	-0.613248	0.754	0.871	4.19086e-27	0	0	0	0	0	0	0	0	0	0	0	0
Nedd8	3.10074e-31	-0.446424	0.742	0.859	6.66505e-27	0	0	0	0	0	0	0	0	0	0	0	0
Actg1	3.59421e-31	-0.319203	0.995	0.998	7.72576e-27	0	0	0	0	0	0	0	0	0	0	0	0
Psmd4	3.98555e-31	-0.493145	0.647	0.787	8.56694e-27	0	0	0	0	0	0	0	0	0	0	0	0
Igfbp3	4.97558e-31	0.657141	0.433	0.212	1.0695e-26	0	0	0	0	0	0	1	0	0	0	0	0
Clta	5.23932e-31	-0.486113	0.692	0.822	1.12619e-26	0	0	0	0	0	0	0	0	0	0	0	0
Pabpc1	8.98124e-31	0.341731	0.991	0.957	1.93052e-26	0	0	0	0	0	0	0	0	0	0	0	0
Atox1	9.00564e-31	-0.509795	0.529	0.683	1.93576e-26	0	0	0	0	0	0	0	0	0	0	0	0
Kctd14	1.00623e-30	-0.477669	0.998	0.997	2.16288e-26	0	0	0	0	0	0	0	0	0	0	0	0
Psmb1	1.33803e-30	-0.438857	0.764	0.862	2.87609e-26	0	0	0	0	0	0	0	0	0	0	0	0
Twsg1	1.39549e-30	0.536514	0.396	0.185	2.99961e-26	0	0	0	0	0	0	0	0	0	0	0	0
Fosb	1.59812e-30	0.613108	0.258	0.087	3.43516e-26	0	0	0	0	0	0	0	1	0	0	0	0
Adh5	1.81203e-30	-0.529173	0.457	0.643	3.89496e-26	0	0	0	0	0	0	0	0	0	0	0	0
Ivns1abp	2.76178e-30	0.517245	0.74	0.55	5.93644e-26	0	0	0	0	0	0	1	0	0	0	0	0
Mif	4.07838e-30	-0.396349	0.948	0.976	8.76648e-26	0	0	0	0	0	0	0	0	0	0	0	0
Actr6	5.43186e-30	-0.597091	0.617	0.749	1.16758e-25	0	0	0	0	0	0	0	0	0	0	0	0
Mpc2	6.2764e-30	-0.569754	0.276	0.483	1.34911e-25	0	0	0	0	0	0	0	0	0	0	0	0
Glg1	9.92952e-30	0.513198	0.609	0.405	2.13435e-25	0	0	0	0	0	0	0	0	0	0	0	0
Pbx1	1.8371e-29	0.501079	0.751	0.559	3.94885e-25	0	0	0	0	0	0	0	0	0	0	0	0
Atp5l	2.16663e-29	-0.393266	0.838	0.892	4.65717e-25	0	0	0	0	0	0	0	0	0	0	0	0
Rgcc	3.12665e-29	-0.699742	0.329	0.487	6.72073e-25	0	0	0	0	0	0	0	0	0	0	0	0
Klhl5	3.47433e-29	0.611602	0.417	0.218	7.46807e-25	0	0	0	0	0	0	0	0	0	0	0	0
Itpr1	6.03811e-29	0.550744	0.603	0.392	1.29789e-24	0	0	0	0	0	0	0	0	0	1	0	0
Klhl13	1.79976e-28	0.585528	0.491	0.288	3.86858e-24	0	0	0	0	0	0	0	0	0	0	0	0
Selenof	2.11947e-28	-0.49409	0.543	0.699	4.55579e-24	0	0	0	0	0	0	0	0	0	0	0	0
Psma2	2.29452e-28	-0.483771	0.584	0.722	4.93206e-24	0	0	0	0	0	0	0	0	0	0	0	0
Bclaf1	2.54587e-28	0.48587	0.771	0.613	5.47234e-24	0	0	0	0	0	0	0	0	0	0	0	0
Chchd10	2.58285e-28	-0.645429	0.337	0.533	5.55184e-24	0	0	0	0	0	0	0	0	0	0	0	0
Selenoh	2.86026e-28	-0.524579	0.478	0.659	6.14813e-24	0	0	0	0	0	0	0	0	0	0	0	0
Tcf4	3.31801e-28	0.531053	0.739	0.569	7.13207e-24	0	1	0	0	0	0	0	0	0	0	0	1
Dnmt3a	3.89441e-28	0.512744	0.692	0.507	8.37104e-24	0	0	0	0	0	0	0	0	0	0	0	0
Scand1	4.16475e-28	-0.470455	0.643	0.762	8.95213e-24	0	0	0	0	0	0	0	0	0	0	0	0
Hsd17b10	4.22294e-28	-0.514581	0.43	0.613	9.0772e-24	0	0	0	0	0	0	0	0	0	0	0	0
Gng13	4.68135e-28	0.609643	0.198	0.055	1.00626e-23	0	0	0	0	0	0	0	0	0	0	0	0
Thsd7b	4.86379e-28	0.429146	0.188	0.048	1.04547e-23	0	0	0	0	0	0	0	0	0	0	0	0
Eno1	6.39563e-28	-0.524352	0.681	0.774	1.37474e-23	0	0	0	0	0	0	0	0	0	0	0	0
Psmb3	1.16612e-27	-0.479384	0.573	0.711	2.50658e-23	0	0	0	0	0	0	0	0	0	0	0	0
Setd5	1.18276e-27	0.476618	0.63	0.428	2.54234e-23	0	0	0	0	0	0	0	0	0	0	1	0
Pnlip	1.21781e-27	-0.614573	0.063	0.215	2.61768e-23	0	0	0	0	0	0	0	0	0	0	0	0
Siglecg	1.74816e-27	-0.591936	0.035	0.168	3.75767e-23	0	0	0	0	0	0	0	0	0	0	0	0
Ano1	2.31042e-27	0.307341	0.126	0.018	4.96625e-23	0	0	0	0	0	0	1	0	0	0	0	0
Wnt5a	2.33088e-27	0.482277	0.254	0.09	5.01024e-23	0	0	0	0	0	0	0	0	0	0	1	0
Sacs	2.77999e-27	0.430362	0.233	0.076	5.97558e-23	1	0	0	0	0	0	0	0	0	0	0	0
Map1lc3a	3.88858e-27	-0.50159	0.471	0.636	8.35851e-23	0	0	0	0	0	0	0	0	0	0	0	0
Taf1d	4.81384e-27	0.474622	0.764	0.639	1.03473e-22	0	0	0	0	0	0	0	0	0	0	0	0
Sema3a	5.39275e-27	0.4387	0.245	0.083	1.15917e-22	0	0	0	0	0	0	0	1	0	0	0	1
Heg1	5.4268e-27	0.378037	0.186	0.049	1.16649e-22	1	0	0	0	0	0	0	1	0	0	0	0
Psenen	5.98878e-27	-0.503865	0.39	0.583	1.28729e-22	0	0	0	0	0	0	0	0	0	0	0	0
Lypd6	6.78345e-27	0.459744	0.221	0.071	1.4581e-22	1	0	0	0	0	0	0	0	0	0	0	0
Zfp503	7.93878e-27	0.548455	0.42	0.227	1.70644e-22	0	0	0	0	0	0	0	0	0	0	0	0
Nisch	9.16652e-27	0.400239	0.873	0.751	1.97034e-22	0	0	0	0	0	0	0	0	0	0	0	0
Bsg	9.81366e-27	-0.386922	0.84	0.892	2.10945e-22	0	0	0	0	0	0	0	0	0	0	0	0
1110008F13Rik	1.0478e-26	-0.486585	0.522	0.694	2.25226e-22	0	0	0	0	0	0	0	0	0	0	0	0
Atp6v1g1	1.08545e-26	-0.452464	0.604	0.736	2.33318e-22	0	0	0	0	0	0	0	0	0	0	0	0
H2afj	1.13323e-26	-0.5116	0.457	0.625	2.43587e-22	0	0	0	0	0	0	0	0	0	0	0	0
1190002N15Rik	1.17932e-26	0.441091	0.237	0.081	2.53496e-22	0	0	0	0	0	0	0	0	0	0	0	0
Edf1	1.40526e-26	-0.49558	0.399	0.579	3.02061e-22	0	0	0	0	0	0	0	0	0	0	0	0
Vdac3	1.52293e-26	-0.434349	0.88	0.921	3.27353e-22	0	0	0	0	0	0	0	0	0	0	0	0
Flrt2	1.52878e-26	0.441535	0.256	0.093	3.28612e-22	0	0	0	0	0	0	0	0	0	0	0	0
Plac1	1.57264e-26	-0.52766	0.037	0.169	3.38039e-22	0	0	0	0	0	0	0	0	0	0	0	0
Flnc	1.64756e-26	0.477164	0.308	0.13	3.54143e-22	0	0	0	0	0	0	1	0	0	0	0	0
Pxdn	1.66613e-26	0.516124	0.56	0.364	3.58135e-22	0	0	0	0	0	0	0	1	0	0	0	0
Ifitm2	1.84854e-26	-0.376451	0.913	0.949	3.97344e-22	0	0	0	0	0	0	0	0	0	0	0	0
Manf	2.2641e-26	-0.537397	0.501	0.642	4.86667e-22	0	0	0	0	0	0	0	0	0	0	0	0
Ddx17	3.04768e-26	0.439397	0.825	0.689	6.55098e-22	0	0	0	0	0	0	0	0	0	0	0	0
Cks2	3.33481e-26	-0.560592	0.294	0.467	7.16818e-22	0	0	0	0	0	0	0	0	0	0	0	0
Sp5	6.33367e-26	0.355197	0.168	0.041	1.36142e-21	0	0	0	0	0	0	0	0	0	0	0	0
Foxl2	6.75791e-26	0.380894	0.163	0.038	1.45261e-21	0	1	0	0	0	0	0	0	0	0	0	0
Minos1	6.93665e-26	-0.443956	0.639	0.745	1.49103e-21	0	0	0	0	0	0	0	0	0	0	0	0
Mrpl20	7.25179e-26	-0.501878	0.328	0.506	1.55877e-21	0	0	0	0	0	0	0	0	0	0	0	0
Tnrc6a	7.46792e-26	0.489193	0.669	0.503	1.60523e-21	0	1	0	0	0	0	0	1	0	0	0	0
Pgk1	8.28372e-26	-0.471387	0.739	0.825	1.78059e-21	0	0	0	0	0	0	0	0	0	0	0	0
Tor1b	8.31686e-26	0.476716	0.316	0.141	1.78771e-21	0	1	0	0	0	0	1	1	0	0	0	0
Ndufb4	9.75231e-26	-0.437115	0.681	0.793	2.09626e-21	0	0	0	0	0	0	0	0	0	0	0	0
Isyna1	1.02462e-25	-0.50302	0.731	0.801	2.20241e-21	0	0	0	0	0	0	0	0	0	0	0	0
Tmsb10	1.22415e-25	-0.375401	0.934	0.972	2.6313e-21	0	0	0	0	0	0	0	0	0	0	0	0
Kat6b	1.33517e-25	0.554298	0.471	0.293	2.86994e-21	0	0	0	0	0	0	0	0	0	0	0	0
Sulf1	1.51521e-25	0.506644	0.705	0.553	3.25694e-21	0	1	0	0	0	0	0	1	0	0	0	0
Maged2	1.6297e-25	-0.457166	0.746	0.837	3.50303e-21	0	0	0	0	0	0	0	0	0	0	0	0
Ppp1ca	1.84252e-25	-0.456389	0.615	0.746	3.96049e-21	0	0	0	0	0	0	0	0	0	0	0	0
Ndufs5	2.1164e-25	-0.469777	0.569	0.734	4.5492e-21	0	0	0	0	0	0	0	0	0	0	0	0
Cox5b	2.33616e-25	-0.412056	0.777	0.859	5.02158e-21	0	0	0	0	0	0	0	0	0	0	0	0
Pik3r3	2.76229e-25	0.462981	0.353	0.166	5.93753e-21	0	0	0	0	0	0	1	0	0	0	1	1
Map1lc3b	2.84254e-25	-0.468664	0.54	0.679	6.11004e-21	0	0	0	0	0	0	0	0	0	0	0	0
Wnk1	3.32294e-25	0.436387	0.769	0.607	7.14266e-21	0	0	1	0	0	0	0	1	0	0	0	0
Sumo1	3.59032e-25	-0.448407	0.581	0.717	7.7174e-21	0	0	0	0	0	0	0	0	0	0	0	0
Pkig	3.90881e-25	-0.454104	0.582	0.72	8.40198e-21	0	0	0	0	0	0	0	0	0	0	0	0
Hspg2	4.43721e-25	0.440349	0.319	0.142	9.53778e-21	0	0	0	0	0	0	0	0	0	0	0	0
Sec61g	4.49025e-25	-0.389606	0.843	0.91	9.6518e-21	0	0	0	0	0	0	0	0	0	0	0	0
Klf7	4.57453e-25	0.467912	0.242	0.093	9.83295e-21	0	0	0	0	0	0	0	1	0	0	0	0
Vdac1	6.81893e-25	-0.415103	0.683	0.778	1.46573e-20	0	0	0	0	0	0	0	0	0	0	0	0
Ash1l	7.27741e-25	0.485271	0.613	0.432	1.56428e-20	0	0	0	0	0	0	0	0	0	0	0	0
Cox7a2	7.90003e-25	-0.43401	0.728	0.834	1.69811e-20	0	0	0	0	0	0	0	0	0	0	0	0
Prrc2b	8.41162e-25	0.467386	0.614	0.428	1.80808e-20	0	0	0	0	0	0	0	0	0	1	0	0
1810037I17Rik	1.03136e-24	-0.488171	0.433	0.593	2.2169e-20	0	0	0	0	0	0	0	0	0	0	0	0
Prmt1	1.27866e-24	-0.376387	0.794	0.846	2.74847e-20	0	0	0	0	0	0	0	0	0	0	0	0
Bmyc	1.66099e-24	-0.398733	0.961	0.976	3.57031e-20	0	0	0	0	0	0	0	0	0	0	0	0
Rin2	1.73706e-24	0.481422	0.46	0.269	3.73381e-20	0	0	0	0	0	0	1	0	0	0	0	0
Hs3st3b1	1.89235e-24	0.406066	0.207	0.066	4.06761e-20	0	0	0	0	0	0	0	0	0	0	0	0
Snrpd2	1.90951e-24	-0.41131	0.749	0.847	4.10448e-20	0	0	0	0	0	0	0	0	0	0	0	0
Srsf9	2.06217e-24	-0.456713	0.549	0.695	4.43262e-20	0	0	0	0	0	0	0	0	0	0	0	0
Gabarapl2	2.16177e-24	-0.48854	0.341	0.517	4.64674e-20	0	0	0	0	0	0	0	0	0	0	0	0
Gpx1	2.40808e-24	-0.494577	0.419	0.608	5.17616e-20	0	0	0	0	0	0	0	0	0	0	0	0
Eif3k	2.61387e-24	-0.399595	0.734	0.839	5.61852e-20	0	0	0	0	0	0	0	0	0	0	0	0
Sumo2	2.67785e-24	-0.361404	0.87	0.926	5.75603e-20	0	0	0	0	0	0	0	0	0	0	0	0
Hs3st3a1	3.37383e-24	0.341978	0.142	0.03	7.25205e-20	0	0	0	0	0	0	0	0	0	0	0	0
Ppm1l	4.00082e-24	0.339794	0.184	0.053	8.59976e-20	0	0	0	0	0	0	0	0	0	0	0	0
Atp6v1f	5.11334e-24	-0.452743	0.483	0.641	1.09911e-19	0	0	0	0	0	0	0	0	0	0	0	0
Mbnl3	5.22419e-24	0.502987	0.359	0.18	1.12294e-19	0	0	0	0	0	0	0	1	0	0	0	0
Tnrc6b	5.50982e-24	0.459031	0.621	0.452	1.18434e-19	0	1	1	0	1	0	2	1	0	0	0	1
Reep5	6.02731e-24	-0.428806	0.724	0.831	1.29557e-19	0	0	0	0	0	0	0	0	0	0	0	0
Podxl	8.02756e-24	0.499942	0.805	0.658	1.72552e-19	0	0	0	0	0	0	0	0	0	0	0	0
Phip	8.35588e-24	0.48026	0.674	0.508	1.7961e-19	0	1	0	0	0	0	0	0	1	0	0	0
S1pr1	8.44414e-24	0.392681	0.169	0.046	1.81507e-19	0	1	0	0	0	0	1	1	0	0	1	0
Mrps14	1.00839e-23	-0.478724	0.358	0.537	2.16752e-19	0	0	0	0	0	0	0	0	0	0	0	0
Mbtps1	1.32484e-23	0.461462	0.593	0.405	2.84775e-19	0	0	1	0	0	0	0	0	0	0	0	0
Ndufc2	1.7929e-23	-0.412746	0.72	0.818	3.85383e-19	0	0	0	0	0	0	0	0	0	0	0	0
Snrpb	2.06454e-23	-0.395015	0.718	0.817	4.43773e-19	0	0	0	0	0	0	0	0	0	0	0	0
Eif4a1	2.19263e-23	-0.318101	0.94	0.966	4.71305e-19	0	0	0	0	0	0	0	0	0	0	0	0
Vim	2.4566e-23	-0.455885	0.899	0.934	5.28045e-19	0	0	0	0	0	0	0	0	0	0	0	0
Kitl	2.86216e-23	0.418602	0.934	0.865	6.15221e-19	0	0	0	0	0	0	0	0	0	0	0	0
Dstn	3.37655e-23	-0.390619	0.736	0.832	7.25788e-19	0	0	0	0	0	0	0	0	0	0	0	0
Mylip	3.41634e-23	0.396259	0.193	0.061	7.34342e-19	0	0	1	0	0	0	1	0	0	1	0	0
Zfp292	4.10608e-23	0.48498	0.67	0.494	8.82602e-19	0	0	0	0	0	0	0	0	0	0	0	0
Col1a2	4.87706e-23	0.485233	0.426	0.237	1.04832e-18	0	0	0	0	0	0	0	0	0	1	0	0
Setd2	5.17402e-23	0.449126	0.539	0.341	1.11215e-18	0	0	1	0	0	0	0	0	0	0	0	0
Hmgb2	5.86898e-23	-0.497124	0.591	0.72	1.26154e-18	0	0	0	0	0	0	0	0	0	0	0	0
Lhx9	5.94569e-23	0.517932	0.718	0.553	1.27803e-18	0	1	0	0	0	0	0	0	0	0	0	0
AW551984	6.03104e-23	-0.714465	0.085	0.23	1.29637e-18	0	0	0	0	0	0	0	0	0	0	0	0
Ssr2	6.79856e-23	-0.450748	0.588	0.73	1.46135e-18	0	0	0	0	0	0	0	0	0	0	0	0
Ptprd	7.1601e-23	0.464095	0.324	0.157	1.53906e-18	0	1	0	0	0	0	1	0	0	1	1	0
Timm8a1	7.30502e-23	-0.550295	0.524	0.662	1.57021e-18	0	0	0	0	0	0	0	0	0	0	0	0
Ago2	7.81071e-23	0.470526	0.578	0.418	1.67891e-18	0	1	0	0	0	0	0	1	0	0	0	1
Txn1	7.85749e-23	-0.362734	0.779	0.843	1.68897e-18	0	0	0	0	0	0	0	0	0	0	0	0
Gns	8.88667e-23	0.389272	0.272	0.113	1.91019e-18	0	0	0	0	0	0	0	0	0	0	0	0
Eif5a	8.91244e-23	-0.383451	0.833	0.902	1.91573e-18	0	0	0	0	0	0	0	0	0	0	0	0
Bckdha	1.06035e-22	-0.431093	0.143	0.316	2.27921e-18	0	0	0	0	0	0	0	0	0	0	0	0
Mob1a	1.53281e-22	0.444025	0.438	0.254	3.29477e-18	0	0	0	0	0	0	0	0	0	0	0	0
Mrps36	1.54827e-22	-0.477745	0.338	0.508	3.32802e-18	0	0	0	0	0	0	0	0	0	0	0	0
Rbm5	1.8197e-22	0.433234	0.709	0.562	3.91145e-18	0	0	0	0	0	0	0	0	0	0	0	0
Cyc1	1.82497e-22	-0.454537	0.4	0.57	3.92277e-18	0	0	0	0	0	0	0	0	0	0	0	0
Sesn3	2.02674e-22	0.476896	0.495	0.315	4.35647e-18	0	1	0	0	0	0	1	0	0	0	2	0
Igfbp5	2.20453e-22	0.630251	0.686	0.503	4.73865e-18	0	0	0	0	0	0	0	0	0	0	0	0
Gnas	2.53794e-22	-0.297588	0.956	0.983	5.45531e-18	0	0	0	0	0	0	0	0	0	0	0	0
Ptgr1	2.61414e-22	-0.515942	0.249	0.422	5.6191e-18	0	0	0	0	0	0	0	0	0	0	0	0
1700020I14Rik	2.62883e-22	0.436312	0.641	0.494	5.65067e-18	0	0	0	0	0	0	0	0	0	0	0	0
Tbcb	2.92102e-22	-0.458904	0.347	0.528	6.27873e-18	0	0	0	0	0	0	0	0	0	0	0	0
Atp5g2	2.99653e-22	-0.343074	0.847	0.903	6.44104e-18	0	0	0	0	0	0	0	0	0	0	0	0
Msi2	3.4963e-22	0.468538	0.556	0.375	7.5153e-18	0	0	0	0	0	0	0	0	0	0	0	0
Ndufa11	4.01725e-22	-0.409047	0.654	0.781	8.63508e-18	0	0	0	0	0	0	0	0	0	0	0	0
Dad1	4.12873e-22	-0.382032	0.729	0.839	8.87471e-18	0	0	0	0	0	0	0	0	0	0	0	0
Zfp516	4.302e-22	0.416001	0.33	0.159	9.24714e-18	0	0	0	0	0	0	1	0	0	0	0	0
Kcnd2	4.60995e-22	0.427345	0.237	0.091	9.90909e-18	0	0	0	0	0	0	0	0	0	0	0	1
Mmp14	4.67773e-22	0.461078	0.464	0.28	1.00548e-17	0	0	0	0	0	0	0	0	0	0	0	0
Timm8b	6.26804e-22	-0.408019	0.646	0.75	1.34731e-17	0	0	0	0	0	0	0	0	0	0	0	0
Atpif1	6.49064e-22	-0.28875	0.94	0.977	1.39516e-17	0	0	0	0	0	0	0	0	0	0	0	0
Nap1l1	6.94825e-22	0.35657	0.897	0.811	1.49353e-17	0	0	0	0	0	0	0	0	0	0	0	0
Plxnb2	7.04825e-22	0.444325	0.621	0.439	1.51502e-17	0	0	0	0	0	0	0	0	0	0	0	0
Ubl5	7.16209e-22	-0.395667	0.628	0.728	1.53949e-17	0	0	0	0	0	0	0	0	0	0	0	0
Enpp2	9.07228e-22	0.433018	0.197	0.068	1.95009e-17	0	0	0	0	0	0	0	0	0	0	0	0
Tuba1a	1.2227e-21	-0.50848	0.51	0.664	2.6282e-17	0	0	0	0	0	0	0	0	0	0	0	0
Ptpn4	1.31016e-21	0.461615	0.553	0.367	2.81619e-17	2	0	0	0	0	0	0	0	0	0	0	0
Spcs2	1.32543e-21	-0.420304	0.66	0.779	2.84901e-17	0	0	0	0	0	0	0	0	0	0	0	0
Zfp445	1.55496e-21	0.442511	0.453	0.269	3.34239e-17	0	0	0	0	0	0	0	0	0	0	0	0
Atp5c1	1.78985e-21	-0.402501	0.611	0.746	3.84727e-17	0	0	0	0	0	0	0	0	0	0	0	0
Plxna4	1.94867e-21	0.476583	0.432	0.255	4.18866e-17	0	0	0	0	0	0	1	0	0	0	0	0
2310033P09Rik	2.43044e-21	-0.460032	0.33	0.498	5.22422e-17	0	0	0	0	0	0	0	0	0	0	0	0
Txnl1	2.77522e-21	-0.424201	0.506	0.657	5.96533e-17	0	0	0	0	0	0	0	0	0	0	0	0
Slit2	2.77732e-21	0.438768	0.305	0.144	5.96985e-17	0	0	0	0	0	0	0	0	0	0	0	0
Psma3	3.41289e-21	-0.390916	0.726	0.82	7.33601e-17	0	0	0	0	0	0	0	0	0	0	0	0
Dock4	3.70347e-21	0.397729	0.851	0.748	7.96062e-17	1	0	0	0	1	0	0	0	1	0	1	0
Luc7l2	4.01559e-21	0.398949	0.789	0.646	8.63151e-17	0	0	0	0	0	0	0	0	0	0	0	0
Rasl11a	4.08331e-21	-0.539103	0.206	0.363	8.77707e-17	0	0	0	0	0	0	0	0	0	0	0	0
Snrpd1	4.11326e-21	-0.392469	0.742	0.82	8.84145e-17	0	0	0	0	0	0	0	0	0	0	0	0
1110065P20Rik	4.32902e-21	-0.462108	0.412	0.554	9.30523e-17	0	0	0	0	0	0	0	0	0	0	0	0
Pomp	4.44678e-21	-0.402259	0.592	0.736	9.55836e-17	0	0	0	0	0	0	0	0	0	0	0	0
BC005537	4.84545e-21	0.432936	0.545	0.356	1.04153e-16	0	0	0	0	0	0	0	0	0	0	1	0
Sem1	5.07393e-21	-0.349381	0.839	0.903	1.09064e-16	0	0	0	0	0	0	0	0	0	0	0	0
Srgap3	5.84814e-21	0.384464	0.229	0.094	1.25706e-16	0	1	0	0	0	0	0	1	0	0	0	0
Ctdsp2	5.88654e-21	0.440572	0.582	0.402	1.26531e-16	0	0	0	0	0	0	0	0	0	0	0	0
Greb1l	6.09214e-21	0.356721	0.199	0.07	1.3095e-16	0	0	0	0	0	0	0	0	0	1	0	0
Tgm3	6.71651e-21	-0.502003	0.071	0.199	1.44371e-16	0	0	0	0	0	0	1	0	0	0	0	0
Magoh	7.18733e-21	-0.449113	0.433	0.584	1.54492e-16	0	0	0	0	0	0	0	0	0	0	0	0
Nsd1	7.52042e-21	0.391584	0.789	0.674	1.61651e-16	0	0	0	0	0	0	0	0	0	0	0	0
Rev3l	8.24855e-21	0.451622	0.615	0.438	1.77303e-16	0	0	0	0	0	0	0	0	0	0	1	1
1110008P14Rik	8.42783e-21	-0.453406	0.133	0.284	1.81156e-16	0	0	0	0	0	0	0	0	0	0	0	0
Igf1	8.61212e-21	0.469435	0.389	0.215	1.85117e-16	0	0	0	0	1	0	0	1	0	0	0	0
Cdk14	8.8113e-21	0.389845	0.244	0.1	1.89399e-16	0	0	0	0	0	0	0	0	0	0	0	0
Emx2	1.03013e-20	0.423549	0.794	0.662	2.21427e-16	0	1	0	0	0	0	0	1	0	0	0	0
Grpel1	1.05821e-20	-0.444407	0.337	0.489	2.27463e-16	0	0	0	0	0	0	0	0	0	0	0	0
Ltbp4	1.1057e-20	0.32154	0.117	0.025	2.3767e-16	0	0	0	0	0	0	0	0	0	0	0	0
Csgalnact1	1.13817e-20	0.413173	0.267	0.118	2.4465e-16	0	1	0	0	0	0	0	0	0	0	0	0
Ttyh3	1.16326e-20	0.447302	0.526	0.344	2.50043e-16	0	0	0	0	0	0	0	1	0	0	0	0
Mdk	1.2362e-20	-0.400907	0.939	0.962	2.65721e-16	0	0	0	0	0	0	0	0	0	0	0	0
Ndufb8	1.32677e-20	-0.403013	0.551	0.681	2.8519e-16	0	0	0	0	0	0	0	0	0	0	0	0
Ltbp1	1.90766e-20	0.51056	0.504	0.341	4.10051e-16	0	0	0	0	0	0	0	0	0	0	0	0
Otud4	1.91167e-20	0.383195	0.297	0.14	4.10914e-16	0	1	1	0	0	0	0	0	0	1	0	0
Myh10	1.9142e-20	0.40289	0.59	0.402	4.11457e-16	0	0	0	0	0	0	0	0	0	0	0	0
Ndufa4	2.05412e-20	-0.306751	0.904	0.943	4.41533e-16	0	0	0	0	0	0	0	0	0	0	0	0
Tomm20	2.12985e-20	-0.36503	0.729	0.814	4.57812e-16	0	0	0	0	0	0	0	0	0	0	0	0
Psmb5	2.15279e-20	-0.402271	0.618	0.747	4.62741e-16	0	0	0	0	0	0	0	0	0	0	0	0
Huwe1	2.16421e-20	0.384407	0.758	0.614	4.65198e-16	0	0	0	0	0	0	0	0	0	0	0	0
Selenok	2.32167e-20	-0.405625	0.487	0.623	4.99043e-16	0	0	0	0	0	0	0	0	0	0	0	0
Slc25a4	2.40134e-20	-0.322557	0.873	0.918	5.16167e-16	0	0	0	0	0	0	0	0	0	0	0	0
Pebp1	2.72161e-20	-0.294429	0.924	0.938	5.8501e-16	0	0	0	0	0	0	0	0	0	0	0	0
Bex2	2.734e-20	-0.566438	0.44	0.587	5.87673e-16	0	0	0	0	0	0	0	0	0	0	0	0
Mt1	2.81644e-20	0.741835	0.273	0.14	6.05394e-16	0	0	0	0	0	0	0	0	0	0	0	0
Vamp8	3.52042e-20	-0.448982	0.477	0.622	7.56714e-16	0	0	0	0	0	0	0	0	0	0	0	0
Trib2	3.54409e-20	0.526667	0.45	0.283	7.61803e-16	0	0	0	0	1	0	0	0	0	0	0	0
Cpd	3.55055e-20	0.409122	0.436	0.257	7.63191e-16	0	0	0	0	0	0	0	0	2	0	0	0
H2afv	3.64698e-20	-0.37427	0.756	0.848	7.83918e-16	0	0	0	0	0	0	0	0	0	0	0	0
Igf1r	3.68517e-20	0.433662	0.411	0.241	7.92127e-16	0	0	0	0	0	0	0	0	0	0	0	0
Ndufb10	4.57488e-20	-0.427165	0.393	0.53	9.83371e-16	0	0	0	0	0	0	0	0	0	0	0	0
Uqcr10	5.05077e-20	-0.366432	0.765	0.833	1.08566e-15	0	0	0	0	0	0	0	0	0	0	0	0
Myl12a	5.28028e-20	-0.421594	0.431	0.598	1.135e-15	0	0	0	0	0	0	0	0	0	0	0	0
Zbtb20	5.4167e-20	0.409349	0.285	0.133	1.16432e-15	1	2	0	2	0	0	0	3	1	1	0	0
Thoc2	5.99109e-20	0.415998	0.719	0.572	1.28779e-15	0	0	0	0	0	0	0	0	0	0	0	0
Erh	6.4286e-20	-0.439509	0.265	0.425	1.38183e-15	0	0	0	0	0	0	0	0	0	0	0	0
Spcs1	7.75374e-20	-0.417193	0.473	0.6	1.66667e-15	0	0	0	0	0	0	0	0	0	0	0	0
Eef1b2	7.93891e-20	-0.264965	0.972	0.986	1.70647e-15	0	0	0	0	0	0	0	0	0	0	0	0
Fkbp3	8.45678e-20	-0.405215	0.64	0.746	1.81779e-15	0	0	0	0	0	0	0	0	0	0	0	0
Slc38a1	8.62597e-20	0.438901	0.482	0.302	1.85415e-15	0	0	0	0	0	0	0	0	0	0	0	0
Arpc3	9.06163e-20	-0.429377	0.38	0.535	1.9478e-15	0	0	0	0	0	0	0	0	0	0	0	0
Lrrc58	9.91752e-20	0.430537	0.601	0.439	2.13177e-15	0	0	0	0	0	0	0	0	0	0	0	0
Col6a1	1.07996e-19	0.406335	0.224	0.091	2.32137e-15	0	0	0	0	0	0	0	0	0	0	0	0
Me2	1.09189e-19	-0.455875	0.353	0.49	2.34702e-15	0	0	0	0	0	0	0	0	0	0	0	0
Cyb5a	1.19197e-19	-0.443521	0.589	0.71	2.56215e-15	0	0	0	0	0	0	0	0	0	0	0	0
Armcx4	1.34268e-19	0.323209	0.187	0.065	2.88609e-15	0	0	0	0	0	0	0	0	0	0	0	0
Tia1	1.70288e-19	0.431284	0.615	0.479	3.66035e-15	0	0	0	0	0	0	0	0	1	0	0	0
Ets1	1.82547e-19	0.435933	0.245	0.11	3.92385e-15	0	0	0	0	0	0	0	0	0	0	0	0
Cbx6	2.02359e-19	0.374242	0.245	0.104	4.3497e-15	0	0	0	0	0	0	0	0	1	0	0	0
Srsf1	2.05712e-19	0.377934	0.72	0.561	4.42177e-15	0	0	0	0	0	0	0	0	0	0	0	0
Supt4a	2.07259e-19	-0.445743	0.403	0.555	4.45502e-15	0	0	0	0	0	0	0	0	0	0	0	0
Efnb1	2.30366e-19	0.402128	0.767	0.648	4.95171e-15	0	1	0	0	0	0	0	0	0	0	0	0
Eif4g3	2.48107e-19	0.415825	0.573	0.408	5.33305e-15	0	0	0	0	0	0	0	0	0	0	0	0
Colec12	2.5169e-19	0.42508	0.686	0.552	5.41007e-15	0	0	0	0	0	0	0	0	0	0	0	0
Fubp1	2.56536e-19	0.352574	0.82	0.711	5.51425e-15	0	0	0	0	0	1	0	0	0	0	1	0
Rif1	2.74995e-19	0.42513	0.481	0.302	5.91101e-15	0	0	0	0	0	0	0	0	0	0	0	0
Nudt19	2.75906e-19	-0.461522	0.154	0.302	5.9306e-15	0	0	0	0	0	0	0	0	0	0	0	0
Ndufa7	2.86787e-19	-0.320335	0.834	0.877	6.16448e-15	0	0	0	0	0	0	0	0	0	0	0	0
Myo5a	3.01252e-19	0.313777	0.186	0.065	6.47541e-15	0	0	0	0	0	0	0	0	0	1	0	0
Trappc1	3.40551e-19	-0.439219	0.355	0.5	7.32014e-15	0	0	0	0	0	0	0	0	0	0	0	0
Pdgfa	3.52786e-19	-0.57567	0.166	0.305	7.58313e-15	0	0	0	0	0	0	0	0	0	0	0	0
Tab2	3.87696e-19	0.41023	0.542	0.362	8.33353e-15	0	0	0	0	0	0	0	0	0	0	0	0
Pdcd5	3.94578e-19	-0.363171	0.731	0.8	8.48145e-15	0	0	0	0	0	0	0	0	0	0	0	0
Psmd8	3.96274e-19	-0.406472	0.515	0.659	8.51791e-15	0	0	0	0	0	0	0	0	0	0	0	0
Arhgap5	3.96284e-19	0.396571	0.693	0.539	8.51812e-15	0	0	0	0	1	0	0	1	0	0	0	0
Cgnl1	4.09188e-19	0.440192	0.424	0.256	8.79549e-15	0	0	0	0	0	0	0	0	0	0	0	0
Slc25a5	4.68659e-19	-0.401521	0.583	0.681	1.00738e-14	0	0	0	0	0	0	0	0	0	0	0	0
Lrp6	4.74105e-19	0.440793	0.449	0.28	1.01909e-14	0	0	0	0	0	0	0	0	0	0	0	0
Gm8797	4.98349e-19	-0.411301	0.174	0.316	1.0712e-14	0	0	0	0	0	0	0	0	0	0	0	0
Rnf152	5.27668e-19	0.300967	0.129	0.032	1.13422e-14	0	0	0	0	0	0	1	0	0	0	0	0
Pkm	5.53798e-19	-0.343797	0.871	0.917	1.19039e-14	0	0	0	0	0	0	0	0	0	0	0	0
Apoe	5.8357e-19	-0.518101	0.313	0.483	1.25438e-14	0	0	0	0	0	0	0	0	0	0	0	0
Ywhaq	6.05722e-19	-0.382924	0.713	0.784	1.302e-14	0	0	1	0	0	0	0	0	0	0	0	0
Chmp2a	6.60473e-19	-0.432517	0.348	0.491	1.41969e-14	0	0	0	0	0	0	0	0	0	0	0	0
Taf10	6.60529e-19	-0.40452	0.436	0.593	1.41981e-14	0	0	0	0	1	0	0	0	0	0	0	0
Ndufa13	8.44879e-19	-0.347646	0.779	0.846	1.81607e-14	0	0	0	0	0	0	0	0	0	0	0	0
Ddt	9.85151e-19	-0.437882	0.261	0.403	2.11758e-14	0	0	0	0	0	0	0	0	0	0	0	0
Cebpb	1.02022e-18	-0.474005	0.208	0.352	2.19296e-14	0	0	0	0	0	0	0	0	0	0	0	0
9530068E07Rik	1.052e-18	0.384259	0.603	0.442	2.26127e-14	0	0	0	0	0	0	0	0	0	0	0	0
Agrn	1.21362e-18	0.377883	0.308	0.156	2.60867e-14	0	0	0	0	0	0	0	0	0	0	0	0
Rtraf	1.27314e-18	-0.374309	0.593	0.704	2.73662e-14	0	0	0	0	0	0	0	0	0	0	0	0
Smarcc1	1.36241e-18	0.347989	0.81	0.695	2.92851e-14	0	0	0	0	0	0	0	0	0	0	0	0
Cks1b	1.41167e-18	-0.430747	0.323	0.469	3.03439e-14	0	0	0	0	0	0	0	0	0	0	0	0
Pum2	1.41472e-18	0.416557	0.578	0.418	3.04095e-14	0	0	0	0	0	0	0	0	0	0	0	0
4932438A13Rik	1.47223e-18	0.390781	0.332	0.175	3.16457e-14	0	0	0	0	0	0	0	0	0	1	0	0
Fam120a	1.62481e-18	0.408313	0.489	0.32	3.49254e-14	0	0	0	0	0	0	0	0	0	0	0	0
Ttc3	1.64494e-18	0.33711	0.866	0.781	3.53581e-14	0	0	0	0	0	0	0	0	0	0	0	0
Ckb	1.78486e-18	-0.541919	0.082	0.213	3.83656e-14	0	0	0	0	0	0	0	0	0	0	0	0
Eva1b	1.94142e-18	-0.411232	0.577	0.704	4.17309e-14	0	0	0	0	0	0	0	0	0	0	0	0
Cbln4	1.96058e-18	-0.299076	0.023	0.116	4.21426e-14	0	0	0	0	0	0	0	0	0	1	0	0
Mbtd1	2.0301e-18	0.418532	0.547	0.376	4.3637e-14	0	0	0	0	0	0	0	0	0	0	0	0
Dhrs4	2.03052e-18	-0.402629	0.181	0.336	4.36461e-14	0	0	0	0	0	0	0	0	0	0	0	0
Celf1	2.11005e-18	0.408433	0.622	0.452	4.53555e-14	0	0	0	0	0	0	0	0	1	0	0	0
Mrpl18	2.20429e-18	-0.420535	0.361	0.516	4.73812e-14	0	0	0	0	0	0	0	0	0	0	0	0
Arpc5l	2.27186e-18	-0.411379	0.364	0.522	4.88337e-14	0	0	0	0	0	0	0	0	0	0	0	0
Rbx1	2.49666e-18	-0.319325	0.815	0.879	5.36656e-14	0	0	0	0	0	0	0	0	0	0	0	0
Mrps11	2.93022e-18	-0.424485	0.377	0.53	6.29851e-14	0	0	0	0	0	0	0	0	0	0	0	0
Rnaseh2c	3.08064e-18	-0.434579	0.33	0.495	6.62184e-14	0	0	0	0	0	0	0	0	0	0	0	0
Peg3	3.27121e-18	0.287916	0.997	0.995	7.03146e-14	0	0	0	0	0	0	0	0	0	0	0	0
Sema6d	3.33648e-18	0.42339	0.492	0.324	7.17175e-14	0	0	0	0	0	0	0	0	1	0	0	0
Ndufb5	3.51586e-18	-0.395732	0.602	0.722	7.55733e-14	0	0	0	0	0	0	0	0	0	0	0	0
Dab1	3.53317e-18	0.322865	0.158	0.051	7.59455e-14	0	0	0	0	0	0	0	0	0	0	0	0
Ktn1	3.72935e-18	0.338824	0.804	0.682	8.01623e-14	0	0	0	0	0	0	0	0	0	0	0	0
Ech1	4.04713e-18	-0.423614	0.351	0.495	8.6993e-14	0	0	0	0	0	0	0	0	0	0	0	0
St3gal4	4.28872e-18	-0.427213	0.107	0.239	9.2186e-14	0	0	0	0	0	0	0	0	0	0	0	0
Txndc17	4.84182e-18	-0.410033	0.531	0.664	1.04075e-13	0	0	0	0	0	0	0	0	0	0	0	0
Pogk	4.84943e-18	0.359735	0.251	0.113	1.04239e-13	0	0	0	0	0	0	0	0	0	0	0	0
Rnh1	4.96161e-18	-0.409096	0.407	0.558	1.0665e-13	0	0	0	0	0	0	0	0	0	0	0	0
Atp5b	5.39939e-18	-0.287783	0.907	0.941	1.1606e-13	0	0	0	0	0	0	0	0	0	0	0	0
Pdia6	5.43059e-18	-0.370329	0.75	0.828	1.1673e-13	0	0	0	0	0	0	0	0	0	0	0	0
Igf2r	5.99601e-18	0.417815	0.404	0.244	1.28884e-13	0	0	0	0	0	0	1	0	0	0	0	0
Tbca	6.17418e-18	-0.349037	0.682	0.778	1.32714e-13	0	0	0	0	0	0	0	0	0	0	0	0
Wt1	6.18843e-18	0.315558	0.944	0.889	1.3302e-13	0	0	0	0	0	0	0	0	0	0	0	0
Mga	6.34078e-18	0.412808	0.51	0.35	1.36295e-13	0	0	0	0	0	0	0	0	0	0	0	0
Tnks2	6.67726e-18	0.376478	0.706	0.573	1.43528e-13	1	0	0	0	0	0	0	0	0	0	0	0
Ckap4	6.8471e-18	0.416358	0.494	0.342	1.47178e-13	0	0	0	0	0	0	0	0	0	0	0	0
Axin2	6.87913e-18	0.328749	0.207	0.082	1.47867e-13	0	0	0	0	0	0	0	0	0	0	0	0
Fam104a	7.01204e-18	-0.399305	0.488	0.62	1.50724e-13	0	0	0	0	0	0	0	0	1	0	0	0
Mdh2	7.03781e-18	-0.379786	0.61	0.706	1.51278e-13	0	0	0	0	0	0	0	0	0	0	0	0
Dctn3	7.46271e-18	-0.410422	0.329	0.483	1.60411e-13	0	0	0	0	0	0	0	0	0	0	0	0
Atp13a3	7.96996e-18	0.446368	0.557	0.389	1.71314e-13	0	0	0	0	0	0	0	0	0	0	0	0
Rhoa	1.07462e-17	-0.334501	0.752	0.821	2.30989e-13	0	0	0	0	0	0	0	0	0	0	0	0
2610028E06Rik	1.15416e-17	0.274473	0.129	0.035	2.48088e-13	0	0	0	0	0	0	0	0	0	0	0	0
Aurkaip1	1.17028e-17	-0.392147	0.382	0.518	2.51551e-13	0	0	0	0	0	0	0	0	0	0	0	0
Akap11	1.36343e-17	0.362704	0.331	0.177	2.9307e-13	0	0	0	0	0	0	0	0	0	0	0	0
Insr	1.51512e-17	0.337308	0.205	0.083	3.25676e-13	0	0	0	0	0	0	0	0	0	0	0	0
Smo	1.63453e-17	0.402719	0.516	0.347	3.51342e-13	0	0	0	0	0	0	0	0	0	0	0	0
Ost4	1.88085e-17	-0.396054	0.509	0.657	4.04288e-13	0	0	0	0	0	0	0	0	0	0	0	0
Trps1	1.96796e-17	0.404583	0.39	0.227	4.23012e-13	0	1	0	0	0	0	0	0	0	0	0	0
Fkbp2	1.97785e-17	-0.413837	0.264	0.412	4.25139e-13	0	0	0	0	0	0	0	0	0	0	0	0
Sned1	2.05798e-17	0.264853	0.123	0.032	4.42364e-13	0	0	0	0	0	0	0	0	0	0	0	0
Tma7	2.05859e-17	-0.33876	0.807	0.867	4.42494e-13	0	0	0	0	0	0	0	0	0	0	0	0
Ranbp1	2.07629e-17	-0.362366	0.746	0.828	4.46299e-13	0	0	0	0	0	0	0	0	0	0	0	0
Exosc5	2.26486e-17	-0.378738	0.141	0.282	4.86831e-13	0	0	0	0	0	0	0	0	0	0	0	0
Gnb2	2.27506e-17	-0.331401	0.701	0.787	4.89024e-13	0	0	0	0	0	0	0	0	0	0	0	0
Adm	2.70095e-17	0.298882	0.301	0.157	5.8057e-13	0	0	0	0	0	0	0	0	0	0	1	0
Hnrnpl	3.40892e-17	0.391749	0.591	0.442	7.32747e-13	0	0	0	0	0	0	0	0	0	0	0	0
Ptprs	3.81265e-17	0.369222	0.529	0.355	8.1953e-13	0	0	0	0	0	0	0	0	0	0	0	0
Psma5	4.02232e-17	-0.382227	0.529	0.64	8.64597e-13	0	0	0	0	0	0	0	0	0	0	0	0
Lsm4	4.54944e-17	-0.389897	0.424	0.555	9.77902e-13	0	0	0	0	0	0	0	0	0	0	0	0
Mrpl42	4.73277e-17	-0.409713	0.384	0.537	1.01731e-12	0	0	0	0	0	0	0	0	0	0	0	0
B4galnt4	4.79658e-17	0.251718	0.127	0.035	1.03103e-12	0	0	0	0	0	0	0	0	0	0	0	0
Pum1	5.00466e-17	0.40231	0.566	0.419	1.07575e-12	0	0	0	0	0	0	0	0	0	0	0	0
Magi1	5.57246e-17	0.401664	0.545	0.403	1.1978e-12	0	0	0	0	0	0	0	0	0	0	0	0
2010107E04Rik	5.80758e-17	-0.354858	0.601	0.742	1.24834e-12	0	0	0	0	0	0	0	0	0	0	0	0
Scmh1	5.86868e-17	0.344429	0.435	0.267	1.26147e-12	0	0	0	0	0	0	0	0	0	0	0	0
Gm10076	7.0183e-17	-0.325033	0.785	0.831	1.50858e-12	0	0	0	0	0	0	0	0	0	0	0	0
Fnbp1l	7.55768e-17	0.382706	0.457	0.294	1.62452e-12	0	1	0	0	0	0	0	0	1	0	0	0
1810058I24Rik	9.15597e-17	-0.370671	0.576	0.678	1.96808e-12	0	0	0	0	0	0	0	0	0	0	0	0
Gm5617	9.61629e-17	-0.406646	0.421	0.528	2.06702e-12	0	0	0	0	0	0	0	0	0	0	0	0
Cox6a1	1.01673e-16	-0.339978	0.666	0.77	2.18547e-12	0	0	0	0	0	0	0	0	0	0	0	0
Sh3bgrl3	1.02668e-16	-0.392812	0.332	0.469	2.20685e-12	0	0	0	0	0	0	0	0	0	0	0	0
Zfhx3	1.05898e-16	0.398663	0.376	0.222	2.27628e-12	0	0	0	0	0	0	0	0	0	0	1	0
Smdt1	1.0711e-16	-0.403053	0.502	0.634	2.30233e-12	0	0	0	0	0	0	0	0	0	0	0	0
Tspan5	1.10945e-16	0.387183	0.29	0.151	2.38475e-12	0	0	0	0	0	0	0	0	0	0	0	0
Uba52	1.13077e-16	-0.388663	0.352	0.49	2.43059e-12	0	0	0	0	0	0	0	0	0	0	0	0
Atp5e	1.15608e-16	-0.2915	0.872	0.918	2.485e-12	0	0	0	0	0	0	0	0	0	0	0	0
Chd6	1.17191e-16	0.39898	0.521	0.373	2.51902e-12	0	0	0	0	0	0	0	0	0	0	0	0
Reep1	1.3721e-16	0.367901	0.727	0.6	2.94934e-12	0	0	0	0	0	0	0	0	0	0	0	0
Ube2i	1.45092e-16	-0.321148	0.754	0.826	3.11876e-12	0	0	0	0	0	0	0	0	0	0	0	0
Gata6	1.56436e-16	0.390941	0.69	0.555	3.36259e-12	0	0	0	0	0	0	0	0	0	0	1	0
Arid1a	1.64745e-16	0.379601	0.579	0.421	3.54119e-12	0	0	0	0	0	0	0	0	1	0	0	0
Pfdn1	1.6874e-16	-0.39334	0.42	0.567	3.62706e-12	0	0	0	0	0	0	0	0	0	0	0	0
Dpy30	1.85196e-16	-0.360995	0.389	0.494	3.98079e-12	0	0	0	0	0	0	0	0	0	0	1	0
Mdh1	1.8615e-16	-0.370676	0.562	0.689	4.0013e-12	0	0	0	0	0	0	0	0	0	0	0	0
Eloc	1.86265e-16	-0.352073	0.525	0.626	4.00376e-12	0	0	0	0	0	0	0	0	0	0	0	0
Plxnc1	1.89941e-16	0.460591	0.422	0.278	4.08277e-12	0	0	0	0	0	0	1	0	0	0	0	0
Jak1	2.02495e-16	-0.486846	0.316	0.416	4.35263e-12	0	1	0	0	0	0	0	0	0	0	0	0
Elfn1	2.03106e-16	0.385895	0.28	0.143	4.36577e-12	0	0	0	0	0	0	0	0	0	0	0	0
Eif4e2	2.05679e-16	-0.389792	0.387	0.537	4.42108e-12	0	0	0	0	0	0	0	0	0	0	0	0
Vav3	2.10354e-16	-0.442421	0.095	0.223	4.52157e-12	0	0	0	0	0	0	0	0	0	0	0	0
Ece1	2.23225e-16	0.38369	0.372	0.22	4.79823e-12	0	0	0	0	0	0	0	0	0	0	0	0
Mrpl54	2.40677e-16	-0.393016	0.378	0.53	5.17336e-12	0	0	0	0	0	0	0	0	0	0	0	0
Hnrnpul1	2.61802e-16	-0.388153	0.285	0.428	5.62744e-12	0	0	0	0	0	0	1	0	0	0	0	0
Tspan15	2.63089e-16	-0.445006	0.123	0.244	5.6551e-12	0	0	0	0	0	0	0	0	0	0	0	0
Tle3	2.7554e-16	0.339016	0.213	0.096	5.92274e-12	0	0	0	0	0	0	0	0	0	0	0	0
Robo1	2.77385e-16	-0.373308	0.101	0.221	5.96239e-12	0	0	0	0	0	0	0	0	0	0	1	0
Ankrd17	2.7868e-16	0.371161	0.692	0.553	5.99023e-12	1	0	0	0	0	0	0	0	0	0	0	0
Trp53bp1	2.94669e-16	0.31549	0.333	0.184	6.3339e-12	0	0	0	0	0	0	0	0	0	0	0	0
2410015M20Rik	3.17476e-16	-0.346967	0.643	0.755	6.82414e-12	0	0	0	0	0	0	0	0	0	0	0	0
Rmst	3.30535e-16	0.563451	0.392	0.246	7.10485e-12	0	0	0	0	0	0	0	0	0	0	0	0
Impad1	4.49413e-16	0.413657	0.407	0.255	9.66012e-12	0	0	0	0	0	0	0	0	0	0	0	0
Auts2	6.34123e-16	0.316865	0.841	0.731	1.36305e-11	0	0	0	0	0	0	0	0	0	0	0	0
Lmo4	6.48411e-16	-0.448118	0.193	0.33	1.39376e-11	0	0	0	0	0	0	0	0	0	0	0	0
Cfl2	7.59313e-16	-0.373032	0.509	0.642	1.63214e-11	0	1	0	0	0	0	0	0	0	0	0	1
Fam168a	7.72716e-16	0.31251	0.311	0.167	1.66095e-11	0	0	1	0	0	0	1	0	0	0	0	0
Cwc15	8.09761e-16	-0.397207	0.338	0.47	1.74058e-11	0	0	0	0	0	0	0	0	0	0	0	0
Polr1d	8.37177e-16	-0.365971	0.531	0.648	1.79951e-11	0	0	0	0	0	0	0	0	0	0	0	0
Nrn1	8.68681e-16	0.367382	0.287	0.148	1.86723e-11	0	0	0	0	0	0	0	0	0	0	0	0
Msl1	8.95827e-16	0.386383	0.503	0.344	1.92558e-11	0	1	0	0	0	0	0	0	0	0	0	0
Pabpn1	1.08974e-15	0.392981	0.587	0.44	2.34241e-11	0	0	0	0	0	0	0	0	0	0	0	0
Isoc1	1.16635e-15	0.360568	0.298	0.162	2.50706e-11	1	0	0	0	0	0	0	0	0	0	0	0
Ep400	1.24736e-15	0.378454	0.438	0.307	2.68119e-11	0	0	0	0	0	0	0	0	0	0	0	0
Atrnl1	1.3433e-15	0.367684	0.297	0.16	2.88742e-11	0	0	0	0	0	0	0	0	0	0	0	0
Psmb7	1.58135e-15	-0.366938	0.471	0.592	3.39911e-11	0	0	0	0	0	0	0	0	0	0	0	0
Aldh3b1	1.63735e-15	-0.425995	0.162	0.288	3.51948e-11	0	0	0	0	0	0	0	0	0	0	0	0
Vash2	1.87177e-15	0.325342	0.196	0.083	4.02336e-11	1	0	0	0	0	0	0	0	0	0	0	0
Msx1	1.97425e-15	0.393814	0.505	0.342	4.24364e-11	0	0	0	0	0	0	0	0	0	0	0	0
Poglut1	2.04948e-15	0.314121	0.241	0.115	4.40535e-11	0	0	0	0	0	0	1	0	0	0	0	0
Psmb4	2.09929e-15	-0.318454	0.72	0.792	4.51242e-11	0	0	0	0	0	0	0	0	0	0	0	0
Slc24a5	2.13826e-15	-0.373244	0.154	0.29	4.59619e-11	0	0	0	0	0	0	0	0	0	0	0	0
Col5a1	2.19511e-15	0.344001	0.289	0.152	4.71838e-11	0	0	0	0	0	0	0	0	0	1	0	0
4930523C07Rik	2.29767e-15	0.318896	0.11	0.03	4.93884e-11	0	0	0	0	0	0	0	0	0	0	0	0
Cdh2	2.43157e-15	0.388932	0.303	0.17	5.22667e-11	0	0	0	0	0	0	0	0	0	0	0	0
Eif4g1	2.53842e-15	0.333055	0.762	0.639	5.45633e-11	0	0	0	0	0	0	0	0	0	0	0	0
Cpe	2.62568e-15	0.43249	0.553	0.413	5.64391e-11	0	0	0	0	0	0	0	0	0	0	0	0
Mid1	2.72802e-15	0.394312	0.444	0.292	5.86388e-11	0	0	0	0	0	0	0	0	0	0	0	0
Tshz1	2.92473e-15	0.351874	0.498	0.336	6.28671e-11	0	0	0	0	0	0	0	0	0	0	0	0
Zfp280d	3.04966e-15	0.371724	0.416	0.261	6.55524e-11	0	0	0	0	0	0	0	0	0	0	0	0
Eif4b	3.17101e-15	0.346236	0.751	0.648	6.81609e-11	0	0	0	0	0	0	0	0	0	0	0	0
Mta1	3.17483e-15	0.376559	0.412	0.267	6.8243e-11	0	0	0	0	0	0	0	0	0	0	0	0
Esd	3.19195e-15	-0.360973	0.458	0.575	6.86109e-11	0	0	0	0	0	0	0	0	0	0	0	0
Cycs	3.34395e-15	-0.402023	0.308	0.442	7.18781e-11	0	0	0	0	0	0	0	0	0	0	0	0
Psma4	3.36326e-15	-0.337037	0.6	0.725	7.22932e-11	0	0	0	0	0	0	0	0	0	0	0	0
Polr2j	3.50003e-15	-0.360477	0.462	0.586	7.52331e-11	0	0	0	0	0	0	0	0	0	0	0	0
Cc2d2a	3.50552e-15	0.290257	0.179	0.072	7.53511e-11	0	0	0	0	0	0	0	0	0	0	0	0
Tmem132a	3.53003e-15	0.337444	0.373	0.223	7.5878e-11	0	0	0	0	0	0	0	0	0	0	0	0
Uqcrq	3.56896e-15	-0.347413	0.62	0.731	7.67148e-11	0	0	0	0	0	0	0	0	0	0	0	0
Xrn1	3.59427e-15	0.349002	0.381	0.229	7.72589e-11	1	1	0	0	0	0	0	0	0	0	0	0
Srp14	3.60835e-15	-0.372454	0.498	0.625	7.75614e-11	0	0	0	0	0	0	0	0	0	0	0	0
Lcorl	3.64617e-15	0.403478	0.275	0.161	7.83744e-11	0	0	0	0	0	0	0	0	0	0	0	0
S100a10	3.98113e-15	-0.395116	0.534	0.659	8.55743e-11	0	0	0	0	0	0	0	0	0	0	0	0
Tnrc18	4.00104e-15	0.385994	0.645	0.508	8.60024e-11	0	0	0	0	0	0	0	0	0	0	0	0
Grhpr	4.09408e-15	-0.386018	0.346	0.466	8.80022e-11	0	0	0	0	0	0	0	0	0	0	0	0
Sprr2d	4.23069e-15	-0.793583	0.026	0.102	9.09386e-11	0	0	0	0	0	0	0	0	0	0	0	0
Sfr1	4.47353e-15	-0.33731	0.634	0.751	9.61585e-11	0	0	0	0	0	0	0	0	0	0	0	0
Mettl24	4.6612e-15	-0.382039	0.311	0.454	1.00192e-10	0	0	0	0	0	0	0	0	0	0	0	0
Cst3	4.7632e-15	-0.337062	0.776	0.842	1.02385e-10	0	0	0	0	0	0	0	0	0	0	0	0
Fto	4.93165e-15	0.34153	0.406	0.252	1.06006e-10	0	0	0	0	0	0	0	0	0	0	0	0
Mycn	4.96609e-15	0.375227	0.274	0.144	1.06746e-10	0	1	0	0	0	0	1	0	0	0	0	0
Crebbp	5.26161e-15	0.374628	0.601	0.458	1.13098e-10	0	0	0	0	0	0	0	0	0	0	0	0
Dzip1	5.70372e-15	0.288151	0.157	0.059	1.22601e-10	0	0	0	0	0	0	0	0	0	0	0	0
Ptp4a1	5.80852e-15	0.346935	0.547	0.391	1.24854e-10	0	0	0	0	0	0	0	1	0	0	0	0
Trpc7	6.29614e-15	-0.370469	0.076	0.184	1.35336e-10	0	0	0	0	0	0	0	0	0	0	0	0
Ephb4	6.29626e-15	0.326439	0.25	0.124	1.35338e-10	0	1	0	0	0	0	0	0	0	0	0	0
Suclg1	6.42057e-15	-0.357247	0.306	0.456	1.3801e-10	0	0	0	0	0	0	0	0	0	0	0	0
Scube3	6.65662e-15	0.323656	0.194	0.083	1.43084e-10	0	0	0	0	0	0	0	1	0	0	1	0
Pex2	6.65896e-15	-0.382205	0.252	0.376	1.43134e-10	0	0	0	0	0	0	0	0	0	0	0	0
Fzd3	6.66877e-15	0.331592	0.293	0.157	1.43345e-10	1	0	0	0	0	0	0	0	0	0	0	0
Nexmif	6.68822e-15	0.365422	0.222	0.104	1.43763e-10	0	0	0	0	0	0	0	0	0	0	0	0
Cyp26b1	7.15302e-15	-0.410524	0.251	0.405	1.53754e-10	0	1	0	0	0	0	0	0	0	0	0	0
Ing2	7.24971e-15	-0.396834	0.235	0.366	1.55832e-10	0	0	0	0	0	0	0	0	0	0	0	1
Cdc14b	7.25573e-15	0.378312	0.413	0.26	1.55962e-10	0	0	0	0	0	0	0	0	0	0	0	0
Wdfy3	7.36024e-15	0.335611	0.363	0.218	1.58208e-10	0	1	0	0	0	0	0	1	0	0	1	1
Ssbp3	7.4466e-15	0.340282	0.672	0.527	1.60065e-10	0	0	0	0	0	0	0	0	0	0	0	1
Ndufa6	7.63617e-15	-0.325599	0.574	0.689	1.64139e-10	0	0	0	0	0	0	0	0	0	0	0	0
Srsf5	7.8329e-15	0.324168	0.799	0.695	1.68368e-10	0	0	0	0	0	0	0	0	0	0	0	0
Atp5g3	7.8882e-15	-0.290718	0.792	0.852	1.69557e-10	0	0	0	0	0	0	0	0	0	0	0	0
Hacd1	8.14437e-15	-0.374563	0.212	0.351	1.75063e-10	0	0	0	0	0	0	0	0	0	0	0	0
Unc119	8.2126e-15	-0.377143	0.387	0.528	1.7653e-10	0	0	0	0	0	0	0	0	0	0	0	0
Lef1	8.26562e-15	0.39021	0.344	0.205	1.77669e-10	0	0	0	0	0	0	0	0	0	0	0	0
Purb	8.48128e-15	0.368352	0.606	0.477	1.82305e-10	1	1	0	0	0	0	0	0	0	0	0	0
Gatad2b	8.51589e-15	0.369348	0.554	0.403	1.83049e-10	0	1	0	0	0	0	1	1	0	1	1	0
Sec31a	8.58519e-15	0.358644	0.511	0.359	1.84539e-10	0	0	0	0	0	0	0	0	0	0	0	0
Pnisr	8.71963e-15	0.350661	0.7	0.573	1.87428e-10	0	0	0	1	0	0	0	0	0	1	0	0
Eny2	8.75075e-15	-0.35127	0.538	0.677	1.88097e-10	0	0	0	0	0	0	0	0	0	0	0	0
Prcd	8.8355e-15	0.348453	0.256	0.133	1.89919e-10	0	0	0	0	0	0	0	0	0	0	0	0
Cct4	9.36489e-15	-0.33506	0.584	0.687	2.01298e-10	0	0	0	0	0	0	0	0	0	0	0	0
E130308A19Rik	9.95615e-15	0.305473	0.222	0.104	2.14007e-10	0	0	0	0	0	0	0	0	0	0	0	0
Uqcrfs1	1.01704e-14	-0.359292	0.429	0.55	2.18613e-10	0	0	0	0	0	0	0	0	0	0	0	0
Mef2a	1.03939e-14	0.358515	0.524	0.371	2.23417e-10	0	0	0	0	0	0	0	1	0	0	0	0
Ufc1	1.06196e-14	-0.378305	0.302	0.438	2.28268e-10	0	0	0	0	0	0	0	0	0	0	0	0
Tomm22	1.14067e-14	-0.359754	0.453	0.586	2.45188e-10	0	0	0	0	0	0	0	0	0	0	0	0
Herc1	1.15273e-14	0.350642	0.407	0.258	2.4778e-10	0	0	0	0	0	0	0	0	0	0	0	0
Fam20b	1.24886e-14	0.258068	0.215	0.101	2.68443e-10	0	0	0	0	0	0	0	1	0	0	0	0
Pkd2	1.25351e-14	0.396225	0.406	0.264	2.69442e-10	1	0	0	0	0	0	0	0	0	0	0	0
Nppc	1.28147e-14	-0.574754	0.088	0.194	2.75451e-10	0	0	0	0	0	0	0	0	0	0	0	0
Arfgef1	1.33319e-14	0.362271	0.642	0.507	2.86569e-10	0	0	0	0	0	0	1	0	0	0	0	0
Sp1	1.33715e-14	0.351468	0.307	0.171	2.87421e-10	0	1	0	0	0	0	0	0	0	0	0	1
Fam208b	1.35121e-14	0.3483	0.278	0.154	2.90442e-10	0	0	0	0	0	0	0	0	0	0	0	0
Ankrd50	1.35794e-14	0.324325	0.242	0.119	2.91889e-10	0	1	0	0	1	0	1	0	0	0	0	0
Pofut1	1.37042e-14	0.313105	0.203	0.092	2.94572e-10	0	0	0	0	0	0	0	0	0	0	0	0
Acp1	1.42037e-14	-0.365235	0.381	0.512	3.05308e-10	0	0	0	0	0	0	0	0	0	0	0	0
Smg1	1.43937e-14	0.378927	0.47	0.329	3.09393e-10	0	0	0	0	0	0	0	0	0	0	0	0
Rbm25	1.44774e-14	0.331343	0.737	0.621	3.11193e-10	0	0	0	0	0	0	0	0	0	0	0	0
Kmt2d	1.50426e-14	0.341161	0.301	0.165	3.23341e-10	0	0	0	0	0	0	0	0	0	0	0	0
Taok2	1.55737e-14	0.333647	0.241	0.121	3.34756e-10	0	0	0	0	0	0	0	0	0	0	0	0
Wnt4	1.63262e-14	0.400749	0.805	0.695	3.50931e-10	0	0	0	0	0	0	0	0	0	0	0	0
Gprc5b	1.64866e-14	0.274282	0.166	0.065	3.54379e-10	0	0	0	0	0	0	0	0	0	0	0	0
Gsta4	1.67392e-14	-0.381112	0.307	0.446	3.59809e-10	0	0	0	0	0	0	0	0	0	0	0	0
Tenm4	1.68538e-14	0.377485	0.34	0.2	3.62273e-10	0	0	0	0	1	0	0	0	0	0	0	0
Colgalt1	1.82297e-14	0.356254	0.323	0.188	3.91847e-10	0	0	0	0	0	0	0	0	0	0	0	0
Setx	1.82749e-14	0.343091	0.332	0.194	3.92819e-10	0	0	0	0	0	0	0	0	0	0	0	0
Mest	1.8864e-14	0.260943	0.939	0.862	4.05481e-10	0	0	0	0	0	0	0	0	0	0	0	0
Tex15	1.99273e-14	0.379937	0.319	0.193	4.28338e-10	0	0	0	0	0	0	0	0	0	0	0	0
Clic1	2.1428e-14	-0.307657	0.729	0.799	4.60595e-10	0	0	0	0	0	0	0	0	0	0	0	0
Ssr4	2.35547e-14	-0.335425	0.531	0.627	5.06307e-10	0	0	0	0	0	0	0	0	0	0	0	0
Lmnb1	2.37553e-14	0.346767	0.608	0.461	5.10619e-10	0	0	0	0	0	0	0	0	0	0	0	0
Pbx3	2.55273e-14	0.415144	0.292	0.176	5.4871e-10	1	0	0	0	0	0	0	0	0	0	0	0
Cbx5	2.56189e-14	0.322344	0.788	0.695	5.50677e-10	0	0	0	0	0	0	0	0	0	0	0	0
Atp6v0e	2.72758e-14	-0.374445	0.382	0.493	5.86294e-10	0	0	0	0	0	0	0	0	0	0	0	0
Psmc6	2.7374e-14	-0.356016	0.446	0.572	5.88404e-10	0	0	0	0	0	0	0	0	0	0	0	0
Ube2s	2.91399e-14	-0.321478	0.632	0.722	6.26362e-10	0	0	0	0	0	0	0	0	0	0	0	0
Ephb2	3.06702e-14	0.259922	0.221	0.105	6.59256e-10	0	0	0	0	0	0	0	0	0	0	0	0
Taok1	3.202e-14	0.352054	0.545	0.399	6.88269e-10	0	1	0	0	0	0	2	0	0	0	0	0
Slc12a2	3.46264e-14	0.35457	0.315	0.179	7.44294e-10	0	0	0	0	0	0	0	0	0	0	0	1
Pcdh20	3.47987e-14	-0.298657	0.038	0.125	7.47999e-10	0	0	0	0	0	0	0	0	0	0	0	0
Dgcr2	3.60723e-14	0.343054	0.365	0.224	7.75373e-10	0	0	0	0	0	0	0	0	0	0	0	0
Xiap	3.61622e-14	0.371504	0.391	0.248	7.77307e-10	0	0	1	0	0	0	0	0	0	0	0	0
Igf2bp2	3.86155e-14	0.355197	0.594	0.466	8.30041e-10	0	0	0	0	1	0	0	0	0	0	0	0
Aes	3.87161e-14	-0.257221	0.965	0.974	8.32203e-10	0	0	0	0	0	0	0	0	0	0	0	0
Sema3f	3.87298e-14	0.285482	0.237	0.116	8.32497e-10	0	0	0	0	0	0	0	0	0	0	0	0
Zc3h7b	3.91381e-14	0.306908	0.412	0.261	8.41274e-10	0	0	1	0	0	0	0	0	0	0	0	0
Ank3	4.24151e-14	0.28806	0.226	0.108	9.11713e-10	0	0	0	0	0	1	0	0	0	0	0	0
Zfp871	4.38294e-14	0.251778	0.233	0.115	9.42114e-10	0	0	0	0	0	0	0	0	0	0	0	0
Nacc1	4.48724e-14	0.326401	0.381	0.234	9.64532e-10	0	0	0	1	0	0	0	0	1	0	0	0
Med13l	4.57729e-14	0.381676	0.432	0.289	9.83888e-10	0	0	0	0	0	0	1	0	0	0	0	0
Txnip	4.58321e-14	0.385987	0.314	0.184	9.8516e-10	1	1	0	0	0	0	0	0	0	0	0	0
Lama1	4.78463e-14	0.315371	0.206	0.096	1.02846e-09	0	0	0	0	0	0	0	0	0	0	0	0
Pfdn6	4.92878e-14	-0.353912	0.35	0.475	1.05944e-09	0	0	0	0	0	0	0	0	0	0	0	0
Hsbp1l1	5.17814e-14	-0.319735	0.078	0.183	1.11304e-09	0	0	0	0	0	0	0	0	0	0	0	0
Galnt1	5.19696e-14	0.359271	0.61	0.466	1.11709e-09	0	0	0	0	0	0	0	0	0	0	0	0
Srp9	5.22836e-14	-0.349229	0.484	0.599	1.12383e-09	0	0	0	0	0	0	0	0	0	0	0	0
Zbtb37	5.49432e-14	0.312546	0.22	0.105	1.181e-09	0	1	0	0	0	0	0	0	0	0	0	0
Tulp3	5.59083e-14	0.341458	0.304	0.174	1.20175e-09	0	0	0	0	0	0	0	0	0	0	0	0
Col4a1	5.79534e-14	0.365094	0.535	0.386	1.24571e-09	0	0	0	0	0	0	0	0	0	0	0	0
Cnot6	5.84689e-14	0.347346	0.571	0.431	1.25679e-09	0	1	0	0	0	0	1	1	0	0	0	0
Hmgn2	5.85969e-14	-0.332543	0.593	0.673	1.25954e-09	0	0	0	0	0	0	0	0	0	0	0	0
Gm11808	5.95886e-14	-0.308135	0.108	0.227	1.28086e-09	0	0	0	0	0	0	0	0	0	0	0	0
Yeats2	6.45355e-14	0.343228	0.382	0.241	1.38719e-09	0	0	0	0	0	0	0	0	0	0	0	0
Mrpl55	6.71381e-14	-0.352806	0.173	0.298	1.44313e-09	0	0	0	0	0	0	0	0	0	0	0	0
Cbr1	6.73002e-14	-0.339742	0.198	0.336	1.44662e-09	0	0	0	0	0	0	0	0	0	0	0	0
Rnf213	6.78289e-14	0.342662	0.686	0.576	1.45798e-09	0	0	0	0	0	0	0	0	0	0	0	0
Pik3ca	7.03111e-14	0.346727	0.301	0.175	1.51134e-09	0	0	0	0	0	0	0	1	0	1	0	0
Hdac4	7.06117e-14	0.320879	0.223	0.111	1.5178e-09	1	0	0	0	0	0	0	1	0	0	0	0
U2af1	7.06459e-14	-0.32565	0.621	0.721	1.51853e-09	0	0	0	0	0	0	0	0	0	0	0	0
Slc40a1	7.61394e-14	0.257996	0.124	0.041	1.63662e-09	0	2	0	0	0	0	0	0	0	0	0	0
Bves	7.64856e-14	-0.324566	0.057	0.147	1.64406e-09	0	0	0	0	0	0	0	0	0	0	0	0
Pbrm1	8.3744e-14	0.330271	0.647	0.509	1.80008e-09	0	0	0	0	0	0	0	0	0	0	0	0
Col3a1	8.57696e-14	0.387359	0.548	0.4	1.84362e-09	0	0	0	0	0	0	0	0	0	0	0	0
Cdkn1b	8.78723e-14	0.398744	0.542	0.405	1.88881e-09	0	0	0	0	0	0	0	0	0	0	0	0
Fam171a2	9.04255e-14	0.319517	0.284	0.154	1.9437e-09	0	0	0	0	0	0	0	0	0	0	0	0
Cygb	9.07651e-14	0.327054	0.208	0.099	1.951e-09	0	0	0	0	0	0	0	0	0	0	0	0
Brd4	9.49184e-14	0.348798	0.553	0.405	2.04027e-09	0	0	0	0	0	0	0	0	0	0	0	0
Uba6	9.49532e-14	0.309378	0.308	0.174	2.04102e-09	0	0	0	0	0	0	0	0	0	0	0	0
Prrc2a	9.86994e-14	0.356173	0.662	0.536	2.12154e-09	0	0	0	0	0	0	0	0	0	0	0	0
Rcbtb1	1.11953e-13	0.276822	0.267	0.143	2.40642e-09	0	0	0	0	0	0	0	0	0	0	0	0
Ddah1	1.13517e-13	-0.37477	0.163	0.289	2.44005e-09	0	0	0	0	0	0	0	0	0	0	0	0
Ndufb7	1.20967e-13	-0.316486	0.63	0.723	2.60018e-09	0	0	0	0	0	0	0	0	0	0	0	0
Mrpl51	1.23949e-13	-0.358382	0.411	0.542	2.66429e-09	0	0	0	0	0	0	0	0	0	0	0	0
Ppcs	1.27214e-13	-0.389078	0.244	0.362	2.73446e-09	0	0	0	0	0	0	0	0	0	1	0	0
Sbf2	1.37429e-13	0.312736	0.32	0.185	2.95403e-09	0	0	0	0	0	0	1	0	0	0	0	0
Vcan	1.40724e-13	0.404452	0.284	0.158	3.02486e-09	0	0	0	0	0	0	0	0	0	0	0	0
Emp1	1.52116e-13	0.371713	0.311	0.182	3.26973e-09	0	0	0	0	0	0	0	0	0	0	0	0
Plxna1	1.52473e-13	0.309164	0.279	0.152	3.2774e-09	1	0	0	0	0	0	0	0	0	0	0	0
Rc3h1	1.65542e-13	0.327306	0.359	0.221	3.55832e-09	0	0	0	0	0	0	0	0	0	0	0	0
Inha	1.65976e-13	-0.427872	0.289	0.411	3.56765e-09	0	0	0	0	0	0	0	0	0	0	0	0
Selenbp1	1.67456e-13	-0.374127	0.15	0.264	3.59946e-09	0	0	0	0	0	0	0	0	0	0	0	0
2023-09-09	1.70849e-13	0.35248	0.566	0.425	3.67239e-09	0	0	0	0	0	0	0	0	0	0	0	0
Fis1	1.7235e-13	-0.320091	0.539	0.63	3.70466e-09	0	0	0	0	0	0	0	0	0	0	0	0
Zfp521	1.76046e-13	0.287836	0.198	0.09	3.7841e-09	0	0	0	0	0	0	0	1	1	0	0	1
0610009B22Rik	1.7616e-13	-0.345825	0.189	0.324	3.78656e-09	0	0	0	0	0	0	0	0	0	0	0	0
Gsk3b	1.80266e-13	0.329548	0.728	0.622	3.87482e-09	0	0	0	0	0	0	0	0	0	0	0	0
Pdgfra	1.82668e-13	0.459321	0.314	0.192	3.92645e-09	0	1	0	0	0	0	0	0	0	0	0	0
Nav1	1.8416e-13	0.322191	0.188	0.087	3.95852e-09	0	0	0	0	1	0	0	0	0	0	0	0
Zfp827	1.87337e-13	0.30529	0.248	0.127	4.0268e-09	1	2	0	0	0	0	1	0	0	1	0	0
Hist1h2bc	1.88444e-13	-0.30213	0.048	0.138	4.05061e-09	0	0	0	0	0	0	0	0	0	0	0	0
Ube2c	1.9463e-13	-0.348414	0.141	0.264	4.18357e-09	0	0	0	0	0	0	0	0	0	0	0	0
Prkd3	2.05e-13	0.352885	0.387	0.25	4.40648e-09	0	0	0	0	0	0	0	0	0	0	0	0
Gramd4	2.10119e-13	0.316783	0.253	0.132	4.5165e-09	0	0	0	0	0	0	0	0	0	0	0	0
Ndufaf2	2.23308e-13	-0.344955	0.313	0.453	4.8e-09	0	0	0	0	0	0	0	0	0	0	0	0
Mpdz	2.25364e-13	0.285236	0.263	0.14	4.8442e-09	0	0	1	0	0	0	0	0	0	0	0	0
Sf3b5	2.29544e-13	-0.340709	0.524	0.632	4.93404e-09	0	0	0	0	0	0	0	0	0	0	0	0
Tpm2	2.31488e-13	-0.318041	0.08	0.184	4.97582e-09	0	0	0	0	0	0	0	0	1	0	0	0
Mgea5	2.3819e-13	0.373808	0.465	0.331	5.1199e-09	0	1	0	0	0	0	0	0	0	0	0	0
Hnrnph1	2.46855e-13	0.276077	0.878	0.84	5.30615e-09	0	0	0	0	0	0	0	0	0	0	0	0
Ddx47	2.52906e-13	0.298494	0.308	0.176	5.43622e-09	0	0	0	0	0	0	0	0	0	0	0	0
Acin1	2.53671e-13	0.318516	0.685	0.592	5.45266e-09	0	0	0	0	0	0	0	0	0	0	0	0
Ramp2	2.5916e-13	-0.318689	0.06	0.155	5.57065e-09	0	0	0	0	0	0	0	0	0	0	0	0
Zmynd11	2.601e-13	0.341339	0.452	0.316	5.59085e-09	0	0	0	0	0	0	2	1	0	0	0	0
Egr1	2.72677e-13	0.329475	0.189	0.085	5.86119e-09	0	0	0	0	0	0	0	0	0	0	0	0
Zfp451	2.7365e-13	0.333468	0.377	0.238	5.88211e-09	0	0	0	0	0	0	0	0	0	0	0	0
Nrtn	2.89048e-13	-0.432854	0.312	0.429	6.21308e-09	0	0	0	0	0	0	0	0	0	0	0	0
Lsm2	2.90743e-13	-0.346087	0.295	0.423	6.24953e-09	0	0	0	0	0	0	0	0	0	0	0	0
Prrc2c	3.27651e-13	0.301532	0.819	0.739	7.04285e-09	0	0	0	0	0	0	0	0	0	0	0	0
Csnk1d	3.53195e-13	0.32266	0.596	0.447	7.59192e-09	0	0	0	0	0	0	0	0	0	0	0	0
Ints6l	3.55904e-13	0.292973	0.186	0.083	7.65016e-09	0	0	0	0	0	0	0	0	0	0	0	0
Eif3h	3.63115e-13	-0.316238	0.696	0.775	7.80515e-09	0	0	0	0	0	0	0	0	0	0	0	0
Lpp	3.68157e-13	0.334388	0.412	0.271	7.91354e-09	0	0	0	0	1	0	1	0	0	0	1	0
Pds5a	3.76718e-13	0.338769	0.498	0.355	8.09756e-09	0	0	0	0	0	0	0	0	0	0	0	0
Sbk1	4.07147e-13	0.358286	0.469	0.325	8.75163e-09	0	0	0	0	0	0	0	0	0	0	0	1
Trrap	4.2136e-13	0.321001	0.579	0.431	9.05713e-09	0	0	0	0	0	0	0	0	0	0	0	0
Pcnx	4.31894e-13	0.295183	0.216	0.106	9.28356e-09	0	0	0	0	0	0	0	0	0	0	0	0
Clk1	4.43653e-13	0.32814	0.62	0.484	9.53632e-09	0	0	0	0	0	0	0	0	0	0	0	0
Slc25a51	4.62193e-13	0.323907	0.373	0.234	9.93483e-09	0	0	0	0	0	0	0	0	0	0	1	0
Eif2s2	4.63951e-13	-0.270757	0.801	0.851	9.97262e-09	0	0	0	0	0	0	0	0	0	0	0	0
Mrpl32	4.65282e-13	-0.348896	0.255	0.386	1.00012e-08	0	0	0	0	0	0	0	0	0	0	0	0
Chd8	4.66962e-13	0.330336	0.491	0.353	1.00373e-08	0	0	0	0	0	0	0	0	0	0	0	0
Gm26853	4.70473e-13	0.273122	0.227	0.113	1.01128e-08	0	0	0	0	0	0	0	0	0	0	0	0
Ptprf	4.70757e-13	0.309719	0.721	0.592	1.01189e-08	0	0	0	0	0	0	0	0	0	0	0	0
E330013P04Rik	4.75629e-13	0.366795	0.6	0.461	1.02237e-08	0	0	0	0	0	0	0	0	0	0	0	0
Lzts1	5.06548e-13	0.348034	0.402	0.258	1.08883e-08	0	0	0	0	0	0	0	0	0	0	0	0
Pgls	5.11939e-13	-0.291277	0.665	0.735	1.10041e-08	0	0	0	0	0	0	0	0	0	0	0	0
Pou2f1	5.12233e-13	0.302925	0.218	0.107	1.10105e-08	0	0	0	0	1	0	0	0	0	0	0	0
Akap9	5.43191e-13	0.322942	0.729	0.619	1.16759e-08	0	0	0	0	0	0	0	0	0	0	0	0
Chmp5	5.62234e-13	-0.329998	0.303	0.437	1.20852e-08	0	0	0	0	0	0	0	0	0	0	0	0
Mrpl43	5.66376e-13	-0.336649	0.323	0.438	1.21742e-08	0	0	0	0	0	0	0	0	0	0	0	0
Dhcr24	5.71209e-13	0.354258	0.258	0.143	1.22781e-08	0	0	0	0	0	0	0	0	0	0	0	0
Il15	5.9137e-13	-0.309813	0.053	0.144	1.27115e-08	0	0	0	0	0	0	0	0	0	0	0	0
Sarnp	6.15192e-13	-0.346866	0.312	0.445	1.32236e-08	0	0	0	0	0	0	0	0	0	0	0	0
Ssu72	6.32655e-13	-0.346714	0.339	0.476	1.35989e-08	0	0	0	0	0	0	0	0	0	0	0	0
Timm13	6.35323e-13	-0.337162	0.551	0.665	1.36563e-08	0	0	0	0	0	0	0	0	0	0	0	0
Timp2	6.66423e-13	0.318412	0.299	0.171	1.43248e-08	0	1	0	0	0	0	1	0	0	0	0	0
Plekha2	6.70755e-13	0.31575	0.312	0.181	1.44179e-08	0	0	0	0	0	0	0	0	0	0	0	0
Ndufc1	7.08118e-13	-0.313049	0.668	0.754	1.5221e-08	0	0	0	0	0	0	0	0	0	0	0	0
Akr1b8	7.12342e-13	-0.384169	0.256	0.38	1.53118e-08	0	0	0	0	0	0	0	0	0	0	0	0
Amot	7.13934e-13	0.317473	0.249	0.135	1.5346e-08	0	0	0	0	0	0	0	0	0	0	0	0
Eif2s1	7.28449e-13	-0.34007	0.351	0.467	1.5658e-08	0	0	0	0	0	0	0	0	0	0	0	0
Mrpl21	8.01801e-13	-0.347099	0.352	0.472	1.72347e-08	0	0	0	0	0	0	0	0	0	0	0	0
Orc1	8.58158e-13	-0.336908	0.12	0.233	1.84461e-08	0	0	0	0	0	0	0	0	0	0	0	0
Lamp2	8.63662e-13	0.325535	0.597	0.476	1.85644e-08	0	0	0	0	0	0	0	0	0	0	0	0
Mast4	8.63926e-13	0.353371	0.501	0.367	1.85701e-08	0	0	0	0	0	0	0	0	0	1	0	0
CT025619.1	8.95187e-13	0.330267	0.273	0.153	1.9242e-08	0	0	0	0	0	0	0	0	0	0	0	0
Prdx5	9.07569e-13	-0.351635	0.351	0.475	1.95082e-08	0	0	0	0	0	0	0	0	0	0	0	0
Bptf	9.2e-13	0.321545	0.589	0.453	1.97754e-08	0	0	0	0	0	0	0	1	0	0	0	0
Rnf181	9.90489e-13	-0.358326	0.251	0.364	2.12906e-08	0	0	0	0	0	0	0	0	0	0	0	0
Atm	1.0483e-12	0.256636	0.184	0.083	2.25333e-08	0	0	0	1	0	0	0	0	0	0	0	0
Pttg1	1.05259e-12	-0.350762	0.214	0.326	2.26253e-08	0	0	0	0	0	0	0	0	0	0	0	0
Gas6	1.07201e-12	0.341194	0.719	0.587	2.30429e-08	0	0	0	0	0	0	0	0	0	0	0	0
Idi1	1.10154e-12	-0.456395	0.16	0.26	2.36777e-08	0	0	0	0	0	0	0	0	0	0	0	0
Capns1	1.10518e-12	-0.297133	0.707	0.782	2.37557e-08	0	0	0	0	0	0	0	0	0	0	0	0
Morf4l1	1.13077e-12	0.261323	0.872	0.785	2.43058e-08	0	1	0	0	0	0	0	0	0	0	0	0
C1qtnf6	1.16885e-12	0.29608	0.208	0.102	2.51243e-08	0	0	0	0	0	0	0	0	0	0	0	0
Crkl	1.16899e-12	0.286078	0.263	0.143	2.51275e-08	0	0	0	0	0	0	0	0	0	0	0	0
Pfn1	1.17581e-12	-0.290464	0.766	0.834	2.5274e-08	0	0	0	0	0	0	0	0	0	0	0	0
Bmpr2	1.19237e-12	0.333465	0.437	0.297	2.56301e-08	0	1	0	0	0	0	0	1	0	1	0	0
Ahnak	1.19565e-12	0.336747	0.357	0.224	2.57006e-08	1	0	0	0	0	0	0	0	0	0	0	0
2900097C17Rik	1.21699e-12	0.345799	0.529	0.386	2.61592e-08	0	0	0	0	0	0	0	0	0	0	0	0
Adrm1	1.22387e-12	-0.356845	0.332	0.448	2.63071e-08	0	0	0	0	0	0	0	0	0	0	0	0
Ctsf	1.24993e-12	-0.292447	0.103	0.211	2.68673e-08	0	0	0	0	0	0	0	0	0	0	0	0
Mrps34	1.25058e-12	-0.339852	0.304	0.431	2.68812e-08	0	0	0	0	0	0	0	0	0	0	0	0
Matr3	1.3458e-12	0.304078	0.749	0.644	2.89281e-08	0	0	0	0	0	0	0	0	0	0	0	0
Mrpl34	1.40095e-12	-0.343427	0.503	0.623	3.01134e-08	0	0	0	0	0	0	0	0	0	0	0	0
Kdelc2	1.53805e-12	0.285422	0.219	0.109	3.30604e-08	0	0	0	0	0	0	0	0	0	0	0	0
Sptbn1	1.67557e-12	0.310126	0.847	0.762	3.60164e-08	0	0	0	0	0	0	0	0	0	0	0	0
Gls	1.69805e-12	0.281148	0.286	0.161	3.64996e-08	0	0	0	0	0	0	0	0	0	0	0	0
Txndc5	1.72042e-12	0.345441	0.497	0.358	3.69804e-08	0	0	0	0	0	0	0	0	0	0	0	0
Mpp5	1.73274e-12	0.319222	0.291	0.169	3.72453e-08	0	0	0	0	0	0	0	0	0	0	0	0
Calu	1.73566e-12	-0.386124	0.646	0.727	3.7308e-08	0	0	0	0	0	0	0	0	0	0	0	0
Itpr2	1.78882e-12	0.318903	0.254	0.141	3.84506e-08	0	0	0	0	0	0	0	0	0	0	0	0
Drap1	1.9026e-12	-0.311058	0.545	0.643	4.08963e-08	0	0	0	0	0	0	0	0	0	0	0	0
Tmem14c	1.9104e-12	-0.324106	0.498	0.601	4.1064e-08	0	0	0	0	0	0	0	0	0	0	0	0
Elof1	1.93245e-12	-0.334564	0.284	0.413	4.15379e-08	0	0	0	0	0	0	0	0	0	0	0	0
Ttc28	1.9339e-12	0.317609	0.323	0.194	4.15691e-08	0	0	0	0	0	0	0	0	0	0	0	1
Irf2bp2	1.99378e-12	0.313766	0.695	0.568	4.28563e-08	1	0	0	0	0	0	0	0	0	0	0	0
Csde1	2.07447e-12	0.277212	0.83	0.737	4.45907e-08	0	0	0	0	0	0	0	0	0	0	0	0
Arap1	2.13039e-12	0.253688	0.172	0.076	4.57927e-08	0	0	0	0	0	0	0	0	0	0	0	0
Eif2s3x	2.17968e-12	0.329004	0.394	0.26	4.68523e-08	0	0	0	0	0	0	0	0	0	0	0	0
Ywhah	2.32062e-12	-0.32629	0.573	0.662	4.98818e-08	0	0	0	0	0	0	0	0	0	0	0	0
Shisa2	2.48151e-12	0.315959	0.308	0.182	5.334e-08	0	0	0	0	0	0	0	0	0	0	0	0
Snu13	2.49067e-12	-0.296216	0.639	0.728	5.35369e-08	0	0	0	0	0	0	0	0	0	0	0	0
Phf14	2.50246e-12	0.33997	0.618	0.511	5.37904e-08	0	0	0	0	0	0	0	0	0	0	0	0
Sod2	2.62359e-12	-0.330956	0.339	0.447	5.63941e-08	0	0	0	0	0	0	0	0	0	0	0	0
Mrfap1	2.63328e-12	-0.263254	0.779	0.826	5.66024e-08	0	0	0	0	0	0	0	0	0	0	0	0
Rictor	2.66297e-12	0.293991	0.293	0.169	5.72404e-08	0	0	0	0	0	0	0	0	1	0	0	0
Fndc3b	2.74707e-12	0.345564	0.395	0.263	5.90482e-08	1	0	0	0	0	0	0	0	1	1	1	0
Fam129a	2.91061e-12	0.317796	0.266	0.148	6.25635e-08	0	0	0	0	0	0	0	0	0	0	0	0
Boc	2.9942e-12	0.297646	0.216	0.109	6.43602e-08	0	0	0	0	0	0	0	0	0	0	0	0
Zmiz1	3.15404e-12	0.339349	0.417	0.285	6.7796e-08	0	0	0	0	0	0	0	0	0	0	0	0
Aldoa	3.28713e-12	-0.273867	0.874	0.911	7.06568e-08	0	0	0	0	0	0	0	0	0	0	0	0
Sin3b	3.48989e-12	-0.324608	0.544	0.646	7.50151e-08	0	0	0	0	0	0	0	0	0	0	0	0
Tceal8	3.55194e-12	-0.340648	0.399	0.515	7.63489e-08	0	0	0	0	0	0	0	0	0	0	0	0
Zc3h4	3.60996e-12	0.260398	0.225	0.115	7.75962e-08	0	0	0	0	0	0	0	0	0	0	0	0
Commd6	3.66286e-12	-0.322069	0.304	0.442	7.87331e-08	0	0	0	0	0	0	0	0	0	0	0	0
Slf2	3.68576e-12	0.373635	0.506	0.387	7.92254e-08	0	0	0	0	0	0	0	0	0	0	0	0
Dync2h1	3.7374e-12	0.278961	0.264	0.146	8.03355e-08	0	0	0	0	0	0	0	0	0	0	0	0
Pygb	3.78479e-12	0.331275	0.34	0.216	8.13541e-08	0	0	0	0	0	0	0	0	0	0	0	0
Cbl	3.93387e-12	0.312075	0.325	0.197	8.45585e-08	0	0	0	0	0	0	0	0	0	0	0	0
Sox9	3.96959e-12	-0.676834	0.177	0.277	8.53264e-08	0	0	0	0	0	0	0	0	0	0	0	0
Rcn2	4.42969e-12	0.330327	0.525	0.395	9.52162e-08	0	0	0	0	0	0	0	0	0	0	0	0
Zfp706	4.63493e-12	-0.320968	0.527	0.629	9.96279e-08	0	0	0	0	0	0	0	0	0	0	0	0
Yaf2	4.64604e-12	-0.307693	0.162	0.268	9.98666e-08	0	0	0	0	0	0	0	0	0	0	0	0
Eif4ebp2	5.34746e-12	0.30054	0.369	0.235	1.14944e-07	0	0	0	0	0	0	0	0	0	0	0	0
Nr0b1	5.35e-12	-0.374587	0.214	0.338	1.14998e-07	0	0	0	0	0	0	0	0	0	0	0	0
Cst9	5.37498e-12	-0.439051	0.078	0.163	1.15535e-07	0	0	0	0	0	0	0	0	0	0	0	0
Usp34	5.42464e-12	0.297548	0.733	0.643	1.16603e-07	0	0	0	0	0	0	0	0	0	0	0	0
Psmc2	5.43919e-12	-0.330774	0.392	0.503	1.16915e-07	0	0	0	0	0	0	0	0	0	0	0	0
Dot1l	5.49801e-12	0.305473	0.313	0.186	1.1818e-07	0	0	0	0	0	0	0	0	0	0	0	0
Mrpl57	5.54468e-12	-0.338422	0.339	0.459	1.19183e-07	0	0	0	0	0	0	0	0	0	0	0	0
Olfm1	5.58994e-12	0.347512	0.253	0.14	1.20156e-07	0	0	0	0	0	0	0	1	0	0	0	0
Erbb2	5.65691e-12	0.268345	0.233	0.122	1.21595e-07	0	0	0	0	0	0	0	0	0	0	0	0
2810403A07Rik	5.71545e-12	0.293641	0.347	0.216	1.22854e-07	0	0	0	0	0	0	1	0	0	0	0	0
Ubr5	5.78579e-12	0.315872	0.553	0.411	1.24366e-07	0	2	0	0	0	0	0	0	0	0	0	0
Brd3	5.79268e-12	0.284149	0.711	0.584	1.24514e-07	0	0	0	0	0	0	0	0	0	0	0	0
Ptbp1	5.99578e-12	0.272948	0.749	0.62	1.28879e-07	0	0	1	0	0	0	0	0	0	0	0	0
Tcerg1	6.27027e-12	0.318493	0.422	0.288	1.34779e-07	0	0	0	0	0	0	0	0	0	0	0	0
Mdn1	6.52885e-12	0.312152	0.267	0.154	1.40338e-07	0	0	0	0	0	0	0	0	0	0	0	0
Prkar2a	6.698e-12	0.278981	0.246	0.132	1.43974e-07	0	0	0	0	0	0	1	0	0	0	0	0
Mib1	6.71003e-12	0.292058	0.49	0.346	1.44232e-07	0	0	0	0	0	0	0	1	0	0	0	0
Srek1	6.77431e-12	0.332771	0.503	0.369	1.45614e-07	0	0	0	0	0	0	0	0	0	0	0	0
Pbxip1	7.07848e-12	0.283905	0.18	0.085	1.52152e-07	0	0	0	0	0	0	0	0	0	0	0	0
Nudc	7.38993e-12	-0.299577	0.562	0.634	1.58847e-07	0	0	0	0	0	0	0	0	0	0	0	0
Hsbp1	7.42949e-12	-0.299663	0.591	0.701	1.59697e-07	0	0	0	0	0	0	0	0	0	0	0	0
Gli3	7.52413e-12	0.258491	0.175	0.08	1.61731e-07	0	0	0	0	0	0	0	0	0	0	0	0
Ppp2r3a	8.07783e-12	0.300021	0.266	0.15	1.73633e-07	0	0	1	0	0	0	0	0	0	0	0	0
Sorl1	8.28718e-12	0.285005	0.207	0.103	1.78133e-07	0	1	0	0	0	0	0	0	1	1	0	1
Nrip1	8.58344e-12	0.349032	0.482	0.362	1.84501e-07	0	0	0	0	0	0	0	0	0	0	0	0
Tra2b	8.80996e-12	0.297916	0.744	0.653	1.8937e-07	0	0	0	0	0	0	0	0	0	0	0	0
Ssna1	8.96928e-12	-0.309256	0.224	0.343	1.92795e-07	0	0	0	0	0	0	0	0	0	0	0	0
Ube2n	9.24256e-12	-0.301339	0.457	0.557	1.98669e-07	0	0	0	0	0	0	0	0	0	0	0	0
Zfand5	9.27939e-12	0.329382	0.65	0.537	1.9946e-07	0	0	0	0	0	0	0	0	1	0	0	0
Agpat4	9.51375e-12	-0.31862	0.116	0.217	2.04498e-07	0	0	0	0	0	0	0	0	0	0	0	0
Uhrf2	9.68668e-12	0.325694	0.473	0.341	2.08215e-07	0	0	0	0	0	0	0	0	0	0	0	0
App	1.00259e-11	0.295576	0.247	0.135	2.15506e-07	0	1	0	0	0	0	0	0	0	0	0	0
Eif3i	1.00416e-11	-0.307854	0.455	0.582	2.15845e-07	0	0	0	0	0	0	0	0	0	0	0	0
Suz12	1.02179e-11	0.294622	0.495	0.353	2.19633e-07	0	0	0	0	0	0	1	0	0	0	0	0
Ube2m	1.03439e-11	-0.324793	0.515	0.62	2.22343e-07	0	0	0	0	0	0	0	0	0	0	0	0
Lrp1	1.05403e-11	0.313411	0.471	0.333	2.26564e-07	0	0	0	0	0	0	0	0	0	0	0	0
Kmt2c	1.09978e-11	0.338526	0.405	0.281	2.36397e-07	0	1	0	0	0	0	0	0	0	0	0	0
Guf1	1.10119e-11	0.283878	0.223	0.118	2.367e-07	0	0	0	0	0	0	0	0	0	0	0	0
Cetn3	1.15149e-11	-0.32948	0.442	0.56	2.47512e-07	0	0	0	0	0	0	0	0	0	0	0	0
Phf21a	1.21075e-11	0.322634	0.341	0.215	2.6025e-07	0	0	0	0	0	0	0	0	0	0	0	0
Wsb1	1.22059e-11	0.329681	0.378	0.247	2.62366e-07	0	0	0	0	0	0	0	0	0	0	0	0
Mat2a	1.2416e-11	0.317463	0.577	0.452	2.66881e-07	0	0	0	0	0	0	0	0	1	0	0	0
Cacul1	1.2779e-11	0.29229	0.261	0.146	2.74685e-07	0	1	0	0	0	0	2	0	0	0	0	0
D430042O09Rik	1.37924e-11	0.259623	0.228	0.121	2.96468e-07	0	0	0	0	0	0	0	0	0	0	0	0
Ncor1	1.41307e-11	0.295173	0.735	0.641	3.03738e-07	0	0	0	0	0	0	0	0	0	0	0	0
Mdm4	1.4557e-11	0.330264	0.381	0.26	3.12902e-07	0	0	0	0	0	0	0	2	0	0	1	0
Ndufa12	1.46763e-11	-0.305527	0.573	0.686	3.15466e-07	0	0	0	0	0	0	0	0	0	0	0	0
Kdm5a	1.53001e-11	0.311329	0.62	0.499	3.28875e-07	0	0	0	0	0	0	0	0	0	0	0	0
Rbpj	1.60342e-11	0.311401	0.41	0.277	3.44654e-07	0	0	0	0	0	0	0	0	0	0	0	2
Mrpl14	1.6376e-11	-0.316908	0.403	0.523	3.52003e-07	0	0	0	0	0	0	0	0	0	0	0	0
Hnrnpf	1.69471e-11	-0.272789	0.74	0.787	3.64277e-07	0	0	0	0	0	0	0	1	0	0	0	0
Mrpl24	1.70518e-11	-0.328618	0.316	0.429	3.66529e-07	0	0	0	0	0	0	0	0	0	0	0	0
Cdr2l	1.71424e-11	0.287647	0.171	0.08	3.68477e-07	0	0	0	0	0	0	0	0	0	0	0	0
Slc4a7	1.73892e-11	0.305772	0.282	0.166	3.73781e-07	0	1	0	0	0	0	1	0	0	0	0	0
Mrpl36	1.78296e-11	-0.316677	0.214	0.314	3.83247e-07	0	0	0	0	0	0	0	0	0	0	0	0
Ptk7	1.7933e-11	0.324371	0.338	0.215	3.8547e-07	0	0	0	0	0	0	0	0	0	0	0	0
Lasp1	1.94312e-11	0.325145	0.46	0.333	4.17673e-07	0	0	0	0	0	0	0	0	0	0	0	0
Csnk1a1	1.94906e-11	0.260696	0.87	0.82	4.1895e-07	0	1	0	0	0	0	0	0	0	0	0	0
Cops6	2.02799e-11	-0.300627	0.457	0.561	4.35916e-07	0	0	1	0	0	0	0	0	0	0	0	0
Arhgef12	2.06659e-11	0.292954	0.407	0.272	4.44214e-07	0	0	0	0	0	0	0	1	0	0	0	0
Uqcc2	2.06689e-11	-0.278194	0.592	0.692	4.44277e-07	0	0	0	0	0	0	0	0	0	0	0	0
Btbd7	2.0709e-11	0.329466	0.446	0.32	4.45139e-07	0	2	0	0	0	0	0	1	1	0	0	0
Tead2	2.08398e-11	0.32005	0.585	0.463	4.47952e-07	0	0	0	0	0	0	0	0	0	0	0	0
Fam168b	2.11623e-11	0.303267	0.526	0.392	4.54884e-07	0	0	0	0	0	0	0	0	0	0	0	0
Smim10l2a	2.12111e-11	0.325801	0.128	0.055	4.55933e-07	0	0	0	0	0	0	0	0	0	0	0	0
Qser1	2.15016e-11	0.303056	0.313	0.192	4.62177e-07	0	0	0	0	0	0	0	0	0	0	1	0
Clstn1	2.36279e-11	0.28975	0.244	0.135	5.07882e-07	0	0	0	0	0	0	0	0	0	0	0	0
H2afx	2.38572e-11	-0.349042	0.347	0.467	5.1281e-07	0	0	0	0	0	0	0	0	0	0	0	0
Doc2b	2.41491e-11	0.365942	0.356	0.236	5.19085e-07	0	0	0	0	0	0	0	0	0	0	0	0
Rnf4	2.4807e-11	0.279955	0.473	0.333	5.33226e-07	0	0	1	0	0	0	0	0	0	1	0	0
Ppp6r3	2.67047e-11	0.314983	0.462	0.333	5.74017e-07	0	1	0	0	0	0	0	0	0	0	0	0
Lbh	2.70349e-11	0.32136	0.591	0.45	5.81114e-07	0	0	0	0	0	0	0	1	0	0	0	0
Tbl1x	2.83645e-11	0.285085	0.647	0.523	6.09695e-07	0	2	0	0	0	0	0	0	0	0	0	0
Swi5	2.93551e-11	-0.269037	0.681	0.748	6.30989e-07	0	0	0	0	0	0	0	0	0	0	0	0
Yy1	2.95456e-11	-0.302406	0.563	0.651	6.35083e-07	0	0	0	0	0	0	0	1	0	0	0	0
Cep250	3.05934e-11	0.288294	0.222	0.12	6.57604e-07	0	0	0	0	0	0	0	0	0	0	0	0
Nipbl	3.11018e-11	0.300931	0.587	0.459	6.68533e-07	0	0	0	0	0	0	0	0	0	0	0	2
Ugp2	3.50435e-11	-0.320348	0.33	0.43	7.5326e-07	0	1	0	0	0	0	0	0	0	1	0	0
Mien1	3.54359e-11	-0.32557	0.165	0.267	7.61694e-07	0	0	0	0	0	0	0	0	0	0	0	0
Ptgfrn	3.56642e-11	0.315178	0.286	0.172	7.66602e-07	0	1	0	1	0	0	0	0	0	0	0	0
Wnt9a	3.69682e-11	0.314535	0.152	0.068	7.9463e-07	0	0	0	0	1	0	0	0	0	0	0	0
Lpl	3.85997e-11	-0.375239	0.366	0.48	8.297e-07	0	0	0	0	0	0	0	0	0	0	0	0
Fbxo21	3.92999e-11	0.307977	0.478	0.341	8.44752e-07	1	0	0	0	0	0	0	0	0	0	0	0
Birc5	3.94017e-11	-0.342684	0.123	0.221	8.4694e-07	0	0	0	0	0	0	0	0	0	0	0	0
Ccdc8	4.10808e-11	0.290774	0.368	0.239	8.83032e-07	0	0	0	0	0	0	0	0	0	0	0	0
Lsm3	4.15383e-11	-0.326872	0.272	0.377	8.92865e-07	0	0	0	0	0	0	0	0	0	0	0	0
Cd2ap	4.204e-11	-0.286543	0.813	0.846	9.0365e-07	0	0	0	0	0	0	0	0	0	0	1	0
Zc3hav1	4.22738e-11	-0.301124	0.09	0.188	9.08676e-07	0	0	0	0	0	0	0	0	0	0	0	0
Utf1	4.28475e-11	-0.265136	0.058	0.14	9.21007e-07	0	0	0	0	0	0	0	0	0	0	0	0
Mmp11	4.35378e-11	0.298707	0.24	0.137	9.35846e-07	0	0	0	0	0	0	0	0	0	0	0	0
Wnt6	4.48995e-11	-0.260205	0.846	0.892	9.65116e-07	0	0	0	0	0	0	0	0	0	0	0	0
Mapk6	4.49154e-11	0.255193	0.25	0.14	9.65457e-07	0	0	0	0	0	0	1	0	0	0	0	0
Txnl4a	4.49397e-11	-0.313498	0.314	0.433	9.65979e-07	0	0	0	0	0	0	0	0	0	0	0	0
Eif3c	4.51966e-11	-0.267398	0.679	0.741	9.71501e-07	0	0	0	0	0	0	0	0	0	0	0	0
Pgam1	4.63787e-11	-0.265518	0.903	0.917	9.9691e-07	0	0	0	0	0	0	0	0	0	1	0	0
Dcaf7	4.63919e-11	0.290189	0.347	0.221	9.97194e-07	0	0	0	0	0	0	0	0	0	0	0	0
Ankrd37	4.70537e-11	-0.289133	0.087	0.167	1.01142e-06	0	0	0	0	0	0	0	0	0	0	0	0
Kmt2a	4.71008e-11	0.323021	0.512	0.388	1.01243e-06	0	1	0	0	0	0	0	0	0	0	0	0
Bst2	4.8778e-11	-0.392475	0.458	0.579	1.04848e-06	0	0	0	0	0	0	0	0	0	0	0	0
Ckap5	4.94943e-11	-0.330945	0.326	0.414	1.06388e-06	0	0	0	0	0	0	0	0	0	0	0	0
Zfp260	5.20387e-11	0.314337	0.351	0.235	1.11857e-06	0	0	0	0	0	0	0	0	0	0	0	0
Hnrnpul2	5.51788e-11	0.279202	0.582	0.444	1.18607e-06	0	0	0	0	0	0	1	0	0	0	0	0
Dync1h1	6.60959e-11	0.316469	0.569	0.441	1.42073e-06	0	0	0	0	0	0	0	0	0	0	0	0
Abat	6.62176e-11	0.298405	0.431	0.301	1.42335e-06	0	0	0	0	0	0	0	0	0	0	0	0
Sphkap	6.72581e-11	-0.370118	0.153	0.251	1.44571e-06	0	0	0	0	0	0	0	0	0	0	0	0
Grb10	6.72786e-11	0.280772	0.606	0.47	1.44615e-06	0	0	0	0	0	0	0	1	0	0	0	0
Sdhb	7.16055e-11	-0.307032	0.304	0.398	1.53916e-06	0	0	0	0	0	0	0	0	0	0	0	0
Mob4	7.1683e-11	-0.310659	0.418	0.531	1.54083e-06	0	0	0	0	0	0	0	0	0	0	0	0
Ywhaz	7.37279e-11	0.259706	0.789	0.701	1.58478e-06	0	0	0	0	0	0	0	0	0	0	0	0
Aebp1	7.47937e-11	0.255898	0.305	0.186	1.60769e-06	0	0	0	0	0	0	0	0	0	0	0	0
Sf1	7.88103e-11	0.317574	0.495	0.369	1.69403e-06	0	0	0	0	0	0	0	0	0	0	0	0
Mrps33	7.88397e-11	-0.320922	0.462	0.57	1.69466e-06	0	0	0	0	0	0	0	0	0	0	0	0
Igf2	7.89117e-11	0.289607	0.25	0.143	1.69621e-06	0	0	0	0	0	0	0	0	0	0	0	0
Sobp	8.18914e-11	0.262419	0.201	0.104	1.76026e-06	0	1	0	0	0	0	0	0	0	0	1	0
Nsg1	8.27305e-11	0.291346	0.236	0.134	1.77829e-06	0	0	0	0	0	0	0	0	0	0	1	0
Mrpl41	8.61661e-11	-0.309663	0.234	0.354	1.85214e-06	0	0	0	0	0	0	0	0	0	0	0	0
Tra2a	8.90687e-11	0.301342	0.67	0.567	1.91453e-06	0	0	0	0	0	0	0	0	0	0	0	0
Nsmce3	8.9172e-11	-0.278284	0.218	0.291	1.91675e-06	0	0	0	0	0	0	0	0	0	0	0	0
Etnk1	8.93398e-11	0.300246	0.287	0.174	1.92036e-06	0	1	0	0	0	0	0	1	0	0	0	0
Cdk16	9.18064e-11	0.344694	0.596	0.481	1.97338e-06	0	0	0	0	0	0	0	0	0	0	1	0
Dap	9.21286e-11	-0.328417	0.265	0.372	1.98031e-06	0	0	0	0	0	0	0	0	0	0	0	0
Mybbp1a	9.571e-11	0.272063	0.385	0.256	2.05729e-06	0	0	0	0	0	0	0	0	0	0	0	0
Pcmtd1	9.74629e-11	0.339777	0.458	0.336	2.09496e-06	0	0	0	0	0	0	0	0	0	1	0	0
Uchl3	9.80257e-11	-0.305985	0.361	0.455	2.10706e-06	0	0	0	0	0	0	0	0	0	0	0	0
Dppa5a	9.94182e-11	-0.264217	0.08	0.172	2.13699e-06	0	0	0	0	0	0	0	0	0	0	0	0
Clasp1	9.95604e-11	0.309521	0.354	0.236	2.14005e-06	0	0	0	0	0	0	0	0	0	0	0	0
6030408B16Rik	1.06592e-10	-0.321683	0.246	0.363	2.2912e-06	0	0	0	0	0	0	0	0	0	0	0	0
Arrdc3	1.09549e-10	0.323972	0.339	0.221	2.35476e-06	0	0	0	0	0	0	1	0	0	1	0	0
Klhdc10	1.11975e-10	0.300242	0.378	0.25	2.40691e-06	0	0	0	0	0	0	0	0	0	1	0	0
Ireb2	1.14654e-10	0.322225	0.458	0.328	2.46449e-06	0	0	0	0	0	0	0	1	0	0	0	0
Ndufs6	1.1487e-10	-0.298327	0.51	0.626	2.46913e-06	0	0	0	0	0	0	0	0	0	0	0	0
Nsmce1	1.15168e-10	-0.316818	0.285	0.403	2.47554e-06	0	0	0	0	0	0	0	0	0	0	0	0
BC031181	1.22489e-10	-0.296065	0.281	0.39	2.6329e-06	0	0	0	0	0	0	0	0	0	0	0	0
Cds2	1.26231e-10	0.259055	0.227	0.124	2.71334e-06	0	0	0	0	0	0	0	0	0	0	0	0
Map4k5	1.26896e-10	0.252656	0.232	0.128	2.72763e-06	0	0	0	0	0	0	0	0	0	0	0	0
Kdm3a	1.27636e-10	0.290449	0.634	0.502	2.74353e-06	0	0	0	0	0	0	0	0	0	0	0	0
Vta1	1.32088e-10	-0.25698	0.103	0.203	2.83923e-06	0	0	0	0	0	0	0	0	0	0	0	0
Echs1	1.33574e-10	-0.283393	0.557	0.623	2.87117e-06	0	0	0	0	0	0	0	0	0	0	0	0
Psmc3	1.35995e-10	-0.291092	0.525	0.615	2.9232e-06	0	0	0	0	0	0	0	0	0	0	0	0
Llgl1	1.39142e-10	0.264733	0.251	0.144	2.99086e-06	0	0	0	0	0	0	0	0	0	0	0	0
Commd3	1.4754e-10	-0.309294	0.236	0.354	3.17138e-06	0	0	0	0	0	0	0	0	0	0	0	0
Abr	1.49513e-10	0.296458	0.242	0.137	3.21378e-06	0	0	0	0	0	0	1	0	0	0	0	0
Nfe2l1	1.53329e-10	0.302623	0.457	0.332	3.2958e-06	0	0	0	0	0	0	0	0	0	0	0	0
Pdzd11	1.60525e-10	-0.292743	0.148	0.252	3.45049e-06	0	0	0	0	0	0	0	0	0	0	0	0
Med13	1.61834e-10	0.315389	0.424	0.303	3.47861e-06	0	0	0	0	0	0	1	0	0	0	1	0
Aff4	1.63252e-10	0.292088	0.519	0.387	3.5091e-06	0	1	1	0	0	0	0	0	0	0	0	1
Mia3	1.70212e-10	0.274878	0.312	0.194	3.65871e-06	0	0	0	0	0	0	0	0	0	1	0	0
Tnpo2	1.70888e-10	0.264334	0.264	0.154	3.67323e-06	0	0	0	0	0	0	1	0	0	0	0	0
Uqcrc2	1.72727e-10	-0.28135	0.47	0.545	3.71277e-06	0	0	0	0	0	0	0	0	0	0	0	0
Dzip3	1.82717e-10	0.295209	0.331	0.214	3.92751e-06	0	0	0	0	0	0	0	0	0	0	0	0
Cdca7	1.86549e-10	0.310434	0.383	0.263	4.00987e-06	0	0	0	0	0	0	0	0	0	0	0	0
Tbc1d16	1.8726e-10	0.260441	0.211	0.113	4.02515e-06	0	0	0	0	0	0	0	0	0	0	0	0
Psma6	1.88253e-10	-0.298767	0.486	0.594	4.04649e-06	0	0	0	0	0	0	0	0	0	0	0	0
Samd4b	1.91091e-10	0.306115	0.381	0.271	4.10751e-06	0	0	0	0	0	0	0	0	0	0	0	0
Mapk1ip1l	1.92867e-10	0.300861	0.543	0.42	4.14568e-06	0	0	0	0	0	0	0	0	0	0	0	0
Mxd4	1.98176e-10	0.314716	0.617	0.502	4.25979e-06	0	0	0	0	0	0	1	0	0	0	0	0
Ddx39	2.04199e-10	-0.299426	0.193	0.298	4.38926e-06	0	0	0	0	0	0	0	0	0	0	0	0
Phb2	2.0573e-10	-0.288815	0.617	0.69	4.42216e-06	0	0	0	0	0	0	0	0	0	0	0	0
Nbea	2.11187e-10	0.272595	0.209	0.113	4.53946e-06	0	2	0	0	0	0	0	2	0	0	0	0
Rbms1	2.12287e-10	0.304209	0.519	0.391	4.5631e-06	0	1	0	0	0	0	1	0	0	0	0	0
Nsmaf	2.12767e-10	0.274006	0.235	0.132	4.57342e-06	0	0	0	0	0	0	0	0	0	0	1	0
Smoc2	2.14061e-10	-0.335411	0.09	0.178	4.60123e-06	0	1	0	0	0	0	0	1	0	0	0	0
Zfp462	2.21099e-10	0.299152	0.434	0.303	4.75253e-06	0	0	0	0	0	0	0	0	0	0	0	0
Luc7l3	2.22006e-10	0.280986	0.697	0.603	4.77201e-06	0	0	0	0	0	0	0	0	0	0	0	0
Lamtor4	2.23408e-10	-0.305028	0.331	0.45	4.80216e-06	0	0	0	0	0	0	0	0	0	0	0	0
Arl5b	2.26154e-10	0.265902	0.259	0.15	4.86117e-06	0	0	0	0	0	0	0	0	0	1	0	0
Fkbp9	2.26492e-10	-0.337056	0.615	0.658	4.86844e-06	0	0	0	0	0	0	0	0	0	0	0	0
Ep300	2.28773e-10	0.275213	0.497	0.363	4.91748e-06	0	0	0	0	0	0	0	0	0	0	0	0
Arf5	2.38482e-10	-0.272101	0.641	0.719	5.12617e-06	0	0	0	0	0	0	0	0	0	0	0	0
Nectin1	2.43826e-10	0.281007	0.234	0.131	5.24105e-06	0	0	0	0	0	0	0	0	0	0	0	0
Snx6	2.45116e-10	-0.289937	0.558	0.634	5.26878e-06	0	0	0	0	0	0	0	0	0	0	0	0
Mapk13	2.4613e-10	-0.332921	0.13	0.224	5.29056e-06	0	0	0	0	0	0	0	0	0	0	0	0
Cgn	2.47025e-10	0.298184	0.462	0.331	5.3098e-06	0	0	0	0	0	0	1	0	0	0	0	0
Gja1	2.47963e-10	-0.388275	0.505	0.577	5.32997e-06	0	0	0	0	0	0	0	1	0	0	0	0
Taf1	2.57646e-10	0.283768	0.317	0.202	5.53811e-06	0	0	0	0	0	1	0	0	0	0	0	0
Tmem258	2.60074e-10	-0.298861	0.575	0.67	5.59028e-06	0	0	0	0	0	0	0	0	0	0	0	0
Tpi1	2.69538e-10	-0.25076	0.766	0.833	5.79371e-06	0	0	0	0	0	0	0	0	0	0	0	0
Txndc12	2.79619e-10	-0.304747	0.315	0.435	6.01041e-06	0	0	0	0	0	0	0	1	0	0	0	0
Rspo1	2.7962e-10	0.345945	0.539	0.414	6.01043e-06	0	0	0	0	0	0	0	0	0	0	0	0
Ist1	2.83227e-10	0.276613	0.242	0.141	6.08797e-06	0	0	0	0	0	0	0	0	0	0	0	0
Ndufa8	2.87586e-10	-0.304517	0.429	0.514	6.18165e-06	0	0	0	0	0	0	0	0	0	0	0	0
Nr2c2	2.87696e-10	0.297257	0.272	0.169	6.18402e-06	0	1	0	0	0	0	0	0	0	0	0	0
Bex1	2.89051e-10	-0.300196	0.143	0.247	6.21315e-06	0	0	0	0	0	0	0	0	0	0	0	0
Ndufs3	2.9282e-10	-0.284903	0.474	0.564	6.29417e-06	0	0	0	0	0	0	0	0	0	0	0	0
Birc6	2.92893e-10	0.3083	0.531	0.421	6.29574e-06	0	0	0	0	0	0	0	0	0	0	0	0
Atg101	2.99295e-10	-0.297859	0.213	0.304	6.43334e-06	0	0	0	0	0	0	0	0	0	0	0	0
Ablim3	3.09434e-10	0.273451	0.189	0.099	6.65128e-06	0	0	0	0	0	0	0	0	0	0	0	0
Ptpa	3.20139e-10	0.328358	0.379	0.26	6.88138e-06	0	0	0	0	0	0	0	0	0	0	0	0
Rgl1	3.3247e-10	0.279983	0.228	0.129	7.14645e-06	0	1	0	0	0	0	1	0	0	0	0	0
Psmd12	3.47586e-10	-0.288116	0.373	0.502	7.47135e-06	0	0	0	0	0	0	0	0	0	0	0	0
Psmd13	3.69995e-10	-0.290456	0.279	0.402	7.95304e-06	0	0	0	0	0	0	0	0	0	0	0	0
Ndufs2	3.76529e-10	-0.278385	0.56	0.637	8.09348e-06	0	0	0	0	0	0	0	0	0	0	0	0
Fkbp5	3.79217e-10	0.296921	0.585	0.464	8.15127e-06	0	0	0	0	0	0	0	0	0	0	0	0
Cct3	3.82617e-10	-0.269562	0.636	0.71	8.22435e-06	0	0	0	0	0	0	0	0	0	0	0	0
Baz1b	3.84509e-10	0.291766	0.528	0.399	8.26501e-06	0	0	0	0	0	0	0	0	0	0	0	0
Cpsf7	4.04103e-10	0.280686	0.293	0.18	8.68619e-06	0	0	0	0	0	0	0	0	0	0	0	0
Vmp1	4.08303e-10	-0.303709	0.267	0.374	8.77647e-06	0	0	0	0	0	0	0	0	1	0	0	0
Map4k3	4.10481e-10	0.267615	0.236	0.133	8.82328e-06	0	0	0	0	0	0	0	0	0	0	0	0
Crabp1	4.12559e-10	-0.253116	0.053	0.128	8.86796e-06	0	0	0	0	0	0	0	0	0	0	0	0
Stc2	4.17508e-10	-0.355428	0.074	0.15	8.97434e-06	0	0	0	0	0	0	1	0	0	0	0	0
Mrpl58	4.18892e-10	-0.3045	0.238	0.346	9.00408e-06	0	0	0	0	0	0	0	0	0	0	0	0
Psmc5	4.22862e-10	-0.283064	0.453	0.558	9.08942e-06	0	0	0	0	0	0	0	0	0	0	0	0
Csrp2	4.24679e-10	-0.27118	0.111	0.211	9.12847e-06	0	0	1	0	0	0	0	0	0	0	0	0
Nkd1	4.31635e-10	0.278764	0.239	0.137	9.27798e-06	0	0	0	0	0	0	0	0	0	0	0	0
Sox12	4.40328e-10	0.331452	0.459	0.347	9.46485e-06	0	0	0	0	0	0	1	0	0	0	0	0
Haus7	4.46843e-10	-0.29337	0.219	0.321	9.60488e-06	0	0	0	0	0	0	0	0	0	0	0	0
Msl2	4.63142e-10	0.257289	0.225	0.125	9.95524e-06	0	0	0	0	0	0	0	0	0	0	0	0
Psmc4	4.63288e-10	-0.30314	0.381	0.491	9.95838e-06	0	0	0	0	0	0	0	0	0	0	0	0
Dclk1	4.73794e-10	-0.282034	0.512	0.639	1.01842e-05	0	0	0	0	0	0	0	0	0	0	0	0
Zfp652	4.74085e-10	0.25244	0.273	0.163	1.01905e-05	0	3	0	0	0	0	0	0	0	0	0	1
Mrpl30	4.79281e-10	-0.299713	0.439	0.542	1.03022e-05	0	0	0	0	0	0	0	0	0	0	0	0
Pin1	4.81876e-10	-0.298428	0.364	0.465	1.03579e-05	0	0	0	0	0	0	0	0	0	0	0	0
Polr2g	4.84761e-10	-0.31108	0.588	0.675	1.04199e-05	0	0	0	0	0	0	0	0	0	0	0	0
Nedd9	4.88113e-10	0.317056	0.33	0.213	1.0492e-05	0	0	0	1	0	0	0	0	0	0	0	0
Gm26917	4.96426e-10	0.34604	0.344	0.229	1.06707e-05	0	0	0	0	0	0	0	0	0	0	0	0
Cachd1	4.98265e-10	0.329184	0.405	0.286	1.07102e-05	0	0	0	0	0	0	0	0	0	0	0	0
Ndufv2	4.99371e-10	-0.282563	0.468	0.559	1.0734e-05	0	0	0	0	0	0	0	0	0	0	0	0
Ndufv1	5.16197e-10	-0.307527	0.331	0.449	1.10957e-05	0	0	0	0	0	0	0	0	0	0	0	0
Tbl1xr1	5.22735e-10	0.280145	0.325	0.207	1.12362e-05	0	0	0	0	0	0	0	0	0	1	0	0
Plxnb1	5.26793e-10	0.274214	0.222	0.126	1.13234e-05	0	0	0	0	0	0	0	0	0	0	0	0
Zfp157	5.28765e-10	0.267797	0.28	0.17	1.13658e-05	0	0	0	0	0	0	0	0	0	0	0	0
Lima1	5.40105e-10	-0.345778	0.298	0.408	1.16096e-05	1	0	0	0	0	0	0	0	0	0	0	0
2023-09-07	5.90744e-10	-0.277238	0.635	0.717	1.2698e-05	0	0	1	0	0	0	0	1	0	0	0	0
Golim4	5.91195e-10	0.256591	0.256	0.151	1.27077e-05	0	0	0	0	0	0	0	0	0	0	0	0
Zyg11b	5.93289e-10	0.2697	0.275	0.166	1.27527e-05	0	0	0	0	0	0	0	0	0	0	0	0
D5Ertd579e	6.18416e-10	0.271893	0.265	0.161	1.32928e-05	0	0	0	0	0	0	0	0	0	0	0	0
Tmem176a	6.19953e-10	-0.266514	0.471	0.539	1.33259e-05	0	0	0	0	0	0	0	0	0	0	0	0
Gmcl1	6.40786e-10	0.27316	0.248	0.144	1.37737e-05	0	0	0	0	0	0	0	0	0	0	0	0
Daam2	6.70736e-10	0.259659	0.231	0.13	1.44175e-05	0	0	0	0	0	0	0	0	0	0	0	0
Zmynd8	6.96217e-10	0.305427	0.448	0.323	1.49652e-05	0	0	0	0	0	0	0	0	0	0	0	0
Tpst2	7.30418e-10	0.25643	0.251	0.147	1.57003e-05	0	0	0	0	0	0	0	0	0	0	0	0
Rheb	7.66298e-10	-0.286079	0.419	0.524	1.64716e-05	0	0	0	0	0	0	0	0	0	0	0	0
Epha7	7.67853e-10	0.259819	0.255	0.15	1.6505e-05	1	1	0	0	1	0	0	0	0	0	0	0
Slc12a7	7.74253e-10	0.293113	0.307	0.195	1.66426e-05	1	0	0	0	0	0	0	0	0	0	0	0
Flna	7.82427e-10	0.278192	0.556	0.45	1.68183e-05	0	0	0	0	0	0	0	0	0	0	0	0
Gigyf1	7.83622e-10	0.273009	0.273	0.166	1.6844e-05	1	0	0	1	0	0	1	1	1	0	0	0
Gtf2e2	7.9911e-10	-0.286606	0.367	0.463	1.71769e-05	0	0	0	0	0	0	0	0	0	0	0	0
Iqgap1	8.58936e-10	0.306436	0.434	0.311	1.84628e-05	0	0	0	0	0	0	0	0	0	0	0	0
Trove2	8.67796e-10	0.294094	0.304	0.194	1.86533e-05	0	0	0	0	0	0	0	0	0	0	0	1
Ywhag	8.7571e-10	0.285224	0.579	0.453	1.88234e-05	0	0	0	0	0	0	0	0	0	0	0	0
Apip	8.94934e-10	-0.281759	0.155	0.252	1.92366e-05	0	0	0	0	0	0	0	0	0	0	0	0
Adgrg1	9.13711e-10	0.261559	0.444	0.316	1.96402e-05	0	0	0	0	0	0	0	0	0	0	0	0
Raph1	9.14172e-10	0.287951	0.239	0.138	1.96501e-05	0	0	0	0	0	0	0	0	1	0	0	0
Xpr1	9.16614e-10	0.304625	0.326	0.215	1.97026e-05	0	0	0	0	0	0	0	0	0	0	0	0
Dido1	9.21984e-10	0.270855	0.332	0.216	1.98181e-05	0	0	0	0	0	0	0	0	0	0	0	0
Lamtor2	9.39923e-10	-0.291289	0.415	0.515	2.02036e-05	0	0	0	0	0	0	0	0	0	0	0	0
Igf2bp1	9.68644e-10	0.303649	0.392	0.278	2.0821e-05	1	1	0	0	0	0	0	0	0	0	0	0
Psme1	9.74405e-10	-0.315803	0.513	0.613	2.09448e-05	0	0	0	0	0	0	0	0	0	0	0	0
Asxl2	9.90484e-10	0.290619	0.338	0.222	2.12904e-05	0	1	0	0	1	0	0	1	0	0	0	2
Sugt1	1.00132e-09	-0.264388	0.438	0.511	2.15234e-05	0	0	0	0	0	0	0	0	0	0	0	0
Ccny	1.01559e-09	0.282755	0.386	0.266	2.183e-05	0	0	0	0	0	0	0	0	0	0	0	0
Ube2a	1.05691e-09	-0.279554	0.211	0.326	2.27182e-05	0	0	0	0	0	0	1	0	0	0	0	0
Nus1	1.05958e-09	0.276519	0.353	0.235	2.27756e-05	0	0	0	0	0	0	0	1	0	0	0	0
Glrx3	1.06602e-09	-0.264603	0.554	0.635	2.2914e-05	0	0	0	0	0	0	0	0	0	0	0	0
Rer1	1.08032e-09	-0.282822	0.426	0.533	2.32215e-05	0	0	0	0	0	0	0	0	0	0	0	0
Ncor2	1.08309e-09	0.296892	0.476	0.357	2.3281e-05	0	0	0	0	0	0	0	0	0	0	0	0
Efr3a	1.0881e-09	0.270282	0.305	0.193	2.33886e-05	0	0	0	0	0	0	0	0	0	0	1	0
Tpd52l1	1.11412e-09	-0.30463	0.156	0.243	2.3948e-05	0	0	0	0	0	0	0	0	0	0	0	0
Ndufs4	1.12548e-09	-0.304578	0.391	0.497	2.41921e-05	0	0	0	0	0	0	0	0	0	0	0	0
Zfp362	1.1444e-09	0.274359	0.318	0.206	2.45989e-05	0	1	0	0	0	0	0	0	0	0	0	0
Mier1	1.14812e-09	0.267832	0.466	0.338	2.46788e-05	0	0	0	0	0	0	0	1	0	0	0	0
Dab2	1.17504e-09	0.262285	0.229	0.13	2.52575e-05	0	1	0	0	0	0	0	0	0	0	0	0
Gpi1	1.17713e-09	-0.277477	0.626	0.7	2.53025e-05	0	0	0	0	0	0	0	0	0	0	0	0
Timp1	1.19781e-09	-0.302224	0.229	0.338	2.57469e-05	0	0	0	0	0	0	0	0	0	0	0	0
Myl12b	1.20597e-09	-0.289989	0.415	0.522	2.59224e-05	0	0	0	0	0	0	0	0	0	0	0	0
Ube3a	1.2249e-09	0.271165	0.682	0.566	2.63292e-05	0	0	0	0	0	0	0	0	0	0	0	0
Ahdc1	1.22808e-09	0.264272	0.317	0.203	2.63977e-05	0	0	0	0	0	0	0	0	0	0	0	0
Atf2	1.28534e-09	0.280614	0.372	0.254	2.76283e-05	0	0	0	0	0	0	1	0	0	0	0	0
Hipk1	1.32451e-09	0.285318	0.288	0.185	2.84704e-05	0	0	0	0	0	0	1	0	0	0	0	0
Ptp4a2	1.34073e-09	0.25928	0.772	0.691	2.8819e-05	0	1	0	0	0	0	0	0	0	0	0	0
Pigt	1.37456e-09	0.268991	0.33	0.216	2.95461e-05	0	0	0	0	0	0	0	0	0	0	0	0
Elk4	1.38488e-09	0.251229	0.227	0.129	2.9768e-05	0	1	0	0	0	0	0	0	0	1	0	0
Pnliprp2	1.4103e-09	-0.627723	0.103	0.19	3.03144e-05	0	0	0	0	0	0	0	0	0	0	0	0
Trip12	1.42229e-09	0.283763	0.669	0.561	3.05722e-05	0	0	0	0	0	0	0	0	0	0	0	1
Mtss1l	1.49038e-09	-0.293038	0.335	0.399	3.20357e-05	0	0	1	0	0	0	0	0	0	0	0	0
Kank2	1.4914e-09	0.260046	0.267	0.161	3.20577e-05	0	0	0	0	0	0	0	0	0	0	0	0
Paics	1.53333e-09	0.277099	0.643	0.539	3.29589e-05	0	0	0	0	0	0	0	0	0	0	0	0
C1d	1.54865e-09	-0.293898	0.346	0.437	3.32882e-05	0	0	0	0	0	0	0	0	0	0	0	0
Fchsd2	1.55729e-09	0.259033	0.21	0.118	3.3474e-05	0	0	0	0	1	0	0	0	0	0	0	0
Prpf8	1.57065e-09	0.294095	0.516	0.413	3.37612e-05	0	0	0	0	0	0	0	0	0	0	0	0
Naa15	1.63339e-09	0.255144	0.478	0.351	3.51097e-05	0	0	0	0	0	0	0	0	0	0	0	1
Esyt2	1.63347e-09	0.282679	0.239	0.143	3.51113e-05	0	0	0	0	0	0	0	0	0	0	0	0
Pbk	1.64967e-09	-0.290286	0.1	0.183	3.54597e-05	0	0	0	0	0	0	0	0	0	0	0	0
Ndufs7	1.65482e-09	-0.283329	0.475	0.578	3.55703e-05	0	0	0	0	0	0	0	0	0	0	0	0
Dnajc13	1.66313e-09	0.265532	0.276	0.169	3.57491e-05	0	0	0	0	0	0	0	0	0	0	0	0
Dhx30	1.69654e-09	0.29366	0.361	0.246	3.64672e-05	0	0	0	0	0	0	0	0	0	0	0	0
Hmg20b	1.6999e-09	-0.279672	0.366	0.465	3.65394e-05	0	0	0	0	0	0	0	0	0	0	0	0
Kpnb1	1.71164e-09	0.261725	0.685	0.572	3.67917e-05	0	0	0	0	0	0	0	0	0	0	0	0
Bdp1	1.71516e-09	0.268063	0.294	0.186	3.68674e-05	0	0	0	0	0	0	0	0	0	0	0	0
Ostc	1.75938e-09	-0.283742	0.555	0.654	3.78179e-05	0	0	0	0	0	0	0	0	0	0	0	0
Anapc13	1.76756e-09	-0.283827	0.442	0.536	3.79937e-05	0	0	0	0	0	0	0	0	0	0	0	0
Polr2e	1.77742e-09	-0.300571	0.419	0.521	3.82055e-05	0	0	0	0	0	0	0	0	0	0	0	0
Tnpo1	1.83676e-09	0.283082	0.479	0.363	3.94811e-05	0	0	0	0	0	0	0	0	0	1	0	0
Fdx1	1.8681e-09	-0.295013	0.237	0.344	4.01548e-05	0	0	0	0	0	0	0	0	0	0	0	0
Rnf7	1.8693e-09	-0.275487	0.506	0.587	4.01806e-05	0	0	0	0	0	0	0	0	0	0	0	0
Fam136a	1.88959e-09	-0.272228	0.452	0.53	4.06168e-05	0	0	0	1	0	0	0	0	0	0	0	0
Dst	1.95642e-09	0.303057	0.352	0.236	4.20533e-05	0	0	0	0	0	0	0	0	0	0	0	0
Adamts9	1.9871e-09	-0.31614	0.223	0.332	4.27128e-05	0	0	0	0	0	0	0	0	0	0	0	0
Il6st	1.99357e-09	0.289125	0.255	0.155	4.28518e-05	1	0	0	0	0	0	0	0	0	0	0	0
Zfp148	1.99966e-09	0.272509	0.451	0.33	4.29827e-05	1	0	0	0	0	0	0	0	0	0	0	1
Vps29	2.07218e-09	-0.287037	0.269	0.36	4.45415e-05	0	0	0	0	0	0	0	0	0	0	0	0
Fcf1	2.1566e-09	-0.2703	0.245	0.358	4.63561e-05	0	0	0	0	0	0	0	0	0	0	0	0
Nudt3	2.23231e-09	0.290143	0.374	0.261	4.79834e-05	0	0	0	0	0	0	0	0	0	0	0	0
Cntln	2.25194e-09	0.277537	0.302	0.2	4.84054e-05	0	0	0	0	0	0	0	0	0	0	0	0
Frg1	2.32888e-09	-0.281848	0.303	0.406	5.00593e-05	0	0	0	0	0	0	0	0	0	0	0	0
Atp6v0b	2.35235e-09	-0.279997	0.42	0.508	5.05639e-05	0	0	0	0	0	0	0	0	0	0	0	0
Psmb10	2.47963e-09	-0.303018	0.17	0.266	5.32996e-05	0	0	0	0	0	0	0	0	0	0	0	0
Gtf2h5	2.69178e-09	-0.272776	0.527	0.63	5.78597e-05	0	0	0	0	0	0	0	0	0	0	0	0
Park7	2.72227e-09	-0.252568	0.685	0.772	5.85151e-05	0	0	0	0	0	0	0	0	0	0	0	0
Tet1	2.80266e-09	0.267083	0.242	0.143	6.02431e-05	0	1	0	0	0	0	0	0	0	0	0	0
Cyth3	2.80864e-09	0.259223	0.295	0.186	6.03716e-05	0	0	0	0	0	0	0	0	0	0	0	0
Phf5a	2.93747e-09	-0.288738	0.445	0.554	6.31409e-05	0	0	0	0	0	0	0	0	0	0	0	0
Vps13d	3.05709e-09	0.263345	0.219	0.129	6.57122e-05	0	0	0	0	0	0	0	0	0	0	0	0
Rbms3	3.08442e-09	0.25277	0.216	0.122	6.62995e-05	0	0	0	0	0	0	1	0	0	0	0	0
Anapc1	3.12147e-09	0.262427	0.402	0.281	6.70959e-05	0	0	0	0	0	0	0	0	0	0	0	0
Kcnt1	3.16356e-09	0.279755	0.397	0.277	6.80006e-05	0	0	0	0	0	0	0	0	0	0	0	0
Med19	3.39719e-09	-0.282511	0.276	0.388	7.30226e-05	0	0	0	0	0	0	0	0	0	0	0	0
Kat6a	3.43827e-09	0.287882	0.276	0.174	7.39056e-05	0	0	0	0	0	0	0	0	0	0	0	0
Mtr	3.69093e-09	0.272467	0.385	0.268	7.93365e-05	0	0	0	0	0	0	0	0	0	0	0	0
Cyb5b	3.90622e-09	0.280831	0.456	0.339	8.39642e-05	0	0	0	0	0	0	0	0	0	0	0	0
Phf20	3.98644e-09	0.259634	0.325	0.213	8.56885e-05	0	0	0	0	0	0	1	0	0	0	0	0
Bmpr1a	4.22064e-09	0.283461	0.38	0.271	9.07226e-05	0	0	0	0	0	0	0	0	0	0	0	0
Nrep	4.53495e-09	0.312842	0.468	0.349	9.74788e-05	0	0	0	0	0	1	0	0	0	0	0	0
Emx2os	4.61922e-09	0.289715	0.345	0.244	9.92901e-05	0	0	0	0	0	0	0	0	0	0	0	0
Mex3a	4.65783e-09	0.306729	0.295	0.198	0.00010012	0	0	0	0	0	0	0	0	1	0	0	0
Kmt5b	4.81582e-09	0.262205	0.377	0.26	0.000103516	0	0	0	0	0	0	0	0	0	0	0	0
Myo9a	4.82566e-09	0.304112	0.369	0.27	0.000103728	0	1	0	0	0	0	0	0	0	0	0	0
Ppp1r11	4.87462e-09	-0.289667	0.275	0.389	0.00010478	0	0	0	0	0	0	0	0	0	0	0	0
Cdc42se2	4.89062e-09	-0.291987	0.427	0.514	0.000105124	0	0	0	0	0	0	0	0	0	0	0	0
Hikeshi	4.94653e-09	-0.259816	0.157	0.255	0.000106326	0	0	0	0	0	0	0	0	0	0	0	0
Dusp9	4.98032e-09	0.273541	0.236	0.141	0.000107052	0	0	0	0	0	0	0	0	0	0	0	0
Sfxn1	5.02545e-09	0.281659	0.483	0.371	0.000108022	0	0	0	0	0	0	0	0	0	1	0	0
Fscn1	5.11958e-09	0.274129	0.372	0.26	0.000110045	0	0	0	0	0	0	0	0	0	0	0	0
Syncrip	5.15713e-09	0.273352	0.62	0.52	0.000110853	0	0	0	0	1	0	0	1	0	0	0	0
Arhgap21	5.28604e-09	0.252003	0.359	0.244	0.000113623	0	0	0	0	0	0	0	1	0	0	0	0
Gm37494	5.39375e-09	0.269196	0.223	0.133	0.000115939	0	0	0	0	0	0	0	0	0	0	0	0
Lrrc4	5.39952e-09	0.290671	0.274	0.172	0.000116063	0	0	0	0	0	0	0	0	0	0	0	1
Med8	5.47099e-09	-0.266622	0.221	0.328	0.000117599	0	0	0	0	0	0	0	0	0	0	0	0
Dynlrb1	5.58665e-09	-0.27113	0.435	0.55	0.000120085	0	0	0	0	0	0	0	0	0	0	0	0
Timm17a	5.78942e-09	-0.277183	0.289	0.402	0.000124444	0	0	0	0	0	0	0	0	0	0	0	0
Nav2	5.91261e-09	0.262612	0.622	0.503	0.000127092	0	1	0	0	0	0	0	0	0	0	0	0
Eef1akmt1	5.91593e-09	-0.272563	0.177	0.277	0.000127163	0	0	0	0	0	0	0	0	0	0	0	0
Kdm2a	6.33594e-09	0.279836	0.438	0.324	0.000136191	1	0	0	1	0	0	0	2	0	0	0	0
Tns3	6.76627e-09	0.257671	0.751	0.679	0.000145441	0	0	0	0	0	0	0	0	0	0	0	0
Selenoi	6.7821e-09	0.259795	0.223	0.133	0.000145781	0	0	0	0	0	0	0	0	0	0	0	0
Pcgf3	6.88346e-09	0.288184	0.323	0.217	0.00014796	0	0	0	0	0	0	0	0	0	1	0	0
Gm26669	7.22783e-09	-0.282005	0.188	0.28	0.000155362	0	0	0	0	0	0	0	0	0	0	0	0
Abca1	7.75432e-09	0.257432	0.176	0.093	0.000166679	1	0	0	0	0	0	0	1	0	0	0	0
Tug1	7.76272e-09	0.283592	0.551	0.441	0.00016686	0	0	0	0	0	0	0	0	0	0	0	0
Dhx9	7.98187e-09	0.2604	0.607	0.491	0.00017157	0	0	0	0	0	0	0	0	0	0	0	0
Trim44	8.09566e-09	0.292757	0.41	0.298	0.000174016	0	0	0	0	0	0	0	0	0	0	0	0
Lamb1	8.19411e-09	0.286022	0.51	0.397	0.000176132	0	0	0	0	0	0	0	0	0	0	0	0
Tulp4	8.27463e-09	0.272791	0.357	0.247	0.000177863	0	0	0	0	0	0	0	0	0	1	0	0
Adipor1	8.41549e-09	0.257101	0.347	0.236	0.000180891	0	0	0	0	0	0	1	0	0	0	0	0
Gmpr	8.46037e-09	-0.25276	0.114	0.205	0.000181856	0	0	0	0	0	0	0	0	0	0	0	0
Pgp	8.97845e-09	-0.275657	0.31	0.377	0.000192992	0	1	0	0	0	0	0	0	0	0	0	0
Pclaf	9.15815e-09	-0.329667	0.201	0.296	0.000196854	0	0	0	0	0	0	0	0	0	0	0	0
Zfp945	9.35944e-09	0.262128	0.274	0.172	0.000201181	0	0	0	0	0	0	0	0	0	0	0	0
Tnnt1	9.45172e-09	-0.279645	0.143	0.229	0.000203165	0	0	0	0	0	0	0	0	0	0	0	0
Larp4	9.5418e-09	0.276578	0.371	0.263	0.000205101	0	0	0	0	0	0	0	0	0	0	0	0
Dcun1d5	9.60987e-09	-0.284454	0.413	0.512	0.000206564	0	0	0	0	0	0	0	0	0	0	0	0
Knop1	1.01645e-08	0.269048	0.631	0.549	0.000218486	0	0	0	0	0	0	0	0	0	0	0	0
Itgav	1.03333e-08	0.257279	0.317	0.209	0.000222115	0	0	0	0	0	0	0	0	0	1	0	0
Bmp1	1.0353e-08	0.264056	0.424	0.307	0.000222537	0	0	0	0	0	0	0	0	0	0	0	0
Arih1	1.07906e-08	0.284564	0.477	0.369	0.000231944	0	0	0	0	0	0	0	0	0	0	0	0
Nf1	1.11605e-08	0.276103	0.304	0.207	0.000239896	0	0	0	0	0	0	0	0	0	0	0	0
Imp3	1.15099e-08	-0.282908	0.41	0.509	0.000247405	0	0	0	0	0	0	0	0	0	0	0	0
Snf8	1.17349e-08	-0.26572	0.301	0.391	0.000252241	0	0	0	0	0	0	0	0	0	0	0	0
Cript	1.19525e-08	-0.270593	0.253	0.343	0.000256919	0	0	0	0	0	0	0	0	0	0	0	0
Bag1	1.23745e-08	-0.256095	0.619	0.703	0.000265991	0	0	0	0	0	0	0	0	0	0	0	0
Ptbp2	1.24095e-08	0.270646	0.381	0.267	0.000266742	0	0	0	0	0	0	0	0	0	0	0	0
Yap1	1.29346e-08	0.258074	0.503	0.383	0.000278029	0	0	0	0	0	0	0	0	0	0	0	0
Srsf10	1.32089e-08	0.258212	0.633	0.525	0.000283925	0	0	0	0	0	0	0	0	0	0	0	0
Tubb4b	1.3227e-08	-0.269796	0.379	0.45	0.000284314	0	0	0	0	0	0	0	0	0	0	0	0
Arl3	1.35991e-08	-0.269534	0.248	0.338	0.000292313	0	0	0	0	0	0	0	0	0	0	0	0
Tpgs1	1.36148e-08	-0.262199	0.29	0.379	0.000292651	0	0	0	0	0	0	0	0	0	0	0	0
Ppp3cb	1.39931e-08	0.26784	0.289	0.194	0.000300782	0	0	0	0	0	0	0	0	0	0	0	0
Ndfip1	1.48099e-08	-0.266031	0.22	0.322	0.000318338	0	0	0	0	1	0	0	0	0	0	0	0
Arl1	1.52599e-08	-0.270181	0.416	0.509	0.000328012	0	0	0	0	0	0	0	0	0	0	0	0
Srrm1	1.54992e-08	0.255655	0.685	0.598	0.000333156	0	0	0	0	0	0	0	0	0	0	0	0
Gipc1	1.64401e-08	-0.267601	0.237	0.341	0.000353379	0	0	0	0	0	0	0	0	0	0	0	0
Fam193a	1.67569e-08	0.288074	0.394	0.289	0.00036019	0	0	0	0	0	0	0	0	0	0	0	0
Mrps7	1.70159e-08	-0.272643	0.318	0.408	0.000365757	0	0	0	0	0	0	0	0	0	0	0	0
Lamtor1	1.77187e-08	-0.264808	0.399	0.489	0.000380865	0	0	0	0	0	0	0	0	0	0	0	0
Ipo7	1.78869e-08	0.271514	0.382	0.271	0.00038448	0	1	0	0	0	0	0	0	0	0	0	0
Tmem131l	1.81368e-08	0.254116	0.409	0.294	0.00038985	0	0	0	0	0	0	0	0	0	0	0	0
Cox14	1.8785e-08	-0.258392	0.447	0.547	0.000403783	0	0	0	0	0	0	0	0	0	0	0	0
Atp1b1	1.89514e-08	0.313094	0.408	0.307	0.000407361	0	0	0	0	0	0	0	0	0	0	0	0
Marcks	1.89738e-08	0.266508	0.763	0.69	0.000407842	0	0	0	0	0	0	0	0	0	0	0	0
Rwdd1	1.89994e-08	-0.27121	0.344	0.458	0.000408392	0	0	0	0	0	0	0	0	0	0	0	0
Fam96a	2.0113e-08	-0.269389	0.405	0.491	0.000432329	0	0	0	0	0	0	0	0	0	0	0	0
Man1b1	2.01175e-08	0.260279	0.247	0.155	0.000432426	0	0	0	0	0	0	0	0	0	0	0	0
Hmgcs2	2.2025e-08	0.433773	0.241	0.154	0.000473428	0	0	0	0	0	0	0	0	0	0	0	0
Nek9	2.21217e-08	0.266515	0.313	0.21	0.000475506	0	2	0	0	0	0	0	1	0	0	0	0
Safb2	2.24127e-08	0.257748	0.422	0.31	0.00048176	0	0	0	0	0	0	0	0	0	0	0	0
Cuta	2.30844e-08	-0.264263	0.33	0.416	0.000496199	0	0	0	0	0	0	0	0	0	0	0	0
Hist1h2ae	2.32693e-08	-0.26008	0.128	0.215	0.000500173	0	0	0	0	0	0	0	0	0	0	0	0
Nop10	2.3537e-08	-0.2555	0.613	0.698	0.000505927	0	0	0	0	0	0	0	0	0	0	0	0
Rnf44	2.47414e-08	0.26075	0.338	0.235	0.000531817	0	0	0	0	0	0	0	0	1	0	1	0
Nol7	2.54952e-08	-0.272398	0.41	0.498	0.000548019	0	0	0	0	0	0	0	0	0	0	0	1
Eif6	2.64323e-08	-0.277588	0.316	0.41	0.000568162	0	0	0	0	0	0	0	0	0	0	0	0
Higd1a	2.71704e-08	-0.275027	0.484	0.555	0.000584028	0	0	0	0	0	0	0	0	0	0	0	0
Zfp771	2.72975e-08	-0.266597	0.327	0.425	0.00058676	0	0	0	0	0	0	0	0	0	0	0	0
Mrps6	2.73307e-08	-0.25854	0.209	0.313	0.000587474	0	0	0	0	0	0	0	0	0	0	0	0
Tle2	2.74577e-08	0.289176	0.42	0.312	0.000590203	0	0	0	0	0	0	0	0	0	0	0	0
Kctd12	2.76091e-08	-0.341496	0.202	0.284	0.000593457	0	0	0	0	0	0	0	0	0	0	0	0
Psmd6	2.95348e-08	-0.263856	0.39	0.481	0.000634851	0	0	0	0	0	0	0	0	0	0	0	0
Sipa1l2	2.95564e-08	0.26682	0.229	0.14	0.000635315	0	0	0	0	0	0	0	0	0	0	0	0
Zcchc3	3.0025e-08	0.268482	0.393	0.284	0.000645386	0	0	0	0	0	0	0	1	0	0	0	0
Gab1	3.01387e-08	0.259846	0.329	0.223	0.000647832	0	1	0	0	0	0	0	0	0	0	0	0
Atf7ip	3.09266e-08	0.259468	0.542	0.428	0.000664767	0	1	0	0	0	0	0	1	0	0	0	0
Amn1	3.20024e-08	0.260354	0.301	0.202	0.000687892	0	0	0	0	0	0	0	0	0	0	0	0
Mrpl27	3.24114e-08	-0.268335	0.282	0.368	0.000696683	0	0	0	0	0	0	0	0	0	0	0	0
Abce1	3.26868e-08	0.255736	0.395	0.287	0.000702603	0	0	0	0	0	0	0	0	0	0	0	0
Rex1bd	3.45146e-08	-0.291564	0.359	0.464	0.000741892	0	0	0	0	0	0	0	0	0	0	0	0
Pdgfc	3.51241e-08	-0.298557	0.247	0.349	0.000754992	0	0	0	0	0	0	0	0	0	0	0	0
Trappc4	3.65778e-08	-0.266603	0.347	0.442	0.000786239	0	0	0	0	0	0	0	0	0	0	0	0
Lamc1	3.83869e-08	0.266024	0.313	0.214	0.000825127	0	0	0	0	0	0	0	0	0	0	0	0
Rc3h2	3.90743e-08	0.25011	0.33	0.225	0.000839902	0	0	0	0	0	0	1	1	0	0	0	0
Rab13	3.95105e-08	-0.272872	0.316	0.392	0.000849277	0	0	0	0	0	0	0	0	0	0	0	0
Zcrb1	3.98027e-08	-0.262419	0.392	0.481	0.000855559	0	0	0	0	0	0	0	0	0	0	0	0
Chd2	4.13604e-08	0.274789	0.445	0.344	0.000889042	0	0	0	0	0	0	1	0	0	0	0	0
Csnk2b	4.19375e-08	-0.267214	0.418	0.506	0.000901446	0	0	0	0	0	0	0	0	0	0	0	0
Arid1b	4.26482e-08	0.261064	0.377	0.27	0.000916723	0	0	0	0	0	0	0	0	0	1	1	0
Mrps24	4.29266e-08	-0.261983	0.432	0.533	0.000922708	0	0	0	0	0	0	0	0	0	0	0	0
Galc	4.38484e-08	-0.28818	0.128	0.191	0.000942522	0	0	0	0	0	0	0	0	0	0	0	0
Usp48	4.63657e-08	0.26639	0.351	0.246	0.000996631	0	0	0	0	0	0	0	0	0	0	0	0
Gcn1l1	4.69795e-08	0.256331	0.344	0.239	0.00100982	0	0	0	0	0	0	0	0	0	0	0	0
Rabgap1	4.84801e-08	0.26907	0.38	0.289	0.00104208	0	1	0	0	1	0	0	0	0	0	0	0
Sra1	4.86623e-08	-0.257273	0.302	0.396	0.001046	0	0	0	0	0	0	0	0	0	0	0	0
Cbfb	4.88309e-08	-0.296474	0.394	0.467	0.00104962	0	0	0	0	0	0	0	1	0	0	0	0
Tst	4.94434e-08	-0.267042	0.473	0.564	0.00106279	0	0	0	0	0	0	0	0	0	0	0	0
2610507B11Rik	5.28929e-08	0.267434	0.387	0.286	0.00113693	0	0	0	0	0	0	0	0	0	0	0	0
Gstm1	5.29865e-08	-0.308294	0.649	0.677	0.00113895	0	0	0	0	0	0	0	0	0	0	0	0
Smg7	5.31358e-08	0.254674	0.294	0.196	0.00114215	0	0	0	0	0	0	0	0	0	0	0	0
Mrps18c	5.37542e-08	-0.255003	0.32	0.424	0.00115545	0	0	0	0	0	0	0	0	0	0	0	0
Ttll12	5.47457e-08	0.256754	0.268	0.179	0.00117676	0	0	0	0	0	0	0	0	0	0	0	0
Ncoa2	5.49618e-08	0.268547	0.246	0.16	0.0011814	0	0	0	0	0	0	0	0	0	0	0	0
Pcdh7	5.55422e-08	0.257042	0.169	0.093	0.00119388	0	0	0	0	0	0	0	1	0	1	0	0
Tor1aip1	5.62485e-08	0.278593	0.418	0.313	0.00120906	0	0	0	0	0	0	0	0	0	0	0	0
Fmc1	5.64211e-08	-0.26959	0.252	0.35	0.00121277	0	0	0	0	0	0	0	0	0	0	0	0
Cd164	5.71774e-08	0.263133	0.531	0.431	0.00122903	0	0	0	0	0	0	0	0	0	0	0	0
Ier2	5.90443e-08	-0.270391	0.443	0.545	0.00126916	0	0	0	0	0	0	0	0	0	0	0	0
Serinc1	6.24079e-08	0.261793	0.571	0.478	0.00134146	0	0	0	0	0	0	0	0	0	0	0	0
Tnpo3	6.49808e-08	0.265736	0.512	0.411	0.00139676	0	0	0	0	0	0	0	0	0	0	0	0
Sf3b3	6.84225e-08	0.268709	0.585	0.486	0.00147074	0	0	0	0	0	0	0	0	0	0	0	0
1810022K09Rik	6.8458e-08	-0.25858	0.482	0.562	0.00147151	0	0	0	0	0	0	0	0	0	0	0	0
Pam16	7.55983e-08	-0.261596	0.251	0.344	0.00162499	0	0	1	0	0	0	0	0	0	0	0	0
Abl1	7.57953e-08	0.253359	0.402	0.291	0.00162922	0	0	0	0	0	0	0	0	0	0	0	0
Ndufb2	7.61591e-08	-0.264758	0.436	0.525	0.00163704	0	0	0	0	0	0	0	0	0	0	0	0
Crk	8.23386e-08	0.273907	0.406	0.306	0.00176987	1	0	0	0	0	0	0	0	0	0	0	0
Cops4	8.32425e-08	-0.257696	0.324	0.416	0.0017893	0	0	0	0	0	0	0	0	0	0	0	0
Prpf38a	8.68338e-08	-0.262384	0.274	0.363	0.00186649	0	0	0	0	0	0	0	0	0	0	0	0
Zfp644	8.91884e-08	0.251826	0.623	0.523	0.0019171	0	0	0	0	0	0	0	0	1	0	0	0
Creb1	8.94386e-08	0.25989	0.278	0.188	0.00192248	0	2	0	0	0	0	0	0	0	0	1	0
Cenpx	9.55429e-08	-0.270255	0.293	0.384	0.00205369	0	0	0	0	0	0	0	0	0	0	0	0
Ppp4r3b	9.90927e-08	0.251744	0.413	0.309	0.00213	0	0	0	0	0	0	0	0	0	0	0	0
Vav2	9.93154e-08	0.25499	0.33	0.23	0.00213479	0	0	0	0	0	0	0	0	0	0	0	0
Polr2i	1.00149e-07	-0.260504	0.402	0.489	0.0021527	0	0	0	0	0	0	0	0	0	0	0	0
Ccdc30	1.18912e-07	-0.26304	0.173	0.263	0.00255602	0	0	0	0	0	0	0	0	0	0	0	0
Med10	1.20195e-07	-0.256222	0.451	0.525	0.0025836	0	0	0	0	0	0	0	0	0	0	0	0
Dctn2	1.21812e-07	-0.255593	0.368	0.461	0.00261834	0	0	0	0	0	0	0	0	0	0	0	0
Fam162a	1.2329e-07	-0.251667	0.526	0.573	0.00265011	0	0	0	0	0	0	1	0	0	0	0	0
Dennd5a	1.33703e-07	0.254575	0.377	0.272	0.00287395	0	0	0	0	0	0	0	0	0	0	0	0
Rere	1.34243e-07	0.266007	0.462	0.368	0.00288555	0	0	0	0	0	0	0	0	0	0	0	0
Sh3glb1	1.4872e-07	-0.257133	0.363	0.454	0.00319674	0	0	0	0	0	0	0	0	0	0	0	0
Cep170	1.71267e-07	0.253057	0.274	0.184	0.00368138	0	1	0	0	0	0	0	1	0	0	0	0
Hmbs	1.77973e-07	-0.262564	0.242	0.333	0.00382552	0	0	0	0	0	0	0	0	0	0	0	0
Hint2	1.80807e-07	-0.253238	0.261	0.355	0.00388645	0	0	0	0	0	0	0	0	0	0	0	0
Dnm1l	2.03879e-07	0.255223	0.398	0.3	0.00438238	0	0	0	0	0	0	0	0	0	0	0	0
4930513N10Rik	2.28186e-07	-0.290025	0.123	0.198	0.00490485	0	0	0	0	0	0	0	0	0	0	0	0
Cstb	2.30134e-07	-0.251198	0.396	0.491	0.00494674	0	0	0	0	0	0	0	0	0	0	0	0
Ndufs8	2.43839e-07	-0.250714	0.267	0.366	0.00524132	0	0	0	0	0	0	0	0	0	0	0	0
Mrps28	2.52941e-07	-0.257002	0.2	0.283	0.00543697	0	0	0	0	0	0	0	0	0	0	0	0
Tpd52l2	2.54139e-07	-0.252564	0.34	0.431	0.00546272	0	0	0	0	0	0	0	0	0	0	0	0
Id3	2.55304e-07	0.296812	0.552	0.506	0.00548775	0	0	0	0	0	0	0	0	0	0	0	0
Slc25a36	2.58997e-07	0.253624	0.445	0.348	0.00556715	0	1	0	0	0	0	0	0	0	0	1	0
Sntb2	2.77546e-07	-0.250095	0.289	0.35	0.00596585	0	1	0	0	0	0	0	0	0	0	0	0
Stox2	2.78652e-07	0.264596	0.199	0.124	0.00598963	0	0	0	0	0	0	1	1	0	0	0	0
Camkk2	2.85341e-07	-0.281605	0.3	0.38	0.00613341	0	0	0	0	0	0	0	0	0	0	0	0
Mrpl11	2.90193e-07	-0.254005	0.37	0.457	0.00623769	0	0	0	0	0	0	0	0	0	0	0	0
Hat1	3.00096e-07	-0.252418	0.304	0.395	0.00645056	0	0	0	0	0	0	0	0	0	0	0	0
Sat2	3.1014e-07	-0.264679	0.272	0.356	0.00666646	0	0	0	0	0	0	0	0	0	0	0	0
Mpp6	3.37771e-07	-0.2542	0.308	0.399	0.00726038	0	0	0	0	0	0	0	0	0	0	0	0
Igdcc4	3.39867e-07	0.261491	0.485	0.388	0.00730545	0	0	0	0	0	0	0	0	0	0	0	0
Larp1	3.55834e-07	0.261099	0.455	0.35	0.00764864	0	0	0	0	0	0	0	0	0	0	0	0
Hadh	3.82227e-07	-0.253697	0.452	0.528	0.00821597	0	0	0	0	0	0	0	0	0	0	0	0
Stk24	3.96072e-07	-0.251251	0.515	0.595	0.00851356	0	0	0	0	0	0	0	0	0	0	0	0
Nop56	4.00587e-07	0.254909	0.496	0.4	0.00861063	0	0	0	0	0	0	0	0	0	0	0	0
Cul7	4.0486e-07	0.253453	0.394	0.293	0.00870246	0	0	0	0	0	0	0	0	0	0	0	0
Rala	4.32193e-07	-0.253257	0.382	0.478	0.00929	0	0	0	0	0	0	0	0	0	0	0	0
Nr5a1	4.33111e-07	0.259311	0.591	0.492	0.00930973	0	0	0	0	0	0	0	0	0	0	0	0
Rnf19a	5.29459e-07	-0.266931	0.43	0.514	0.0113807	0	0	0	0	0	0	1	0	0	0	0	0
Frmd6	5.68101e-07	0.254081	0.369	0.271	0.0122113	1	0	0	0	0	0	0	0	0	0	0	0
Fxyd6	5.83882e-07	-0.258652	0.5	0.553	0.0125505	0	0	0	0	0	0	0	0	0	0	0	0
Jarid2	6.27026e-07	0.258433	0.446	0.344	0.0134779	0	0	0	0	0	0	0	1	0	0	1	0
Ppa1	6.54344e-07	-0.255897	0.292	0.389	0.0140651	0	0	0	0	0	0	0	0	0	0	0	0
Id1	6.8314e-07	0.288013	0.396	0.302	0.0146841	0	0	0	0	0	0	0	0	0	0	0	0
Jmjd1c	8.21472e-07	0.250564	0.4	0.3	0.0176575	0	0	0	0	0	0	0	0	0	0	0	0
Lsm6	8.6078e-07	-0.265927	0.327	0.415	0.0185025	0	0	1	0	0	0	0	0	0	0	0	0
Ccdc88a	1.03658e-06	0.253258	0.471	0.387	0.0222814	0	0	0	0	1	0	1	0	0	0	0	0
H1f0	1.28386e-06	0.267372	0.539	0.445	0.0275967	0	0	0	0	0	0	0	0	0	0	0	0
Cd200	1.33808e-06	-0.254543	0.274	0.354	0.0287619	0	0	0	0	0	0	0	0	0	0	0	0

## Sheet: Supplementary Data 15
geneName	p_val	avg_log2FC	pct.1	pct.2	p_val_adj	mir17.Conserved.8mer.sites	mir17.Conserved.7mer.m8.sites	mir17.Conserved.7mer.A1.sites	mir18.Conserved.8mer.sites	mir18.Conserved.7mer.m8.sites	mir18.Conserved.7mer.A1.sites	mir19.Conserved.8mer.sites	mir19.Conserved.7mer.m8.sites	mir19.Conserved.7mer.A1.sites	mir92.Conserved.8mer.sites	mir92.Conserved.7mer.m8.sites	mir92.Conserved.7mer.A1.sites
Gm42418	8.78302e-94	1.21036	1	1	1.88791e-89	0	0	0	0	0	0	0	0	0	0	0	0
H19	1.09682e-59	-3.34091	0.023	0.643	2.35761e-55	0	0	0	0	0	0	0	0	0	0	0	0
Ubb	3.74502e-40	-0.809828	0.971	0.991	8.04992e-36	0	0	0	0	0	0	0	0	0	0	0	0
Chchd2	3.93051e-34	-0.793328	0.931	0.975	8.44863e-30	0	0	0	0	0	0	0	0	0	0	0	0
H2afz	9.30272e-33	-1.07914	0.799	0.946	1.99962e-28	0	0	0	0	0	0	0	0	0	0	0	0
Cox4i1	7.77154e-31	-0.719038	0.96	0.983	1.67049e-26	0	0	0	0	0	0	0	0	0	0	0	0
Ftl1	1.834e-30	-0.640215	0.977	0.996	3.94219e-26	0	0	0	0	0	0	0	0	0	0	0	0
Naca	4.71258e-27	-0.621616	0.989	0.991	1.01297e-22	0	0	0	0	0	0	0	0	0	0	0	0
Mir17hg	7.24478e-26	0.835099	0.356	0.045	1.55727e-21	0	0	0	0	0	0	0	0	0	0	0	0
H3f3a	1.10922e-25	-0.610444	0.983	0.989	2.38426e-21	0	0	0	0	0	0	0	0	0	0	0	0
Malat1	7.56253e-25	0.536157	1	0.999	1.62557e-20	0	0	0	0	0	0	0	0	0	0	0	0
Kcnq1ot1	8.5769e-25	0.942728	0.954	0.773	1.8436e-20	0	0	0	0	0	0	0	0	0	0	0	0
Il6st	1.8817e-24	1.20986	0.534	0.166	4.04472e-20	1	0	0	0	0	0	0	0	0	0	0	0
Fth1	2.37808e-24	-0.704647	0.943	0.977	5.11168e-20	0	0	0	0	0	0	0	0	0	0	0	0
Tmsb4x	3.19515e-24	-0.882113	0.937	0.973	6.86797e-20	0	0	0	0	0	0	0	0	0	0	0	0
Gapdh	3.38638e-24	-0.850931	0.805	0.93	7.27902e-20	0	0	0	0	0	0	0	0	0	0	0	0
Ppia	3.55614e-24	-0.572968	0.971	0.995	7.64392e-20	0	0	0	0	0	0	0	0	0	0	0	0
Nfat5	4.4642e-24	0.914559	0.948	0.71	9.5958e-20	1	0	0	1	0	0	0	0	0	0	0	0
Egr1	1.28099e-23	1.23138	0.425	0.094	2.7535e-19	0	0	0	0	0	0	0	0	0	0	0	0
Fau	1.87979e-23	-0.475114	1	1	4.0406e-19	0	0	0	0	0	0	0	0	0	0	0	0
Gas6	2.09228e-23	1.02239	0.69	0.301	4.49735e-19	0	0	0	0	0	0	0	0	0	0	0	0
Itga6	1.62544e-22	1.11651	0.655	0.344	3.49388e-18	0	0	0	0	0	0	1	0	0	1	0	0
Btf3	2.7079e-22	-0.756088	0.793	0.922	5.82064e-18	0	0	0	0	0	0	0	0	0	0	0	0
Uqcrh	3.54521e-22	-0.7022	0.868	0.913	7.62043e-18	0	0	0	0	0	0	0	0	0	0	0	0
Lars2	7.51713e-22	0.945306	0.833	0.546	1.61581e-17	0	0	0	0	0	0	0	0	0	0	0	0
Atp5d	1.59896e-20	-0.837831	0.649	0.831	3.43697e-16	0	0	0	0	0	0	0	0	0	0	0	0
Bex3	2.56032e-20	-0.849813	0.615	0.81	5.50342e-16	0	0	0	0	0	0	0	0	0	0	0	0
Plxna4	3.44358e-20	1.00256	0.454	0.126	7.40198e-16	0	0	0	0	0	0	1	0	0	0	0	0
Atp5f1	2.62603e-19	-0.831063	0.655	0.808	5.64465e-15	0	0	0	0	0	0	0	0	0	0	0	0
Dlk1	7.02855e-19	-0.943728	0.713	0.857	1.51079e-14	0	0	0	0	0	0	0	0	0	0	0	0
Igfbp5	7.76515e-19	0.722667	0.983	0.936	1.66912e-14	0	0	0	0	0	0	0	0	0	0	0	0
Serf2	2.08565e-18	-0.612168	0.862	0.95	4.48311e-14	0	0	0	0	0	0	0	0	0	0	0	0
Zfp36l1	2.80937e-18	0.743862	0.92	0.682	6.03874e-14	0	0	0	0	0	0	0	0	0	0	0	0
Adgrl2	3.51728e-18	0.852741	0.586	0.234	7.56039e-14	0	0	0	0	0	0	0	0	0	0	0	0
Lrrc4	4.95445e-18	0.641003	0.316	0.059	1.06496e-13	0	0	0	0	0	0	0	0	0	0	0	1
Prdx2	6.32882e-18	-0.687567	0.856	0.93	1.36038e-13	0	0	0	0	0	0	0	0	0	0	0	0
Atp5h	3.58665e-17	-0.788754	0.701	0.869	7.70951e-13	0	0	0	0	0	0	0	0	0	0	0	0
Gng5	5.49817e-17	-0.569935	0.92	0.946	1.18183e-12	0	0	0	0	0	0	0	0	0	0	0	0
Fbn2	5.72345e-17	0.932655	0.529	0.208	1.23026e-12	0	0	0	0	0	0	0	0	0	0	0	1
Hspa8	2.88242e-16	-0.464296	0.989	0.985	6.19576e-12	0	0	0	0	0	0	0	0	0	0	0	0
Tmsb10	5.10398e-16	-0.628775	0.925	0.964	1.0971e-11	0	0	0	0	0	0	0	0	0	0	0	0
Pafah1b3	5.79301e-16	-0.942933	0.218	0.525	1.24521e-11	0	0	0	0	0	0	0	0	0	0	0	0
Col6a2	5.8666e-16	0.686462	0.264	0.043	1.26103e-11	0	0	0	0	0	0	0	0	0	0	0	0
Atp5o.1	8.55555e-16	-0.736813	0.678	0.799	1.83901e-11	0	0	0	0	0	0	0	0	0	0	0	0
Ldhb	8.60963e-16	-0.703535	0.851	0.934	1.85064e-11	0	0	0	0	0	0	0	0	0	0	0	0
Snrpd2	1.17409e-15	-0.661852	0.655	0.748	2.5237e-11	0	0	0	0	0	0	0	0	0	0	0	0
Foxl2	2.8423e-15	0.64161	0.207	0.023	6.10952e-11	0	1	0	0	0	0	0	0	0	0	0	0
Eef1b2	3.15526e-15	-0.506098	0.966	0.973	6.78222e-11	0	0	0	0	0	0	0	0	0	0	0	0
Plac8	3.96855e-15	-1.04318	0.414	0.68	8.5304e-11	0	0	0	0	0	0	0	0	0	0	0	0
Fosb	4.34596e-15	1.07024	0.299	0.069	9.34164e-11	0	0	0	0	0	0	0	1	0	0	0	0
Cox5a	6.15748e-15	-0.758891	0.58	0.763	1.32355e-10	0	0	0	0	0	0	0	0	0	0	0	0
Eif1	7.13713e-15	-0.580233	0.891	0.934	1.53413e-10	0	0	0	0	0	0	0	0	0	0	0	0
Cox8a	7.63454e-15	-0.58412	0.879	0.922	1.64104e-10	0	0	0	0	0	0	0	0	0	0	0	0
Ogt	1.19849e-14	0.721757	0.776	0.473	2.57616e-10	0	0	0	0	0	0	0	0	0	0	0	0
Arhgap29	2.36257e-14	0.776215	0.805	0.555	5.07835e-10	0	0	0	0	0	0	0	0	0	0	1	0
Atp5j2	5.38822e-14	-0.565289	0.799	0.857	1.1582e-09	0	0	0	0	0	0	0	0	0	0	0	0
Igf1r	6.79724e-14	0.658581	0.701	0.378	1.46107e-09	0	0	0	0	0	0	0	0	0	0	0	0
Agrn	7.74687e-14	0.695791	0.557	0.247	1.66519e-09	0	0	0	0	0	0	0	0	0	0	0	0
Atp5b	1.04311e-13	-0.565152	0.851	0.901	2.24217e-09	0	0	0	0	0	0	0	0	0	0	0	0
Tcf4	1.19136e-13	0.740272	0.747	0.469	2.56082e-09	0	1	0	0	0	0	0	0	0	0	0	1
Ndufa13	1.6112e-13	-0.544885	0.736	0.766	3.46328e-09	0	0	0	0	0	0	0	0	0	0	0	0
Atp5j	1.88418e-13	-0.64206	0.701	0.837	4.05004e-09	0	0	0	0	0	0	0	0	0	0	0	0
Sorbs2	2.01208e-13	0.889063	0.552	0.252	4.32497e-09	0	1	0	1	0	0	0	0	0	0	0	0
Tns3	2.24935e-13	0.712411	0.759	0.471	4.83498e-09	0	0	0	0	0	0	0	0	0	0	0	0
Gxylt2	2.59825e-13	0.669032	0.368	0.113	5.58494e-09	0	0	0	0	0	0	0	0	0	0	0	0
Ppib	4.39116e-13	-0.591198	0.787	0.879	9.4388e-09	0	0	0	0	0	0	0	0	0	0	0	0
Mif	6.31516e-13	-0.572024	0.833	0.913	1.35744e-08	0	0	0	0	0	0	0	0	0	0	0	0
Podxl	6.98879e-13	0.689173	0.833	0.636	1.50224e-08	0	0	0	0	0	0	0	0	0	0	0	0
Pam	8.64247e-13	0.796496	0.385	0.132	1.8577e-08	0	0	0	0	0	0	0	0	0	0	0	0
Npm1	1.42537e-12	-0.373795	0.994	0.994	3.06384e-08	0	0	0	0	0	0	0	0	0	0	0	0
Slc25a4	1.55028e-12	-0.541777	0.845	0.876	3.33234e-08	0	0	0	0	0	0	0	0	0	0	0	0
Tnrc6a	1.73203e-12	0.620297	0.701	0.399	3.723e-08	0	1	0	0	0	0	0	1	0	0	0	0
Fgfr2	1.82271e-12	0.668367	0.425	0.159	3.91791e-08	0	0	0	0	0	0	0	0	0	0	0	0
Ndufb9	1.86047e-12	-0.725043	0.563	0.732	3.99908e-08	0	0	0	0	1	0	0	0	0	0	0	0
Cnot1	2.48688e-12	0.710638	0.713	0.436	5.34555e-08	0	0	0	0	0	0	0	0	0	0	0	0
Atp5g2	4.032e-12	-0.514614	0.833	0.893	8.66678e-08	0	0	0	0	0	0	0	0	0	0	0	0
Lgals7	4.86502e-12	0.76568	0.787	0.582	1.04574e-07	0	0	0	0	0	0	0	0	0	0	0	0
Ndufa4	6.12471e-12	-0.539339	0.805	0.876	1.31651e-07	0	0	0	0	0	0	0	0	0	0	0	0
Glg1	6.14723e-12	0.647108	0.649	0.353	1.32135e-07	0	0	0	0	0	0	0	0	0	0	0	0
Colec12	7.1951e-12	0.683747	0.638	0.346	1.54659e-07	0	0	0	0	0	0	0	0	0	0	0	0
Ndufc2	7.2387e-12	-0.646971	0.649	0.767	1.55596e-07	0	0	0	0	0	0	0	0	0	0	0	0
Actb	7.51949e-12	-0.564326	0.983	0.995	1.61631e-07	0	0	0	0	0	0	0	0	0	0	0	0
Hsp90ab1	8.18339e-12	-0.295231	1	1	1.75902e-07	0	0	0	0	0	0	0	0	0	0	0	0
Lhfpl2	8.70889e-12	0.686588	0.46	0.191	1.87198e-07	0	0	0	0	0	0	0	0	0	2	0	0
Mdk	9.88e-12	-0.47818	0.943	0.978	2.12371e-07	0	0	0	0	0	0	0	0	0	0	0	0
Sulf1	1.00125e-11	0.598987	0.885	0.71	2.15218e-07	0	1	0	0	0	0	0	1	0	0	0	0
Slc7a2	1.12012e-11	0.627836	0.328	0.102	2.4077e-07	0	0	0	0	0	0	0	0	0	0	0	0
Nfib	1.13113e-11	0.635161	0.862	0.674	2.43137e-07	0	1	0	0	0	0	0	2	0	0	1	1
Cox6b1	1.21559e-11	-0.568205	0.764	0.828	2.61291e-07	0	0	0	0	0	0	0	0	0	0	0	0
Pcdh18	1.29438e-11	0.663326	0.46	0.192	2.78227e-07	0	0	0	0	0	0	0	0	0	0	0	0
Bex2	1.29829e-11	-0.805284	0.293	0.516	2.79067e-07	0	0	0	0	0	0	0	0	0	0	0	0
Oaz1	1.49948e-11	-0.520395	0.868	0.893	3.22313e-07	0	0	0	0	0	0	0	0	0	0	0	0
Cdkn1b	1.51042e-11	0.651819	0.379	0.135	3.24664e-07	0	0	0	0	0	0	0	0	0	0	0	0
Ndufb5	1.62368e-11	-0.61988	0.557	0.684	3.4901e-07	0	0	0	0	0	0	0	0	0	0	0	0
Ddx3x	1.75961e-11	0.599649	0.724	0.442	3.78229e-07	0	0	0	0	0	0	1	0	0	1	0	0
Ireb2	1.85531e-11	0.611756	0.546	0.264	3.988e-07	0	0	0	0	0	0	0	1	0	0	0	0
Gpx4	3.19282e-11	-0.53218	0.764	0.82	6.86298e-07	0	0	0	0	0	0	0	0	0	0	0	0
Atp5c1	3.6671e-11	-0.680194	0.534	0.69	7.88242e-07	0	0	0	0	0	0	0	0	0	0	0	0
Sumo2	4.51001e-11	-0.515359	0.822	0.887	9.69426e-07	0	0	0	0	0	0	0	0	0	0	0	0
Dstn	4.64326e-11	-0.580759	0.741	0.82	9.98069e-07	0	0	0	0	0	0	0	0	0	0	0	0
Cox5b	5.40419e-11	-0.583679	0.69	0.805	1.16163e-06	0	0	0	0	0	0	0	0	0	0	0	0
Twsg1	5.68812e-11	0.654184	0.454	0.195	1.22266e-06	0	0	0	0	0	0	0	0	0	0	0	0
Igfbp4	5.70415e-11	0.575218	0.897	0.727	1.22611e-06	0	0	0	0	0	0	0	0	0	0	0	0
Atp5g1	5.83197e-11	-0.662254	0.586	0.755	1.25358e-06	0	0	0	0	0	0	0	0	0	0	0	0
Rmst	6.41054e-11	0.869831	0.661	0.428	1.37795e-06	0	0	0	0	0	0	0	0	0	0	0	0
Heg1	6.44782e-11	0.55335	0.27	0.074	1.38596e-06	1	0	0	0	0	0	0	1	0	0	0	0
Slc25a3	6.91423e-11	-0.435172	0.92	0.929	1.48621e-06	0	0	0	0	0	0	0	0	0	0	0	0
Psma7	8.72674e-11	-0.496884	0.736	0.772	1.87581e-06	0	0	0	0	0	0	0	0	0	0	0	0
Akr1cl	9.72625e-11	-0.910905	0.218	0.425	2.09066e-06	0	0	0	0	0	0	0	0	0	0	0	0
Elob	1.14367e-10	-0.544128	0.77	0.852	2.45831e-06	0	0	0	0	0	0	0	0	0	0	0	0
Smad5	1.21516e-10	0.649986	0.718	0.46	2.612e-06	0	1	0	0	0	0	0	1	0	0	0	0
CT025619.1	1.2386e-10	0.696956	0.534	0.288	2.66238e-06	0	0	0	0	0	0	0	0	0	0	0	0
Ccnd2	1.46476e-10	0.666031	0.511	0.246	3.14849e-06	0	1	0	0	0	0	1	0	0	0	0	0
Pfdn5	1.67121e-10	-0.461453	0.862	0.878	3.59226e-06	0	0	0	0	0	0	0	0	0	0	0	0
Myl6	1.7805e-10	-0.52029	0.833	0.884	3.82719e-06	0	0	0	0	0	0	0	0	0	0	0	0
Stmn1	2.21758e-10	-0.605433	0.759	0.848	4.76669e-06	0	0	0	0	0	0	0	0	0	0	0	0
Hint1	2.23463e-10	-0.502191	0.833	0.889	4.80334e-06	0	0	0	0	0	0	0	0	0	0	0	0
Ppt1	2.51642e-10	0.552909	0.511	0.248	5.40905e-06	0	0	0	0	0	0	0	0	0	0	0	0
Ptgfrn	2.67688e-10	0.452457	0.351	0.136	5.75394e-06	0	1	0	1	0	0	0	0	0	0	0	0
Tceal9	2.7273e-10	-0.513984	0.833	0.875	5.86232e-06	0	0	0	0	0	0	0	0	0	0	0	0
Sub1	2.89251e-10	-0.529034	0.782	0.829	6.21745e-06	0	0	0	0	0	0	0	0	0	0	0	0
Psmb5	2.97839e-10	-0.59395	0.46	0.577	6.40204e-06	0	0	0	0	0	0	0	0	0	0	0	0
Ybx1	4.29992e-10	-0.569471	0.793	0.871	9.24268e-06	0	0	0	0	0	0	0	0	0	0	0	0
Mga	4.65966e-10	0.398094	0.598	0.338	1.00159e-05	0	0	0	0	0	0	0	0	0	0	0	0
Ranbp2	5.29489e-10	0.533516	0.477	0.224	1.13814e-05	0	0	0	0	0	0	0	0	0	0	0	0
Atp5l	5.57136e-10	-0.524056	0.747	0.818	1.19756e-05	0	0	0	0	0	0	0	0	0	0	0	0
Fbln2	5.68419e-10	0.550204	0.201	0.042	1.22182e-05	0	0	0	0	0	0	0	0	0	0	0	0
Arrdc3	5.78954e-10	0.488991	0.379	0.155	1.24446e-05	0	0	0	0	0	0	1	0	0	1	0	0
Ndufs5	6.30051e-10	-0.619471	0.454	0.573	1.3543e-05	0	0	0	0	0	0	0	0	0	0	0	0
Wt1	6.88776e-10	0.495787	0.914	0.73	1.48052e-05	0	0	0	0	0	0	0	0	0	0	0	0
Ndufs4	6.93453e-10	-0.636309	0.322	0.455	1.49058e-05	0	0	0	0	0	0	0	0	0	0	0	0
Ppp1ca	7.34597e-10	-0.631622	0.5	0.669	1.57902e-05	0	0	0	0	0	0	0	0	0	0	0	0
Mast4	7.35805e-10	0.570874	0.563	0.299	1.58161e-05	0	0	0	0	0	0	0	0	0	1	0	0
Lrp6	7.37241e-10	0.565633	0.483	0.231	1.5847e-05	0	0	0	0	0	0	0	0	0	0	0	0
Cpd	7.54888e-10	0.654307	0.534	0.276	1.62263e-05	0	0	0	0	0	0	0	0	2	0	0	0
Nmt2	7.63134e-10	0.387241	0.351	0.143	1.64036e-05	0	0	0	0	0	0	0	0	1	0	0	0
Jakmip1	8.17301e-10	0.338533	0.115	0.009	1.75679e-05	0	0	0	0	0	0	0	1	0	0	0	0
Klf7	9.07768e-10	0.477814	0.287	0.094	1.95125e-05	0	0	0	0	0	0	0	1	0	0	0	0
Pfdn1	9.75882e-10	-0.69787	0.31	0.515	2.09766e-05	0	0	0	0	0	0	0	0	0	0	0	0
Ahctf1	1.0113e-09	0.526108	0.425	0.187	2.1738e-05	0	0	0	0	0	0	0	0	0	0	0	0
Tspan5	1.16051e-09	0.487603	0.362	0.145	2.49452e-05	0	0	0	0	0	0	0	0	0	0	0	0
Msi2	1.18562e-09	0.569121	0.695	0.436	2.54849e-05	0	0	0	0	0	0	0	0	0	0	0	0
Elk4	1.19626e-09	0.409951	0.23	0.064	2.57136e-05	0	1	0	0	0	0	0	0	0	1	0	0
Mrpl34	1.39012e-09	-0.617542	0.356	0.492	2.98807e-05	0	0	0	0	0	0	0	0	0	0	0	0
H2afv	1.39853e-09	-0.584131	0.678	0.803	3.00615e-05	0	0	0	0	0	0	0	0	0	0	0	0
Lor	1.62611e-09	-0.81977	0.069	0.259	3.49532e-05	0	0	0	0	0	0	0	0	0	0	0	0
D8Ertd738e	1.82545e-09	-0.545821	0.506	0.609	3.92381e-05	0	0	0	0	0	0	0	0	0	0	0	0
Siva1	1.84242e-09	-0.547568	0.586	0.689	3.96027e-05	0	0	0	0	0	0	1	0	0	0	0	0
Zbtb20	1.89991e-09	0.814089	0.483	0.255	4.08386e-05	1	2	0	2	0	0	0	3	1	1	0	0
Son	1.90441e-09	0.43546	0.943	0.845	4.09352e-05	0	0	0	0	1	0	0	0	0	0	0	0
Cdkn1a	2.12529e-09	0.695307	0.42	0.187	4.56831e-05	0	1	0	0	0	0	0	0	0	0	0	0
2010107E04Rik	2.13087e-09	-0.602811	0.477	0.625	4.58031e-05	0	0	0	0	0	0	0	0	0	0	0	0
Msx1	2.43608e-09	0.769397	0.42	0.201	5.23635e-05	0	0	0	0	0	0	0	0	0	0	0	0
Ptch1	2.77084e-09	0.577731	0.351	0.136	5.95593e-05	0	0	0	0	0	0	0	0	0	0	0	0
Wnt6	2.83476e-09	0.693901	0.489	0.26	6.09332e-05	0	0	0	0	0	0	0	0	0	0	0	0
Dcaf7	3.04872e-09	0.522775	0.322	0.117	6.55321e-05	0	0	0	0	0	0	0	0	0	0	0	0
Sipa1l2	3.16309e-09	0.45041	0.236	0.068	6.79906e-05	0	0	0	0	0	0	0	0	0	0	0	0
Atp6v1g1	3.25833e-09	-0.397013	0.701	0.692	7.00377e-05	0	0	0	0	0	0	0	0	0	0	0	0
Dcaf12l1	3.69875e-09	0.636102	0.276	0.09	7.95047e-05	0	0	0	0	0	0	0	0	0	0	0	0
Selenoh	3.80258e-09	-0.70262	0.339	0.497	8.17365e-05	0	0	0	0	0	0	0	0	0	0	0	0
Zfp445	4.06412e-09	0.471559	0.477	0.237	8.73584e-05	0	0	0	0	0	0	0	0	0	0	0	0
Sel1l	4.09061e-09	0.464932	0.339	0.135	8.79276e-05	0	0	0	0	0	0	0	0	0	0	0	0
Uba52	4.29528e-09	-0.652362	0.276	0.452	9.2327e-05	0	0	0	0	0	0	0	0	0	0	0	0
Klhl5	4.33614e-09	0.481033	0.374	0.158	9.32052e-05	0	0	0	0	0	0	0	0	0	0	0	0
Eif5a	4.72441e-09	-0.511194	0.684	0.762	0.000101551	0	0	0	0	0	0	0	0	0	0	0	0
Gata4	4.77073e-09	0.430933	0.443	0.218	0.000102547	0	0	0	0	0	0	0	0	0	0	0	0
Efr3a	5.01644e-09	0.49503	0.368	0.157	0.000107828	0	0	0	0	0	0	0	0	0	0	1	0
Tgfb2	5.09202e-09	0.81448	0.385	0.173	0.000109453	0	0	0	0	0	0	0	0	0	0	0	0
Laptm4b	5.26987e-09	0.50777	0.368	0.153	0.000113276	0	0	0	0	0	0	0	0	0	0	0	0
Pds5a	5.51598e-09	0.508582	0.483	0.242	0.000118566	0	0	0	0	0	0	0	0	0	0	0	0
Wnk1	5.83385e-09	0.430815	0.782	0.536	0.000125399	0	0	1	0	0	0	0	1	0	0	0	0
Ndufb10	5.84086e-09	-0.66974	0.345	0.502	0.000125549	0	0	0	0	0	0	0	0	0	0	0	0
Usp9x	5.9065e-09	0.475652	0.805	0.58	0.00012696	0	0	0	0	0	0	0	0	0	0	0	0
Ccnt1	5.9289e-09	0.459225	0.391	0.172	0.000127442	0	0	0	0	0	0	0	0	0	0	0	0
Ago2	6.49679e-09	0.54102	0.586	0.338	0.000139648	0	1	0	0	0	0	0	1	0	0	0	1
Cbx6	6.65536e-09	0.563332	0.42	0.191	0.000143057	0	0	0	0	0	0	0	0	1	0	0	0
Cgn	6.88296e-09	0.447524	0.253	0.079	0.000147949	0	0	0	0	0	0	1	0	0	0	0	0
Col6a1	6.92061e-09	0.531811	0.374	0.158	0.000148759	0	0	0	0	0	0	0	0	0	0	0	0
Adamts19	6.99109e-09	0.350499	0.115	0.011	0.000150273	0	0	0	0	0	0	0	0	0	0	0	0
Neo1	7.0627e-09	0.458674	0.563	0.318	0.000151813	0	0	0	0	0	0	0	0	0	0	0	0
Rbp1	7.50763e-09	-0.711365	0.345	0.546	0.000161376	0	0	0	0	0	0	0	0	0	0	0	0
Dynll2	8.33766e-09	0.388392	0.695	0.448	0.000179218	0	0	0	0	0	0	0	0	0	0	0	0
Psmc6	8.38252e-09	-0.562393	0.328	0.447	0.000180182	0	0	0	0	0	0	0	0	0	0	0	0
Luc7l2	8.44747e-09	0.562666	0.805	0.609	0.000181578	0	0	0	0	0	0	0	0	0	0	0	0
Nf1	8.53682e-09	0.253171	0.328	0.162	0.000183499	0	0	0	0	0	0	0	0	0	0	0	0
Svil	1.07443e-08	0.569688	0.385	0.169	0.000230949	0	0	0	0	0	0	0	0	0	0	0	0
E330013P04Rik	1.08499e-08	0.56661	0.466	0.231	0.000233218	0	0	0	0	0	0	0	0	0	0	0	0
Cbl	1.17218e-08	0.366413	0.402	0.196	0.000251961	0	0	0	0	0	0	0	0	0	0	0	0
Tnfrsf19	1.2656e-08	0.564642	0.489	0.252	0.00027204	0	0	0	0	0	0	0	0	0	0	0	0
Sema5a	1.26954e-08	0.468091	0.178	0.038	0.000272888	1	0	0	0	0	0	0	0	0	0	0	0
Fmnl2	1.30386e-08	0.47784	0.356	0.15	0.000280266	0	0	0	0	0	0	0	0	0	0	0	0
Ndufv2	1.39542e-08	-0.561835	0.362	0.487	0.000299946	0	0	0	0	0	0	0	0	0	0	0	0
Uqcrb	1.45358e-08	-0.584459	0.592	0.712	0.000312446	0	0	0	0	0	0	0	0	0	0	0	0
Atp5a1	1.48746e-08	-0.396556	0.833	0.842	0.00031973	0	0	0	0	0	0	0	0	0	0	0	0
Sumo1	1.50842e-08	-0.556212	0.506	0.629	0.000324235	0	0	0	0	0	0	0	0	0	0	0	0
Srsf1	1.56233e-08	0.507654	0.707	0.462	0.000335822	0	0	0	0	0	0	0	0	0	0	0	0
Lancl3	1.69087e-08	0.486299	0.218	0.06	0.000363452	1	0	0	1	0	0	0	0	0	0	0	0
Celsr1	1.844e-08	0.440801	0.241	0.074	0.000396368	0	0	0	0	0	0	0	0	1	0	0	0
Ubxn1	1.86611e-08	-0.598567	0.477	0.62	0.000401121	0	0	0	0	0	0	0	0	0	0	0	0
Psmb6	1.88897e-08	-0.55753	0.569	0.693	0.000406034	0	0	0	0	0	0	0	0	0	0	0	0
Ibtk	1.91012e-08	0.327825	0.287	0.118	0.000410579	0	0	0	0	0	0	0	0	0	1	0	0
Rtraf	1.93481e-08	-0.543839	0.546	0.673	0.000415888	0	0	0	0	0	0	0	0	0	0	0	0
Mrfap1	2.03676e-08	-0.30104	0.759	0.725	0.000437803	0	0	0	0	0	0	0	0	0	0	0	0
Nkd1	2.1515e-08	0.298651	0.46	0.262	0.000462465	0	0	0	0	0	0	0	0	0	0	0	0
Ifitm2	2.1874e-08	-0.392273	0.833	0.852	0.000470182	0	0	0	0	0	0	0	0	0	0	0	0
Gprasp1	2.20673e-08	0.430115	0.374	0.169	0.000474336	0	0	0	0	0	0	0	0	0	0	0	0
Actg1	2.34371e-08	-0.322229	0.994	0.992	0.00050378	0	0	0	0	0	0	0	0	0	0	0	0
Abracl	2.85676e-08	-0.675598	0.19	0.357	0.00061406	0	0	0	0	0	0	0	0	0	0	0	0
Zmynd11	2.93199e-08	0.433694	0.506	0.275	0.000630231	0	0	0	0	0	0	2	1	0	0	0	0
Cox7a2	2.98615e-08	-0.504481	0.678	0.78	0.000641874	0	0	0	0	0	0	0	0	0	0	0	0
Ktn1	3.18646e-08	0.493997	0.822	0.625	0.00068493	0	0	0	0	0	0	0	0	0	0	0	0
Igdcc4	3.36116e-08	0.356106	0.443	0.234	0.000722481	0	0	0	0	0	0	0	0	0	0	0	0
1810041L15Rik	3.47764e-08	0.28877	0.126	0.022	0.000747519	0	0	0	0	0	0	0	0	0	0	0	0
Lrrn1	3.47772e-08	0.529365	0.368	0.161	0.000747537	0	0	0	0	0	0	0	0	0	0	0	0
Adh5	3.64558e-08	-0.516622	0.414	0.513	0.000783617	0	0	0	0	0	0	0	0	0	0	0	0
Setd5	3.65182e-08	0.567394	0.592	0.358	0.000784959	0	0	0	0	0	0	0	0	0	0	1	0
Nav2	4.54197e-08	0.533139	0.77	0.564	0.000976297	0	1	0	0	0	0	0	0	0	0	0	0
Igfbp2	4.63876e-08	0.691686	0.414	0.222	0.000997101	0	0	0	0	0	0	0	0	0	0	0	0
Tbca	4.67736e-08	-0.531888	0.563	0.688	0.0010054	0	0	0	0	0	0	0	0	0	0	0	0
Kmt2e	5.10216e-08	0.483777	0.741	0.51	0.00109671	0	0	1	1	0	0	0	0	0	0	0	1
Kank2	5.16228e-08	0.416049	0.339	0.146	0.00110963	0	0	0	0	0	0	0	0	0	0	0	0
Mrpl24	5.41755e-08	-0.592337	0.27	0.429	0.0011645	0	0	0	0	0	0	0	0	0	0	0	0
Atrx	5.42914e-08	0.483615	0.793	0.634	0.00116699	0	0	0	0	0	0	1	0	0	1	0	0
Fst	5.4494e-08	0.879686	0.27	0.101	0.00117135	0	0	0	0	0	0	0	0	0	0	1	0
Ddr1	5.44979e-08	0.45714	0.511	0.282	0.00117143	0	0	0	0	0	0	0	0	0	0	0	0
Snrpd1	5.55653e-08	-0.562978	0.529	0.662	0.00119438	0	0	0	0	0	0	0	0	0	0	0	0
Ndufb11	5.68693e-08	-0.57468	0.529	0.684	0.00122241	0	0	0	0	0	0	0	0	0	0	0	0
Spen	5.82292e-08	0.329001	0.333	0.154	0.00125164	0	0	0	0	0	0	0	1	0	0	0	0
Ptk7	5.87542e-08	0.398724	0.471	0.252	0.00126292	0	0	0	0	0	0	0	0	0	0	0	0
Pabpn1	5.88205e-08	0.535328	0.609	0.382	0.00126435	0	0	0	0	0	0	0	0	0	0	0	0
Pik3r3	6.05791e-08	0.457843	0.161	0.034	0.00130215	0	0	0	0	0	0	1	0	0	0	1	1
Dnajc5	6.15621e-08	0.393693	0.454	0.243	0.00132328	0	0	0	0	0	0	0	0	0	0	0	0
2310035C23Rik	6.17929e-08	0.412172	0.247	0.084	0.00132824	0	0	0	0	0	0	0	1	0	0	0	0
Dnajc10	6.90593e-08	0.435424	0.46	0.241	0.00148443	0	0	0	0	0	0	0	0	0	0	0	0
Map1lc3a	7.09909e-08	-0.590076	0.305	0.447	0.00152595	0	0	0	0	0	0	0	0	0	0	0	0
Nell1	7.31186e-08	0.351839	0.19	0.054	0.00157169	0	0	0	0	0	0	0	0	0	0	0	0
Flnc	7.44839e-08	0.443049	0.299	0.118	0.00160103	0	0	0	0	0	0	1	0	0	0	0	0
Gabarap	7.70386e-08	-0.491503	0.707	0.792	0.00165595	0	0	0	0	0	0	0	0	0	0	0	0
Slc38a2	7.78805e-08	0.470964	0.695	0.46	0.00167404	0	0	0	0	0	0	0	0	0	0	1	0
Drap1	7.84978e-08	-0.539489	0.425	0.554	0.00168731	0	0	0	0	0	0	0	0	0	0	0	0
Ttpal	7.96156e-08	0.346811	0.178	0.046	0.00171134	0	0	0	0	0	0	0	0	0	0	0	0
Ubr3	8.18845e-08	0.371747	0.339	0.157	0.00176011	0	0	0	0	0	0	0	0	0	0	0	0
Clic1	8.24102e-08	-0.376436	0.672	0.688	0.00177141	0	0	0	0	0	0	0	0	0	0	0	0
Pebp1	8.76694e-08	-0.313469	0.885	0.875	0.00188445	0	0	0	0	0	0	0	0	0	0	0	0
Sacs	9.01906e-08	0.451513	0.241	0.079	0.00193865	1	0	0	0	0	0	0	0	0	0	0	0
Hspe1	9.1212e-08	-0.415727	0.782	0.819	0.0019606	0	0	0	0	0	0	0	0	0	0	0	0
Tnrc18	9.16386e-08	0.546959	0.586	0.364	0.00196977	0	0	0	0	0	0	0	0	0	0	0	0
Lsm6	9.22471e-08	-0.502001	0.207	0.296	0.00198285	0	0	1	0	0	0	0	0	0	0	0	0
Basp1	9.37681e-08	-0.663936	0.276	0.45	0.00201555	0	0	0	0	0	0	0	0	0	0	0	0
Gm26917	9.53781e-08	0.662675	0.368	0.166	0.00205015	0	0	0	0	0	0	0	0	0	0	0	0
Atp13a3	9.93224e-08	0.308572	0.305	0.14	0.00213493	0	0	0	0	0	0	0	0	0	0	0	0
Aplp2	1.01623e-07	0.496062	0.724	0.518	0.00218439	0	0	1	0	0	0	0	0	0	0	0	0
Scand1	1.01961e-07	-0.56092	0.529	0.675	0.00219164	0	0	0	0	0	0	0	0	0	0	0	0
Dad1	1.04163e-07	-0.405841	0.741	0.791	0.00223898	0	0	0	0	0	0	0	0	0	0	0	0
Psmb1	1.05216e-07	-0.444512	0.655	0.726	0.00226162	0	0	0	0	0	0	0	0	0	0	0	0
Bsg	1.05634e-07	-0.354697	0.805	0.797	0.00227061	0	0	0	0	0	0	0	0	0	0	0	0
Etfb	1.06795e-07	-0.603847	0.333	0.496	0.00229555	0	0	0	0	0	0	0	0	0	0	0	0
Neat1	1.11056e-07	0.572374	0.247	0.084	0.00238714	0	0	0	0	0	0	0	0	0	0	0	0
Zyg11b	1.11504e-07	0.293424	0.293	0.135	0.00239678	0	0	0	0	0	0	0	0	0	0	0	0
Psma6	1.1257e-07	-0.535566	0.374	0.487	0.00241968	0	0	0	0	0	0	0	0	0	0	0	0
Pygb	1.1351e-07	0.388805	0.443	0.233	0.00243991	0	0	0	0	0	0	0	0	0	0	0	0
Arf3	1.13921e-07	0.429924	0.466	0.248	0.00244873	0	0	0	0	0	0	0	0	0	0	0	0
Ywhaz	1.16488e-07	0.486541	0.753	0.548	0.00250391	0	0	0	0	0	0	0	0	0	0	0	0
Adgrg1	1.17484e-07	0.595702	0.391	0.187	0.00252532	0	0	0	0	0	0	0	0	0	0	0	0
Arhgap5	1.17641e-07	0.518607	0.678	0.469	0.00252869	0	0	0	0	1	0	0	1	0	0	0	0
Gas7	1.22851e-07	0.449679	0.184	0.047	0.00264069	0	0	0	0	0	0	0	0	0	0	0	0
Pnisr	1.26666e-07	0.483206	0.764	0.545	0.00272268	0	0	0	1	0	0	0	0	0	1	0	0
Dhx9	1.28272e-07	0.473495	0.615	0.381	0.0027572	0	0	0	0	0	0	0	0	0	0	0	0
Akap11	1.32341e-07	0.432756	0.368	0.169	0.00284468	0	0	0	0	0	0	0	0	0	0	0	0
Cers4	1.38291e-07	0.406565	0.339	0.152	0.00297256	0	0	0	0	0	0	0	0	0	0	0	0
Esd	1.43688e-07	-0.564721	0.379	0.513	0.00308858	0	0	0	0	0	0	0	0	0	0	0	0
Brd4	1.45824e-07	0.395256	0.511	0.29	0.0031345	0	0	0	0	0	0	0	0	0	0	0	0
Dock7	1.48947e-07	0.389488	0.506	0.287	0.00320162	0	0	0	0	0	0	0	0	0	0	0	0
Bcl7a	1.54761e-07	0.384903	0.293	0.12	0.00332659	0	0	0	0	0	0	1	0	0	0	0	0
Col12a1	1.65179e-07	0.41354	0.138	0.025	0.00355052	0	0	0	0	0	0	0	0	0	0	1	0
Atpif1	1.69251e-07	-0.375038	0.902	0.925	0.00363805	0	0	0	0	0	0	0	0	0	0	0	0
Ano6	1.93889e-07	0.438994	0.322	0.136	0.00416764	1	0	0	0	0	0	0	0	0	0	0	0
Srp14	1.96145e-07	-0.51727	0.402	0.559	0.00421615	0	0	0	0	0	0	0	0	0	0	0	0
1190002N15Rik	2.01162e-07	0.453268	0.184	0.048	0.00432398	0	0	0	0	0	0	0	0	0	0	0	0
Zbtb37	2.04724e-07	0.418232	0.264	0.098	0.00440053	0	1	0	0	0	0	0	0	0	0	0	0
Fstl1	2.05252e-07	0.537125	0.649	0.436	0.00441189	0	0	0	0	0	0	0	0	0	0	0	0
Myh10	2.14363e-07	0.335289	0.667	0.442	0.00460773	0	0	0	0	0	0	0	0	0	0	0	0
Vdac1	2.24006e-07	-0.396118	0.701	0.738	0.00481502	0	0	0	0	0	0	0	0	0	0	0	0
Rgl1	2.32138e-07	0.458266	0.466	0.251	0.0049898	0	1	0	0	0	0	1	0	0	0	0	0
Plxnc1	2.55416e-07	0.299151	0.126	0.023	0.00549017	0	0	0	0	0	0	1	0	0	0	0	0
Slc38a1	2.59567e-07	0.491882	0.46	0.245	0.00557939	0	0	0	0	0	0	0	0	0	0	0	0
Fto	2.68365e-07	0.471951	0.362	0.168	0.00576851	0	0	0	0	0	0	0	0	0	0	0	0
Ptprf	2.91961e-07	0.440585	0.741	0.522	0.0062757	0	0	0	0	0	0	0	0	0	0	0	0
Gatad2b	2.92654e-07	0.396441	0.575	0.35	0.0062906	0	1	0	0	0	0	1	1	0	1	1	0
Rbm3	3.04499e-07	-0.440605	0.54	0.594	0.00654521	0	0	0	0	0	0	0	0	0	0	0	0
Tra2a	3.1108e-07	0.306621	0.764	0.549	0.00668666	0	0	0	0	0	0	0	0	0	0	0	0
Ifnar1	3.17158e-07	0.440575	0.431	0.223	0.0068173	0	0	0	0	0	0	0	0	0	0	0	0
Prrc1	3.1966e-07	0.517519	0.305	0.126	0.00687108	0	0	0	0	0	0	0	0	0	0	0	0
Ranbp1	3.23531e-07	-0.475165	0.603	0.67	0.00695429	0	0	0	0	0	0	0	0	0	0	0	0
Mrpl12	3.35643e-07	-0.431161	0.356	0.419	0.00721465	0	0	0	0	0	0	0	0	0	0	0	0
Gdpd2	3.59038e-07	0.471509	0.207	0.064	0.00771752	0	0	0	0	0	0	0	0	0	0	0	0
Eif3f	3.63453e-07	-0.433781	0.77	0.836	0.00781243	0	0	0	0	0	0	0	0	0	0	0	0
Sptbn1	4.01124e-07	0.443799	0.793	0.65	0.00862217	0	0	0	0	0	0	0	0	0	0	0	0
Tnpo3	4.09853e-07	0.466883	0.523	0.303	0.0088098	0	0	0	0	0	0	0	0	0	0	0	0
Zfp516	4.2129e-07	0.294627	0.374	0.195	0.00905563	0	0	0	0	0	0	1	0	0	0	0	0
1700020I14Rik	4.30923e-07	0.416114	0.649	0.424	0.00926269	0	0	0	0	0	0	0	0	0	0	0	0
Mboat2	4.34991e-07	0.40773	0.328	0.148	0.00935012	0	0	0	0	0	0	0	0	0	0	0	1
Ltbp4	4.44111e-07	0.430081	0.126	0.023	0.00954616	0	0	0	0	0	0	0	0	0	0	0	0
Prdm11	4.4806e-07	0.320929	0.201	0.068	0.00963104	0	1	0	0	0	0	0	0	0	0	0	0
Ctdsp2	4.64855e-07	0.505803	0.667	0.455	0.00999205	0	0	0	0	0	0	0	0	0	0	0	0
Ptprd	4.7976e-07	0.510973	0.529	0.31	0.0103125	0	1	0	0	0	0	1	0	0	1	1	0
Uchl1	4.8647e-07	0.288315	0.161	0.046	0.0104567	0	0	0	0	0	0	0	0	0	0	0	0
Ttll4	4.8795e-07	0.350007	0.213	0.073	0.0104885	0	0	0	0	0	0	0	0	0	0	0	0
Rsf1	4.91141e-07	0.447961	0.621	0.396	0.0105571	0	0	1	0	0	0	0	0	0	0	0	0
Hspg2	4.92505e-07	0.516852	0.552	0.331	0.0105864	0	0	0	0	0	0	0	0	0	0	0	0
Ndufab1	5.08527e-07	-0.48072	0.552	0.655	0.0109308	0	0	0	0	0	0	0	0	0	0	0	0
Yeats2	5.14823e-07	0.436995	0.448	0.242	0.0110661	0	0	0	0	0	0	0	0	0	0	0	0
Psma3	5.19254e-07	-0.499841	0.569	0.692	0.0111614	0	0	0	0	0	0	0	0	0	0	0	0
Glrx3	5.24983e-07	-0.411906	0.54	0.581	0.0112845	0	0	0	0	0	0	0	0	0	0	0	0
Sem1	5.36659e-07	-0.359547	0.787	0.825	0.0115355	0	0	0	0	0	0	0	0	0	0	0	0
Nav1	5.46165e-07	0.484184	0.201	0.061	0.0117398	0	0	0	0	1	0	0	0	0	0	0	0
Enah	5.51129e-07	0.472787	0.724	0.512	0.0118465	0	0	0	0	0	0	0	0	0	0	0	0
Ylpm1	5.55651e-07	0.352629	0.397	0.205	0.0119437	0	0	0	0	0	0	0	0	0	0	0	0
Plxnb2	5.69517e-07	0.469069	0.632	0.41	0.0122418	0	0	0	0	0	0	0	0	0	0	0	0
Btrc	5.72039e-07	0.363793	0.293	0.129	0.012296	0	0	0	0	0	0	0	0	0	0	0	0
Sorcs2	5.88078e-07	0.446136	0.172	0.046	0.0126407	0	0	0	0	0	0	0	0	0	0	0	0
Dynll1	5.89227e-07	-0.421691	0.851	0.927	0.0126654	0	0	0	0	0	0	0	0	0	0	0	0
Kctd14	5.93484e-07	0.614739	0.713	0.572	0.0127569	0	0	0	0	0	0	0	0	0	0	0	0
Psma2	5.94939e-07	-0.490774	0.483	0.572	0.0127882	0	0	0	0	0	0	0	0	0	0	0	0
Surf4	6.00424e-07	0.365886	0.425	0.231	0.0129061	0	0	0	0	0	0	0	0	0	0	0	0
Phf21a	6.20324e-07	0.408146	0.397	0.204	0.0133339	0	0	0	0	0	0	0	0	0	0	0	0
Adora1	6.26087e-07	0.357131	0.115	0.019	0.0134577	0	0	0	0	0	0	0	0	0	0	0	0
Col3a1	6.3802e-07	0.399564	0.626	0.405	0.0137142	0	0	0	0	0	0	0	0	0	0	0	0
Dync2h1	6.42178e-07	0.388138	0.351	0.167	0.0138036	0	0	0	0	0	0	0	0	0	0	0	0
Ube2i	6.77894e-07	-0.359088	0.661	0.688	0.0145713	0	0	0	0	0	0	0	0	0	0	0	0
Ndufa12	6.91798e-07	-0.493596	0.454	0.552	0.0148702	0	0	0	0	0	0	0	0	0	0	0	0
Tgfbi	7.11293e-07	0.626243	0.644	0.428	0.0152892	0	0	0	0	0	0	0	0	0	0	0	0
Noc2l	7.18622e-07	0.364906	0.276	0.115	0.0154468	0	0	0	0	0	0	0	0	0	0	0	0
Dock4	7.27637e-07	0.616789	0.316	0.149	0.0156406	1	0	0	0	1	0	0	0	1	0	1	0
Ptov1	8.05138e-07	-0.424997	0.672	0.738	0.0173064	0	0	0	0	0	0	0	0	0	0	0	0
Sfrp1	8.06189e-07	-0.682819	0.351	0.498	0.017329	0	0	0	0	0	0	0	0	0	0	0	0
Emx2	8.09736e-07	0.478372	0.626	0.41	0.0174053	0	1	0	0	0	0	0	1	0	0	0	0
Cox7c	8.32471e-07	-0.345506	0.943	0.949	0.017894	0	0	0	0	0	0	0	0	0	0	0	0
Mrps33	8.70704e-07	-0.542379	0.339	0.503	0.0187158	0	0	0	0	0	0	0	0	0	0	0	0
Cdk4	8.72297e-07	-0.418346	0.638	0.694	0.01875	0	0	0	0	0	0	0	0	0	0	0	0
Bdp1	8.73442e-07	0.32895	0.351	0.178	0.0187746	0	0	0	0	0	0	0	0	0	0	0	0
Smarca1	8.8403e-07	0.361693	0.397	0.209	0.0190022	0	0	0	0	0	0	0	0	0	0	0	0
Matr3	8.99127e-07	0.3225	0.782	0.573	0.0193267	0	0	0	0	0	0	0	0	0	0	0	0
Ddx6	9.02282e-07	0.365224	0.638	0.419	0.0193946	0	0	0	0	0	0	0	1	0	0	0	0
Tab2	9.12688e-07	0.316277	0.54	0.338	0.0196182	0	0	0	0	0	0	0	0	0	0	0	0
Ahnak	9.81496e-07	0.378919	0.264	0.106	0.0210972	1	0	0	0	0	0	0	0	0	0	0	0
Smg1	1.01319e-06	0.464385	0.46	0.254	0.0217785	0	0	0	0	0	0	0	0	0	0	0	0
Psma4	1.03967e-06	-0.499686	0.477	0.594	0.0223476	0	0	0	0	0	0	0	0	0	0	0	0
Mark3	1.05525e-06	0.307641	0.471	0.283	0.0226825	0	0	0	0	0	0	0	0	0	0	0	0
Adgra3	1.06104e-06	0.287549	0.437	0.255	0.0228072	0	0	0	0	0	0	0	0	0	0	0	0
Snx27	1.08731e-06	0.301309	0.259	0.112	0.0233716	0	0	0	0	0	0	0	1	0	0	0	0
Fos	1.10045e-06	0.66242	0.253	0.099	0.0236541	0	0	0	0	0	0	0	0	0	0	0	0
Hmcn1	1.12448e-06	0.329423	0.201	0.07	0.0241706	0	0	0	0	0	0	0	0	0	0	0	0
Ncoa2	1.1369e-06	0.367876	0.356	0.178	0.0244377	0	0	0	0	0	0	0	0	0	0	0	0
Xylt2	1.13966e-06	0.294069	0.184	0.061	0.024497	0	0	0	1	0	0	0	0	0	1	0	0
Exosc5	1.16979e-06	-0.481347	0.057	0.19	0.0251446	0	0	0	0	0	0	0	0	0	0	0	0
Exoc6b	1.17937e-06	0.484051	0.328	0.149	0.0253506	0	0	0	0	0	0	0	0	0	0	0	0
Zfp217	1.19075e-06	0.372741	0.161	0.042	0.0255951	0	1	0	0	0	0	0	1	0	0	0	0
Gabra4	1.19937e-06	0.532966	0.31	0.139	0.0257804	0	0	0	0	0	0	1	0	0	0	0	0
Aff4	1.24156e-06	0.484042	0.557	0.344	0.0266873	0	1	1	0	0	0	0	0	0	0	0	1
H1f0	1.27506e-06	0.437079	0.523	0.311	0.0274073	0	0	0	0	0	0	0	0	0	0	0	0
Cwc15	1.28161e-06	-0.506064	0.27	0.385	0.0275482	0	0	0	0	0	0	0	0	0	0	0	0
Col5a1	1.31423e-06	0.467339	0.437	0.236	0.0282494	0	0	0	0	0	0	0	0	0	1	0	0
Dst	1.364e-06	0.504348	0.552	0.34	0.0293191	0	0	0	0	0	0	0	0	0	0	0	0
2023-03-07	1.36453e-06	0.272917	0.58	0.38	0.0293306	0	0	0	0	0	0	0	0	0	0	0	0
Mbd3	1.3812e-06	-0.448379	0.397	0.461	0.029689	0	0	0	0	0	0	0	0	0	0	0	0
Fam193b	1.43355e-06	0.305553	0.339	0.171	0.0308141	0	0	0	0	0	0	0	0	0	0	0	0
Fzd3	1.47033e-06	0.508116	0.46	0.26	0.0316048	1	0	0	0	0	0	0	0	0	0	0	0
Xylt1	1.48802e-06	0.403752	0.362	0.181	0.0319851	0	0	0	0	0	0	0	0	0	0	0	0
Trrap	1.50981e-06	0.461064	0.54	0.329	0.0324533	0	0	0	0	0	0	0	0	0	0	0	0
Trank1	1.51175e-06	0.463599	0.397	0.204	0.0324951	0	0	0	0	0	0	0	0	0	0	0	0
Mgst1	1.52466e-06	-0.586999	0.385	0.527	0.0327726	0	0	0	0	0	0	0	0	0	0	0	0
Tomm22	1.54168e-06	-0.493685	0.345	0.455	0.0331385	0	0	0	0	0	0	0	0	0	0	0	0
Ckb	1.55339e-06	-0.450689	0.023	0.139	0.0333902	0	0	0	0	0	0	0	0	0	0	0	0
Zfp451	1.56378e-06	0.403745	0.391	0.203	0.0336135	0	0	0	0	0	0	0	0	0	0	0	0
Extl3	1.56608e-06	0.443209	0.259	0.102	0.0336628	0	0	0	0	0	0	0	0	0	0	0	0
Mical3	1.56973e-06	0.466347	0.414	0.218	0.0337413	0	0	0	0	0	0	1	0	0	0	0	0
Rras2	1.58089e-06	0.465507	0.42	0.223	0.0339813	0	0	0	0	0	0	0	0	0	0	0	0
Irf2bp2	1.62973e-06	0.522995	0.644	0.45	0.035031	1	0	0	0	0	0	0	0	0	0	0	0
Ywhaq	1.6299e-06	-0.476498	0.621	0.749	0.0350347	0	0	1	0	0	0	0	0	0	0	0	0
Hmgb2	1.64038e-06	-0.491056	0.552	0.664	0.03526	0	0	0	0	0	0	0	0	0	0	0	0
Sfr1	1.6535e-06	-0.415634	0.615	0.68	0.0355419	0	0	0	0	0	0	0	0	0	0	0	0
Sox12	1.67858e-06	0.383278	0.534	0.329	0.0360812	0	0	0	0	0	0	1	0	0	0	0	0
Polr1d	1.70655e-06	-0.548058	0.494	0.641	0.0366822	0	0	0	0	0	0	0	0	0	0	0	0
Ddah2	1.71344e-06	-0.553009	0.408	0.54	0.0368305	0	0	0	0	0	0	0	0	0	0	0	0
Bmpr2	1.7212e-06	0.387713	0.443	0.245	0.0369971	0	1	0	0	0	0	0	1	0	1	0	0
Fkbp3	1.7557e-06	-0.529709	0.517	0.675	0.0377389	0	0	0	0	0	0	0	0	0	0	0	0
Runx1	1.77334e-06	0.564027	0.368	0.183	0.0381179	0	1	0	1	0	0	0	0	0	0	0	0
Tiam1	1.79333e-06	0.32093	0.356	0.185	0.0385477	0	1	0	0	0	0	0	0	0	0	0	0
Myo1e	1.926e-06	0.276824	0.132	0.031	0.0413993	0	0	0	0	0	0	0	0	0	0	0	0
Larp4b	1.94629e-06	0.505916	0.374	0.19	0.0418354	0	0	0	0	0	0	0	0	0	0	0	0
Rasa3	1.95609e-06	0.448506	0.374	0.19	0.0420462	0	0	0	0	0	0	0	0	0	0	0	0
Pxdn	1.9967e-06	0.517649	0.54	0.341	0.0429191	0	0	0	0	0	0	0	1	0	0	0	0
Samhd1	2.04668e-06	0.432186	0.218	0.076	0.0439933	0	0	0	0	0	0	0	0	0	0	0	0
Itsn1	2.05282e-06	0.391732	0.316	0.145	0.0441255	0	0	0	0	0	0	1	0	0	0	0	0
Tle2	2.09717e-06	0.427607	0.557	0.346	0.0450786	0	0	0	0	0	0	0	0	0	0	0	0
Ddx17	2.11401e-06	0.377058	0.81	0.62	0.0454407	0	0	0	0	0	0	0	0	0	0	0	0
Phb2	2.23687e-06	-0.458893	0.546	0.632	0.0480815	0	0	0	0	0	0	0	0	0	0	0	0
Tug1	2.26626e-06	0.405697	0.552	0.343	0.0487132	0	0	0	0	0	0	0	0	0	0	0	0
Bak1	2.30052e-06	0.357322	0.23	0.087	0.0494497	0	0	0	0	0	0	0	0	0	0	0	0
Tmem245	2.31404e-06	0.285681	0.356	0.19	0.0497404	1	0	0	0	0	0	0	0	0	0	0	0

## Sheet: Supplementary Data 16
geneName	p_val	avg_log2FC	pct.1	pct.2	p_val_adj	mir17.Conserved.8mer.sites	mir17.Conserved.7mer.m8.sites	mir17.Conserved.7mer.A1.sites	mir18.Conserved.8mer.sites	mir18.Conserved.7mer.m8.sites	mir18.Conserved.7mer.A1.sites	mir19.Conserved.8mer.sites	mir19.Conserved.7mer.m8.sites	mir19.Conserved.7mer.A1.sites	mir92.Conserved.8mer.sites	mir92.Conserved.7mer.m8.sites	mir92.Conserved.7mer.A1.sites
Gm42418	1.40355e-91	1.66264	1	1	3.01694e-87	0	0	0	0	0	0	0	0	0	0	0	0
Slc25a4	6.88305e-46	-0.715518	0.987	0.998	1.47951e-41	0	0	0	0	0	0	0	0	0	0	0	0
Naca	2.64694e-34	-0.536113	1	1	5.6896e-30	0	0	0	0	0	0	0	0	0	0	0	0
H2afz	2.30063e-33	-0.562303	1	1	4.9452e-29	0	0	0	0	0	0	0	0	0	0	0	0
Btf3	3.57292e-33	-0.566313	0.993	0.998	7.68e-29	0	0	0	0	0	0	0	0	0	0	0	0
Pafah1b3	3.29017e-31	-0.801774	0.467	0.881	7.07221e-27	0	0	0	0	0	0	0	0	0	0	0	0
Mir17hg	2.10528e-30	0.906112	0.684	0.353	4.5253e-26	0	0	0	0	0	0	0	0	0	0	0	0
Tmsb4x	1.20071e-29	-0.899332	0.645	0.95	2.58093e-25	0	0	0	0	0	0	0	0	0	0	0	0
Ubb	6.48387e-29	-0.605532	0.987	1	1.39371e-24	0	0	0	0	0	0	0	0	0	0	0	0
Lars2	1.25831e-27	1.00096	0.941	0.811	2.70473e-23	0	0	0	0	0	0	0	0	0	0	0	0
Eif1	2.13017e-27	-0.552255	0.993	1	4.57881e-23	0	0	0	0	0	0	0	0	0	0	0	0
Chchd2	2.36187e-26	-0.4192	1	1	5.07684e-22	0	0	0	0	0	0	0	0	0	0	0	0
Ppib	2.53239e-26	-0.626194	0.882	0.987	5.44338e-22	0	0	0	0	0	0	0	0	0	0	0	0
Npm1	2.68934e-25	-0.32976	1	1	5.78074e-21	0	0	0	0	0	0	0	0	0	0	0	0
Tmsb10	3.05628e-25	-0.564436	0.967	0.998	6.56948e-21	0	0	0	0	0	0	0	0	0	0	0	0
Hspe1	7.49559e-25	-0.426644	0.993	1	1.61118e-20	0	0	0	0	0	0	0	0	0	0	0	0
Sub1	8.12811e-25	-0.461064	1	1	1.74714e-20	0	0	0	0	0	0	0	0	0	0	0	0
Cox4i1	8.06681e-24	-0.36786	0.993	1	1.73396e-19	0	0	0	0	0	0	0	0	0	0	0	0
Atp5g1	2.46513e-23	-0.428518	1	1	5.2988e-19	0	0	0	0	0	0	0	0	0	0	0	0
Exoc4	8.19506e-23	0.694539	0.612	0.399	1.76153e-18	0	0	0	0	0	0	0	0	0	0	0	0
Eif5a	1.00229e-22	-0.411928	1	1	2.15442e-18	0	0	0	0	0	0	0	0	0	0	0	0
Sumo2	2.90122e-22	-0.479799	1	1	6.23618e-18	0	0	0	0	0	0	0	0	0	0	0	0
Taf1d	8.7343e-22	0.630361	0.993	0.986	1.87744e-17	0	0	0	0	0	0	0	0	0	0	0	0
Fth1	1.18293e-21	-0.537706	0.974	0.998	2.54271e-17	0	0	0	0	0	0	0	0	0	0	0	0
Gapdh	1.62067e-21	-0.525164	0.961	1	3.48362e-17	0	0	0	0	0	0	0	0	0	0	0	0
Atp5d	1.80899e-21	-0.584035	0.934	0.989	3.88843e-17	0	0	0	0	0	0	0	0	0	0	0	0
H3f3a	5.98207e-21	-0.474717	1	1	1.28585e-16	0	0	0	0	0	0	0	0	0	0	0	0
Uqcrb	9.10725e-21	-0.468652	0.974	0.989	1.9576e-16	0	0	0	0	0	0	0	0	0	0	0	0
Elob	5.1211e-20	-0.392114	1	1	1.10078e-15	0	0	0	0	0	0	0	0	0	0	0	0
Fau	9.88893e-20	-0.310861	1	1	2.12563e-15	0	0	0	0	0	0	0	0	0	0	0	0
Prdx1	1.26314e-19	-0.434642	0.993	1	2.71511e-15	0	0	0	0	0	0	0	0	0	0	0	0
Ifitm1	2.71926e-19	-0.520354	0.98	0.996	5.84504e-15	0	0	0	0	0	0	0	0	0	0	0	0
Exosc5	3.40767e-19	-0.63602	0.691	0.914	7.32479e-15	0	0	0	0	0	0	0	0	0	0	0	0
Dynll1	7.67424e-19	-0.418834	0.993	1	1.64958e-14	0	0	0	0	0	0	0	0	0	0	0	0
Srsf9	1.99695e-18	-0.540188	0.875	0.968	4.29244e-14	0	0	0	0	0	0	0	0	0	0	0	0
Psmb6	2.95639e-18	-0.509009	0.914	0.987	6.35476e-14	0	0	0	0	0	0	0	0	0	0	0	0
Cox5a	4.03337e-18	-0.432477	0.987	0.998	8.66972e-14	0	0	0	0	0	0	0	0	0	0	0	0
Mdm4	4.88978e-18	0.64639	0.842	0.674	1.05106e-13	0	0	0	0	0	0	0	2	0	0	1	0
Mdn1	6.69876e-18	0.579935	0.862	0.791	1.4399e-13	0	0	0	0	0	0	0	0	0	0	0	0
Csrp2	9.54521e-18	-0.614373	0.48	0.815	2.05174e-13	0	0	1	0	0	0	0	0	0	0	0	0
Pdcd5	1.06803e-17	-0.481019	0.941	0.996	2.29572e-13	0	0	0	0	0	0	0	0	0	0	0	0
Psmb2	1.57098e-17	-0.519808	0.921	0.977	3.37683e-13	0	0	0	0	0	0	0	0	0	0	0	0
Nhp2	2.37071e-17	-0.503046	0.947	0.987	5.09584e-13	0	0	0	0	0	0	0	0	0	0	0	0
Eif4g1	4.06467e-17	0.55533	0.954	0.915	8.73701e-13	0	0	0	0	0	0	0	0	0	0	0	0
Psma7	6.88143e-17	-0.448138	0.947	0.991	1.47916e-12	0	0	0	0	0	0	0	0	0	0	0	0
Eef1b2	7.98128e-17	-0.321635	1	1	1.71558e-12	0	0	0	0	0	0	0	0	0	0	0	0
Ybx1	8.6201e-17	-0.388019	0.993	1	1.85289e-12	0	0	0	0	0	0	0	0	0	0	0	0
Ppp1r14b	1.56035e-16	-0.445061	0.961	0.996	3.35398e-12	0	0	0	0	0	0	0	0	0	0	0	0
Chchd10	3.13744e-16	-0.487798	0.888	0.989	6.74392e-12	0	0	0	0	0	0	0	0	0	0	0	0
Snrpd2	3.39981e-16	-0.379781	0.993	1	7.3079e-12	0	0	0	0	0	0	0	0	0	0	0	0
Fus	4.33651e-16	0.521408	0.987	0.977	9.32134e-12	0	0	0	0	0	0	0	0	0	0	0	0
Bcl7c	5.20194e-16	-0.528772	0.77	0.944	1.11816e-11	0	0	0	0	0	0	0	0	0	0	0	0
Oaz1	8.59834e-16	-0.381636	0.993	0.998	1.84821e-11	0	0	0	0	0	0	0	0	0	0	0	0
Txnl4a	1.33329e-15	-0.566376	0.77	0.942	2.86591e-11	0	0	0	0	0	0	0	0	0	0	0	0
Nedd8	2.72516e-15	-0.485338	0.849	0.977	5.85774e-11	0	0	0	0	0	0	0	0	0	0	0	0
Tpt1	2.74834e-15	-0.266743	1	1	5.90756e-11	0	0	0	0	0	0	0	0	0	0	0	0
Sf3b3	3.29809e-15	0.496356	0.921	0.91	7.08925e-11	0	0	0	0	0	0	0	0	0	0	0	0
Prdx2	3.86937e-15	-0.448893	0.914	0.973	8.31721e-11	0	0	0	0	0	0	0	0	0	0	0	0
Hint1	5.11957e-15	-0.398771	0.987	0.996	1.10045e-10	0	0	0	0	0	0	0	0	0	0	0	0
Eif2s1	6.23251e-15	-0.535852	0.757	0.935	1.33968e-10	0	0	0	0	0	0	0	0	0	0	0	0
Suz12	6.48114e-15	0.541456	0.908	0.757	1.39312e-10	0	0	0	0	0	0	1	0	0	0	0	0
Psmb5	7.16862e-15	-0.422828	0.961	0.993	1.54089e-10	0	0	0	0	0	0	0	0	0	0	0	0
Psma3	7.50315e-15	-0.398897	0.98	0.993	1.6128e-10	0	0	0	0	0	0	0	0	0	0	0	0
Grn	1.52885e-14	0.563571	0.809	0.709	3.28627e-10	0	0	0	0	0	0	0	0	0	0	0	0
Slc12a2	1.6021e-14	0.537338	0.625	0.426	3.44371e-10	0	0	0	0	0	0	0	0	0	0	0	1
Sod1	1.93214e-14	0.453043	0.908	0.914	4.15313e-10	0	0	0	0	0	0	0	0	0	0	0	0
Snrpa1	4.10854e-14	-0.49485	0.796	0.955	8.8313e-10	0	0	0	0	0	0	0	0	0	0	0	0
Id1	4.27135e-14	0.642665	0.737	0.513	9.18126e-10	0	0	0	0	0	0	0	0	0	0	0	0
Kmt2a	4.69061e-14	0.472108	0.664	0.538	1.00825e-09	0	1	0	0	0	0	0	0	0	0	0	0
Brd8	6.959e-14	0.470863	0.836	0.775	1.49584e-09	0	0	0	0	0	0	0	0	0	0	0	0
Ube2s	7.63294e-14	-0.359767	0.993	1	1.6407e-09	0	0	0	0	0	0	0	0	0	0	0	0
Ckb	7.72159e-14	-0.425046	0.967	0.993	1.65975e-09	0	0	0	0	0	0	0	0	0	0	0	0
Calm2	9.27383e-14	-0.327355	1	1	1.99341e-09	0	0	0	0	0	0	0	0	0	0	0	0
1810037I17Rik	9.49767e-14	-0.536463	0.882	0.964	2.04152e-09	0	0	0	0	0	0	0	0	0	0	0	0
Atad2	9.50969e-14	0.463276	0.954	0.935	2.04411e-09	0	1	0	0	0	0	0	0	0	0	0	0
Glrx2	1.18629e-13	-0.361124	0.724	0.951	2.54994e-09	0	0	0	0	0	0	0	0	0	0	0	0
Etnk1	1.33076e-13	0.555753	0.901	0.808	2.86047e-09	0	1	0	0	0	0	0	1	0	0	0	0
Gng5	2.26736e-13	-0.322689	1	1	4.8737e-09	0	0	0	0	0	0	0	0	0	0	0	0
Malat1	2.52397e-13	0.615272	1	1	5.42527e-09	0	0	0	0	0	0	0	0	0	0	0	0
Hnrnpl	2.69456e-13	0.461788	0.796	0.705	5.79195e-09	0	0	0	0	0	0	0	0	0	0	0	0
Psmb3	2.75709e-13	-0.433447	0.961	0.989	5.92638e-09	0	0	0	0	0	0	0	0	0	0	0	0
Edf1	3.19918e-13	-0.470703	0.697	0.921	6.87663e-09	0	0	0	0	0	0	0	0	0	0	0	0
Dhx9	3.37047e-13	0.504722	0.875	0.8	7.24483e-09	0	0	0	0	0	0	0	0	0	0	0	0
Atp5f1	3.465e-13	-0.427163	0.882	0.982	7.44801e-09	0	0	0	0	0	0	0	0	0	0	0	0
Cdk4	3.63546e-13	-0.478175	0.75	0.932	7.81443e-09	0	0	0	0	0	0	0	0	0	0	0	0
Slc25a5	4.34969e-13	-0.459698	0.822	0.964	9.34967e-09	0	0	0	0	0	0	0	0	0	0	0	0
Tbrg1	4.39172e-13	-0.532693	0.671	0.892	9.43999e-09	0	0	0	0	0	0	0	0	0	0	0	0
Rictor	4.99446e-13	0.50626	0.651	0.442	1.07356e-08	0	0	0	0	0	0	0	0	1	0	0	0
Actg1	5.55479e-13	-0.344083	1	1	1.194e-08	0	0	0	0	0	0	0	0	0	0	0	0
Ttc3	6.65398e-13	0.455489	0.757	0.658	1.43027e-08	0	0	0	0	0	0	0	0	0	0	0	0
Snrpe	7.60718e-13	-0.307266	0.993	1	1.63516e-08	0	0	0	0	0	0	0	0	0	0	0	0
Pdcd4	7.75073e-13	0.402672	0.553	0.513	1.66602e-08	0	0	0	0	0	0	0	0	0	0	0	0
Arpc1b	9.77682e-13	-0.43298	0.789	0.957	2.10153e-08	0	0	0	0	0	0	0	0	0	0	0	0
Txn1	1.02699e-12	-0.397102	0.928	0.995	2.20752e-08	0	0	0	0	0	0	0	0	0	0	0	0
Arpc3	1.0388e-12	-0.494628	0.743	0.919	2.23289e-08	0	0	0	0	0	0	0	0	0	0	0	0
Ints6	1.23256e-12	0.435397	0.546	0.426	2.64938e-08	0	0	0	0	0	0	0	0	0	0	0	0
Ube2i	1.25301e-12	-0.440645	0.868	0.978	2.69335e-08	0	0	0	0	0	0	0	0	0	0	0	0
Kit	1.79021e-12	0.492298	0.836	0.745	3.84805e-08	0	0	0	0	1	0	0	1	0	0	0	0
Dctpp1	2.03805e-12	-0.36531	0.928	0.993	4.3808e-08	0	0	0	0	0	0	0	0	0	0	0	0
Ftl1	2.5419e-12	-0.356308	0.987	1	5.46381e-08	0	0	0	0	0	0	0	0	0	0	0	0
Mpc1	2.58109e-12	-0.506395	0.586	0.836	5.54805e-08	0	0	0	0	0	0	0	0	0	0	0	0
Ddx39	2.71101e-12	-0.428566	0.763	0.946	5.82733e-08	0	0	0	0	0	0	0	0	0	0	0	0
Dazl	2.8132e-12	0.712692	0.921	0.865	6.04698e-08	0	0	0	0	0	0	0	0	0	0	0	0
Ptcd3	3.17487e-12	0.412759	0.678	0.635	6.82438e-08	0	0	0	0	0	0	0	0	0	0	0	0
Rhox5	3.61896e-12	-0.331111	0.993	0.996	7.77896e-08	0	0	0	0	0	0	0	0	0	0	0	0
Cad	3.84112e-12	0.46273	0.836	0.75	8.25648e-08	0	0	0	0	0	0	0	0	0	0	0	0
Crip2	3.9164e-12	-0.466669	0.533	0.824	8.4183e-08	0	0	0	0	0	0	0	0	0	0	0	0
Hcfc1	4.83801e-12	0.42436	0.717	0.629	1.03993e-07	0	0	0	0	0	0	0	0	0	0	0	0
Ndufa4	5.07677e-12	-0.349767	0.974	0.996	1.09125e-07	0	0	0	0	0	0	0	0	0	0	0	0
Ndufa8	5.5089e-12	-0.389302	0.559	0.844	1.18414e-07	0	0	0	0	0	0	0	0	0	0	0	0
Eif4e2	5.54813e-12	-0.463401	0.684	0.905	1.19257e-07	0	0	0	0	0	0	0	0	0	0	0	0
Rhox9	5.70913e-12	-0.366378	0.961	0.996	1.22718e-07	0	0	0	0	0	0	0	0	0	0	0	0
Mrpl34	7.7236e-12	-0.446404	0.671	0.896	1.66019e-07	0	0	0	0	0	0	0	0	0	0	0	0
Wnk1	7.91295e-12	0.480387	0.75	0.658	1.70089e-07	0	0	1	0	0	0	0	1	0	0	0	0
Ndufab1	8.11986e-12	-0.349693	0.941	0.993	1.74536e-07	0	0	0	0	0	0	0	0	0	0	0	0
Gcsh	8.65814e-12	-0.464799	0.645	0.874	1.86107e-07	0	0	0	0	0	0	0	0	0	0	0	0
Eef1d	9.98081e-12	-0.365781	0.98	0.993	2.14538e-07	0	0	0	0	0	0	0	0	0	0	0	0
Gata2	1.07418e-11	0.478929	0.329	0.167	2.30895e-07	0	0	0	0	0	0	0	0	0	1	0	0
Calm1	1.23005e-11	-0.424203	0.941	0.977	2.644e-07	0	0	0	0	0	0	1	0	0	0	0	0
Ptbp3	1.42969e-11	0.468372	0.796	0.655	3.07312e-07	0	0	0	0	0	0	0	0	0	0	0	0
Cdc37	1.4861e-11	-0.431478	0.737	0.932	3.19436e-07	0	0	0	0	0	0	0	0	0	0	0	0
Lsm4	1.49104e-11	-0.348319	0.961	0.978	3.205e-07	0	0	0	0	0	0	0	0	0	0	0	0
R3hdm1	1.50897e-11	0.521293	0.868	0.727	3.24352e-07	0	0	0	0	0	0	0	0	0	0	0	0
Atp6v1g1	1.55478e-11	-0.477695	0.809	0.93	3.342e-07	0	0	0	0	0	0	0	0	0	0	0	0
Ppia	1.58345e-11	-0.251473	1	1	3.40362e-07	0	0	0	0	0	0	0	0	0	0	0	0
Luc7l2	1.75936e-11	0.426919	0.862	0.811	3.78175e-07	0	0	0	0	0	0	0	0	0	0	0	0
Rbm25	1.92426e-11	0.501419	0.967	0.93	4.13619e-07	0	0	0	0	0	0	0	0	0	0	0	0
Ssbp4	2.07618e-11	-0.378921	0.724	0.932	4.46276e-07	0	0	0	0	0	0	0	0	0	0	0	0
Tgfb1	2.13036e-11	-0.271319	0.046	0.281	4.57921e-07	0	0	0	0	0	0	0	0	0	0	0	0
Kdm5b	2.179e-11	0.410815	0.671	0.594	4.68376e-07	0	0	0	0	1	0	0	0	0	0	0	0
Polr2j	2.33089e-11	-0.417997	0.829	0.948	5.01024e-07	0	0	0	0	0	0	0	0	0	0	0	0
Ddx3x	2.38201e-11	0.473562	0.888	0.84	5.12013e-07	0	0	0	0	0	0	1	0	0	1	0	0
Snu13	2.48898e-11	-0.35548	0.967	0.998	5.35007e-07	0	0	0	0	0	0	0	0	0	0	0	0
Pabpc1	2.7223e-11	0.352054	1	0.995	5.85158e-07	0	0	0	0	0	0	0	0	0	0	0	0
Ranbp1	2.78806e-11	-0.345801	0.987	1	5.99295e-07	0	0	0	0	0	0	0	0	0	0	0	0
Nop56	2.89165e-11	0.425129	0.967	0.935	6.21561e-07	0	0	0	0	0	0	0	0	0	0	0	0
Cox6b1	2.94212e-11	-0.361139	0.974	0.993	6.3241e-07	0	0	0	0	0	0	0	0	0	0	0	0
1500009L16Rik	3.09157e-11	-0.48606	0.474	0.766	6.64533e-07	0	0	0	0	0	0	0	0	0	0	0	0
AC149090.1	3.25954e-11	0.537325	0.487	0.318	7.00639e-07	0	0	0	0	0	0	0	0	0	0	0	0
Psma5	3.33875e-11	-0.40006	0.776	0.937	7.17664e-07	0	0	0	0	0	0	0	0	0	0	0	0
Tra2b	3.37229e-11	0.429223	0.941	0.905	7.24873e-07	0	0	0	0	0	0	0	0	0	0	0	0
Bclaf1	3.80759e-11	0.43201	0.947	0.908	8.18441e-07	0	0	0	0	0	0	0	0	0	0	0	0
Sfpq	3.96165e-11	0.410741	0.967	0.969	8.51557e-07	0	0	0	0	0	0	0	0	0	0	0	0
Arid1a	4.19365e-11	0.445602	0.711	0.637	9.01426e-07	0	0	0	0	0	0	0	0	1	0	0	0
2023-03-07	4.23446e-11	0.395936	0.776	0.745	9.10196e-07	0	0	0	0	0	0	0	0	0	0	0	0
Ccar1	4.77084e-11	0.311327	0.75	0.779	1.02549e-06	0	0	0	0	0	0	0	0	0	0	0	0
Rad21	4.7951e-11	0.384597	0.914	0.93	1.03071e-06	0	1	0	0	0	0	0	0	0	1	0	0
Ankrd17	4.89407e-11	0.33394	0.717	0.721	1.05198e-06	1	0	0	0	0	0	0	0	0	0	0	0
Tnrc6a	5.08503e-11	0.477555	0.671	0.529	1.09303e-06	0	1	0	0	0	0	0	1	0	0	0	0
Prrc2a	5.23248e-11	0.428269	0.901	0.858	1.12472e-06	0	0	0	0	0	0	0	0	0	0	0	0
Ldlr	5.4316e-11	0.473745	0.467	0.239	1.16752e-06	0	1	0	0	0	0	0	0	0	0	0	0
Map1lc3b	5.6379e-11	-0.410695	0.855	0.964	1.21187e-06	0	0	0	0	0	0	0	0	0	0	0	0
Slc25a36	6.74708e-11	0.44125	0.73	0.576	1.45028e-06	0	1	0	0	0	0	0	0	0	0	1	0
Snx3	6.96654e-11	-0.404247	0.77	0.939	1.49746e-06	0	0	0	0	0	0	0	0	0	0	0	0
Lmnb1	8.24127e-11	0.41325	0.803	0.745	1.77146e-06	0	0	0	0	0	0	0	0	0	0	0	0
Polr2e	9.07458e-11	-0.347784	0.875	0.982	1.95058e-06	0	0	0	0	0	0	0	0	0	0	0	0
H19	9.23432e-11	-0.461123	0.105	0.369	1.98492e-06	0	0	0	0	0	0	0	0	0	0	0	0
Psmc4	9.81195e-11	-0.450957	0.704	0.89	2.10908e-06	0	0	0	0	0	0	0	0	0	0	0	0
Hnrnpa2b1	1.03367e-10	0.310034	1	1	2.22186e-06	0	1	0	0	0	0	0	0	0	0	0	0
Tulp4	1.04328e-10	0.427786	0.428	0.236	2.24252e-06	0	0	0	0	0	0	0	0	0	1	0	0
Erh	1.09669e-10	-0.460457	0.678	0.845	2.35733e-06	0	0	0	0	0	0	0	0	0	0	0	0
Pfdn1	1.12745e-10	-0.437747	0.842	0.953	2.42345e-06	0	0	0	0	0	0	0	0	0	0	0	0
Timm17a	1.20901e-10	-0.450472	0.678	0.881	2.59877e-06	0	0	0	0	0	0	0	0	0	0	0	0
Zfp217	1.22981e-10	0.43653	0.52	0.313	2.64348e-06	0	1	0	0	0	0	0	1	0	0	0	0
Cox8a	1.25151e-10	-0.298592	0.98	1	2.69012e-06	0	0	0	0	0	0	0	0	0	0	0	0
Sdc4	1.31917e-10	0.512731	0.559	0.342	2.83556e-06	0	0	0	1	0	0	0	0	0	0	0	0
Prmt1	1.32449e-10	-0.33026	0.967	0.996	2.84699e-06	0	0	0	0	0	0	0	0	0	0	0	0
Mrpl20	1.45282e-10	-0.416535	0.822	0.942	3.12284e-06	0	0	0	0	0	0	0	0	0	0	0	0
Rtraf	1.47517e-10	-0.366178	0.961	0.98	3.17087e-06	0	0	0	0	0	0	0	0	0	0	0	0
Pbrm1	1.58193e-10	0.399432	0.612	0.563	3.40036e-06	0	0	0	0	0	0	0	0	0	0	0	0
Mrps14	1.80654e-10	-0.356307	0.724	0.926	3.88317e-06	0	0	0	0	0	0	0	0	0	0	0	0
Pycr2	1.82589e-10	-0.477933	0.684	0.874	3.92475e-06	0	0	0	0	0	0	0	0	0	0	0	0
Aurkaip1	1.84874e-10	-0.392259	0.757	0.939	3.97387e-06	0	0	0	0	0	0	0	0	0	0	0	0
Serf2	1.91118e-10	-0.260152	1	1	4.10808e-06	0	0	0	0	0	0	0	0	0	0	0	0
H2afx	2.0431e-10	-0.531894	0.77	0.914	4.39164e-06	0	0	0	0	0	0	0	0	0	0	0	0
Zcchc11	2.05691e-10	0.391442	0.724	0.667	4.42133e-06	0	0	0	0	0	0	0	0	0	0	0	0
Gabarapl2	2.06759e-10	-0.434721	0.73	0.894	4.44429e-06	0	0	0	0	0	0	0	0	0	0	0	0
U2af1	2.09184e-10	-0.335166	0.914	0.991	4.49641e-06	0	0	0	0	0	0	0	0	0	0	0	0
Sin3b	2.38084e-10	-0.412371	0.941	0.977	5.11762e-06	0	0	0	0	0	0	0	0	0	0	0	0
Fn1	2.48555e-10	0.435572	0.829	0.781	5.34269e-06	0	0	0	0	0	0	0	0	0	0	0	0
Nme1	3.91016e-10	-0.320745	0.974	0.998	8.40489e-06	0	0	0	0	0	0	0	0	0	0	0	0
Rhox6	4.06855e-10	-0.398594	0.895	0.986	8.74536e-06	0	0	0	0	0	0	0	0	0	0	0	0
Ilf3	4.11629e-10	0.390322	0.776	0.714	8.84796e-06	0	0	0	0	0	0	0	0	0	0	0	0
Eif4a2	4.33025e-10	0.439479	0.868	0.781	9.30788e-06	0	0	0	0	0	0	0	0	1	0	0	0
Utf1	4.52441e-10	-0.364538	0.934	0.989	9.72523e-06	0	0	0	0	0	0	0	0	0	0	0	0
Eif3k	4.54608e-10	-0.366284	0.921	0.987	9.7718e-06	0	0	0	0	0	0	0	0	0	0	0	0
Pin1	4.70559e-10	-0.406051	0.842	0.955	1.01147e-05	0	0	0	0	0	0	0	0	0	0	0	0
Setd5	4.945e-10	0.460805	0.796	0.687	1.06293e-05	0	0	0	0	0	0	0	0	0	0	1	0
Cluh	5.03644e-10	0.412941	0.579	0.442	1.08258e-05	0	0	0	0	0	0	0	1	0	0	0	0
Baz1b	5.12972e-10	0.387314	0.882	0.799	1.10263e-05	0	0	0	0	0	0	0	0	0	0	0	0
Zwilch	5.1692e-10	0.334817	0.559	0.534	1.11112e-05	0	0	0	0	0	0	0	0	0	0	0	0
Mga	5.67953e-10	0.424155	0.658	0.563	1.22082e-05	0	0	0	0	0	0	0	0	0	0	0	0
Bsg	6.80031e-10	-0.372163	0.908	0.982	1.46173e-05	0	0	0	0	0	0	0	0	0	0	0	0
Atp5j	6.92361e-10	-0.340142	0.954	0.989	1.48823e-05	0	0	0	0	0	0	0	0	0	0	0	0
Ubap2	7.64659e-10	0.32585	0.789	0.777	1.64363e-05	0	0	0	0	0	0	0	0	0	0	0	0
Tardbp	8.56719e-10	0.401556	0.882	0.874	1.84152e-05	0	0	0	0	0	0	0	0	0	0	0	0
Tomm5	8.69895e-10	-0.345617	0.73	0.924	1.86984e-05	0	0	0	0	0	0	0	0	0	0	0	0
Stk38	8.94883e-10	0.383005	0.809	0.766	1.92355e-05	1	0	0	0	0	0	0	1	0	0	0	0
Washc4	9.07553e-10	0.365888	0.421	0.331	1.95079e-05	0	0	0	0	0	0	0	0	0	0	0	0
Isyna1	9.42431e-10	-0.418467	0.678	0.885	2.02576e-05	0	0	0	0	0	0	0	0	0	0	0	0
Ccdc88a	9.44174e-10	0.40611	0.592	0.441	2.0295e-05	0	0	0	0	1	0	1	0	0	0	0	0
Kcnq1ot1	9.58338e-10	0.55781	0.632	0.516	2.05995e-05	0	0	0	0	0	0	0	0	0	0	0	0
Pcbp2	9.9178e-10	0.424527	0.921	0.89	2.13183e-05	0	0	1	0	0	0	0	0	0	0	0	0
Mrpl21	1.02449e-09	-0.388732	0.691	0.897	2.20214e-05	0	0	0	0	0	0	0	0	0	0	0	0
Mgst3	1.04998e-09	-0.301165	0.132	0.39	2.25692e-05	0	0	0	0	0	0	0	0	0	0	0	0
Fbn2	1.07224e-09	0.369802	0.296	0.092	2.30479e-05	0	0	0	0	0	0	0	0	0	0	0	1
Mier1	1.16386e-09	0.269811	0.704	0.748	2.50172e-05	0	0	0	0	0	0	0	1	0	0	0	0
Psma4	1.16557e-09	-0.348838	0.901	0.98	2.50538e-05	0	0	0	0	0	0	0	0	0	0	0	0
Nfe2l1	1.17493e-09	0.384685	0.763	0.709	2.52551e-05	0	0	0	0	0	0	0	0	0	0	0	0
Pebp1	1.24191e-09	-0.380912	0.921	0.982	2.66948e-05	0	0	0	0	0	0	0	0	0	0	0	0
Bag1	1.27578e-09	-0.378205	0.638	0.869	2.74228e-05	0	0	0	0	0	0	0	0	0	0	0	0
Dync1h1	1.30516e-09	0.421481	0.75	0.66	2.80544e-05	0	0	0	0	0	0	0	0	0	0	0	0
Phip	1.354e-09	0.423793	0.618	0.568	2.91042e-05	0	1	0	0	0	0	0	0	1	0	0	0
Pop5	1.42224e-09	-0.371573	0.691	0.894	3.0571e-05	0	0	0	0	0	0	0	0	0	0	0	0
Hjurp	1.4404e-09	0.402773	0.743	0.608	3.09613e-05	0	0	0	0	0	0	0	0	0	0	0	0
Pds5a	1.50721e-09	0.476053	0.697	0.612	3.23976e-05	0	0	0	0	0	0	0	0	0	0	0	0
Ppa1	1.56642e-09	-0.429531	0.862	0.957	3.36703e-05	0	0	0	0	0	0	0	0	0	0	0	0
Pcnt	1.58052e-09	0.419131	0.553	0.354	3.39732e-05	0	0	0	0	0	0	0	0	0	0	0	0
Acsl3	1.63156e-09	0.411536	0.796	0.678	3.50704e-05	0	0	0	0	0	0	0	0	0	0	0	0
Scd2	1.64594e-09	0.473075	0.724	0.622	3.53796e-05	0	0	0	0	0	0	0	0	0	0	0	0
Mki67	1.70772e-09	0.415683	0.822	0.759	3.67075e-05	0	0	0	0	0	0	0	0	0	0	0	0
Dpy30	1.76755e-09	-0.405249	0.836	0.933	3.79934e-05	0	0	0	0	0	0	0	0	0	0	1	0
Rif1	1.83197e-09	0.408895	0.947	0.914	3.93783e-05	0	0	0	0	0	0	0	0	0	0	0	0
Samd4b	1.86686e-09	0.3401	0.586	0.484	4.01282e-05	0	0	0	0	0	0	0	0	0	0	0	0
Mcm7	1.89872e-09	0.298865	0.921	0.959	4.0813e-05	0	0	0	0	0	0	0	0	0	0	0	0
Hnrnph1	1.90507e-09	0.391936	0.934	0.923	4.09495e-05	0	0	0	0	0	0	0	0	0	0	0	0
Gng12	1.93662e-09	-0.356161	0.303	0.588	4.16277e-05	0	0	0	0	0	0	0	0	0	0	0	0
Nop10	1.99052e-09	-0.332307	0.908	0.986	4.27863e-05	0	0	0	0	0	0	0	0	0	0	0	0
Mrpl18	2.01315e-09	-0.408184	0.691	0.883	4.32726e-05	0	0	0	0	0	0	0	0	0	0	0	0
Phb2	2.03097e-09	-0.373392	0.961	0.978	4.36556e-05	0	0	0	0	0	0	0	0	0	0	0	0
Psme2	2.07071e-09	-0.414585	0.625	0.847	4.45099e-05	0	0	0	0	0	0	0	0	0	0	0	0
Larp4b	2.07688e-09	0.394327	0.658	0.622	4.46426e-05	0	0	0	0	0	0	0	0	0	0	0	0
Emc8	2.20134e-09	-0.381446	0.717	0.899	4.73178e-05	0	0	0	0	0	0	0	0	0	0	0	0
Gm26917	2.27188e-09	0.493749	0.908	0.845	4.88341e-05	0	0	0	0	0	0	0	0	0	0	0	0
Mrps18a	2.28821e-09	-0.422419	0.526	0.764	4.91851e-05	0	0	0	0	0	0	0	0	0	0	0	0
Gtf2e2	2.52206e-09	-0.254281	0.671	0.894	5.42116e-05	0	0	0	0	0	0	0	0	0	0	0	0
Brd2	2.59423e-09	0.457161	0.816	0.716	5.57631e-05	0	0	0	0	0	0	0	0	0	0	0	0
Ywhaz	2.6755e-09	0.43381	0.842	0.766	5.75099e-05	0	0	0	0	0	0	0	0	0	0	0	0
Mrpl42	2.75114e-09	-0.367964	0.901	0.964	5.91358e-05	0	0	0	0	0	0	0	0	0	0	0	0
Pex13	2.78392e-09	-0.329556	0.243	0.523	5.98404e-05	0	0	0	0	0	0	0	0	0	0	0	0
Celf1	2.86721e-09	0.467215	0.836	0.718	6.16308e-05	0	0	0	0	0	0	0	0	1	0	0	0
Psmc5	2.8819e-09	-0.257232	0.809	0.966	6.19465e-05	0	0	0	0	0	0	0	0	0	0	0	0
Fkbp3	3.02341e-09	-0.389218	0.928	0.975	6.49882e-05	0	0	0	0	0	0	0	0	0	0	0	0
Tuba1a	3.08814e-09	-0.410389	0.5	0.763	6.63795e-05	0	0	0	0	0	0	0	0	0	0	0	0
Eef1akmt1	3.37124e-09	-0.378508	0.461	0.732	7.24649e-05	0	0	0	0	0	0	0	0	0	0	0	0
Gabpb2	3.59851e-09	0.386875	0.566	0.453	7.73499e-05	0	0	0	0	0	0	0	0	0	0	0	0
Txndc17	3.80698e-09	-0.40399	0.77	0.924	8.1831e-05	0	0	0	0	0	0	0	0	0	0	0	0
Cox7b	4.0531e-09	-0.359725	0.941	0.984	8.71214e-05	0	0	0	0	0	0	0	0	0	0	0	0
Tnks2	4.06143e-09	0.374578	0.809	0.777	8.73005e-05	1	0	0	0	0	0	0	0	0	0	0	0
Nol7	4.19845e-09	-0.374146	0.645	0.869	9.02457e-05	0	0	0	0	0	0	0	0	0	0	0	1
Csde1	4.41285e-09	0.407465	0.967	0.921	9.48543e-05	0	0	0	0	0	0	0	0	0	0	0	0
Sf3b6	4.5015e-09	-0.394718	0.77	0.915	9.67596e-05	0	0	0	0	0	0	0	0	0	0	0	0
Ndufv2	4.658e-09	-0.270178	0.579	0.827	0.000100124	0	0	0	0	0	0	0	0	0	0	0	0
Timm8b	4.66516e-09	-0.392396	0.829	0.944	0.000100278	0	0	0	0	0	0	0	0	0	0	0	0
Uba52	4.77747e-09	-0.348178	0.743	0.919	0.000102692	0	0	0	0	0	0	0	0	0	0	0	0
Caprin2	4.79034e-09	0.422612	0.454	0.293	0.000102968	0	0	0	0	0	0	0	1	0	0	0	0
D8Ertd738e	5.37463e-09	-0.367626	0.822	0.948	0.000115528	0	0	0	0	0	0	0	0	0	0	0	0
Mdm2	5.88483e-09	0.398734	0.743	0.608	0.000126494	0	0	0	0	0	0	0	0	0	0	0	0
Pias2	5.9465e-09	0.393235	0.664	0.491	0.00012782	0	0	0	0	0	0	0	0	0	0	0	0
Mettl9	6.02009e-09	-0.354021	0.414	0.687	0.000129402	0	0	0	0	0	0	0	0	0	0	0	0
Huwe1	6.02926e-09	0.383376	0.895	0.838	0.000129599	0	0	0	0	0	0	0	0	0	0	0	0
Ndufa7	6.09664e-09	-0.267558	1	0.995	0.000131047	0	0	0	0	0	0	0	0	0	0	0	0
Tmem245	6.46582e-09	0.388988	0.434	0.257	0.000138983	1	0	0	0	0	0	0	0	0	0	0	0
Sap18	6.47906e-09	-0.387693	0.737	0.914	0.000139267	0	0	0	0	0	0	0	0	0	0	0	0
Rbm26	6.48686e-09	0.385518	0.855	0.849	0.000139435	0	1	0	0	0	0	0	0	0	0	0	0
Hspa8	6.66306e-09	-0.254083	1	1	0.000143222	0	0	0	0	0	0	0	0	0	0	0	0
Selenoh	6.89631e-09	-0.298282	0.98	0.996	0.000148236	0	0	0	0	0	0	0	0	0	0	0	0
Camsap3	6.9761e-09	0.385686	0.421	0.245	0.000149951	0	0	0	0	0	0	0	0	0	0	0	0
Aebp2	7.42764e-09	0.37777	0.487	0.358	0.000159657	0	0	0	0	1	0	0	0	1	0	0	0
Ddb1	7.97741e-09	0.28674	0.895	0.939	0.000171474	0	0	0	0	0	0	0	0	0	0	0	0
Ndufb10	8.04042e-09	-0.330721	0.599	0.838	0.000172829	0	0	0	0	0	0	0	0	0	0	0	0
Ssbp1	8.06497e-09	-0.359062	0.928	0.971	0.000173357	0	0	0	0	0	0	0	0	0	0	0	0
Nol8	8.26601e-09	0.412881	0.737	0.613	0.000177678	0	0	0	0	0	0	0	0	0	0	0	0
Sulf2	8.33374e-09	0.379269	0.546	0.372	0.000179134	0	0	0	0	0	0	0	0	0	0	0	0
Fcho2	8.52757e-09	0.377762	0.599	0.464	0.0001833	0	2	0	0	0	0	0	0	0	0	1	0
Ppp1ca	8.74212e-09	-0.357223	0.822	0.944	0.000187912	0	0	0	0	0	0	0	0	0	0	0	0
Eif4enif1	9.57959e-09	0.421112	0.618	0.491	0.000205913	0	0	0	0	0	0	0	0	0	0	0	0
Zfp207	9.75677e-09	0.42011	0.888	0.795	0.000209722	0	0	0	0	0	1	0	0	0	0	0	0
Hmgn5	9.88687e-09	-0.372424	0.632	0.858	0.000212518	0	0	0	0	0	0	0	0	0	0	0	0
Commd1	9.89274e-09	-0.369516	0.566	0.8	0.000212645	0	0	0	0	0	0	0	0	0	0	0	0
Gigyf2	9.95757e-09	0.416602	0.664	0.502	0.000214038	0	0	0	0	0	0	0	0	0	0	0	0
Tyms	1.0067e-08	-0.287087	0.599	0.838	0.00021639	0	0	0	0	0	0	0	0	0	0	0	0
Atrx	1.02252e-08	0.420847	0.934	0.914	0.000219791	0	0	0	0	0	0	1	0	0	1	0	0
Arfgef1	1.0428e-08	0.39372	0.664	0.531	0.00022415	0	0	0	0	0	0	1	0	0	0	0	0
Pmm1	1.05033e-08	-0.36641	0.895	0.969	0.000225768	0	0	0	0	0	0	0	0	0	0	0	0
Zfp518a	1.07301e-08	0.357935	0.553	0.419	0.000230643	0	0	0	0	0	0	1	0	0	0	0	0
Odf2	1.12891e-08	0.377964	0.691	0.572	0.000242658	0	0	0	0	0	0	0	0	0	0	0	0
Topbp1	1.13023e-08	0.38698	0.908	0.854	0.000242942	0	0	0	0	0	0	0	0	0	0	0	0
Txndc9	1.14107e-08	-0.329177	0.5	0.759	0.000245274	0	0	0	0	0	0	0	0	0	0	0	0
Srebf2	1.1708e-08	0.357245	0.638	0.592	0.000251665	0	0	0	0	0	0	0	0	0	0	0	0
Atp2a2	1.19474e-08	0.398884	0.75	0.669	0.000256808	0	0	0	0	0	0	0	0	0	1	0	0
Nup62	1.20479e-08	0.399727	0.789	0.644	0.00025897	0	0	0	0	0	0	0	0	0	0	0	0
Tbcb	1.21427e-08	-0.401694	0.697	0.872	0.000261008	0	0	0	0	0	0	0	0	0	0	0	0
Vps29	1.2353e-08	-0.355477	0.52	0.77	0.000265529	0	0	0	0	0	0	0	0	0	0	0	0
Prpf4b	1.32589e-08	0.333986	0.895	0.917	0.000285	0	0	0	0	0	0	0	0	0	0	0	0
Lrrc8d	1.46189e-08	0.362303	0.414	0.237	0.000314234	0	0	0	0	0	0	0	0	0	1	0	0
Uhrf1bp1	1.47151e-08	0.318036	0.474	0.39	0.000316301	0	0	0	0	0	0	0	0	0	0	0	1
Utp20	1.51117e-08	0.347913	0.638	0.615	0.000324826	0	0	0	0	0	0	0	0	0	0	0	0
Fam208a	1.53501e-08	0.352197	0.539	0.505	0.00032995	0	0	0	0	0	0	0	0	0	0	0	0
Txnl1	1.60642e-08	-0.35649	0.855	0.96	0.000345299	0	0	0	0	0	0	0	0	0	0	0	0
Matr3	1.64613e-08	0.387937	0.928	0.914	0.000353835	0	0	0	0	0	0	0	0	0	0	0	0
Adh5	1.67485e-08	-0.301828	0.743	0.928	0.000360008	0	0	0	0	0	0	0	0	0	0	0	0
Mbtps1	1.68357e-08	0.350699	0.789	0.775	0.000361884	0	0	1	0	0	0	0	0	0	0	0	0
Glrx3	1.72771e-08	-0.353489	0.888	0.959	0.000371371	0	0	0	0	0	0	0	0	0	0	0	0
Tet1	1.74957e-08	0.359801	0.803	0.779	0.00037607	0	1	0	0	0	0	0	0	0	0	0	0
C2cd5	1.7948e-08	0.415885	0.625	0.455	0.000385792	0	0	0	0	0	0	0	0	0	0	0	0
Ncor1	1.82761e-08	0.331105	0.842	0.809	0.000392845	0	0	0	0	0	0	0	0	0	0	0	0
Ccnt2	1.98034e-08	0.395624	0.697	0.577	0.000425675	0	1	0	0	0	0	0	1	0	0	0	0
Hmgb3	2.16085e-08	-0.374617	0.816	0.937	0.000464475	0	1	0	0	0	0	0	0	0	0	0	0
Mrto4	2.37318e-08	-0.35324	0.855	0.96	0.000510116	0	0	0	0	0	0	0	0	0	0	0	0
Xiap	2.38001e-08	0.307019	0.395	0.282	0.000511582	0	0	1	0	0	0	0	0	0	0	0	0
Epb41l2	2.48458e-08	0.392645	0.763	0.628	0.00053406	0	0	0	0	0	0	0	0	0	0	0	0
Mrpl17	2.59218e-08	-0.37092	0.822	0.937	0.00055719	0	0	0	0	0	0	1	0	0	0	0	0
Dmrt1	2.61701e-08	0.340058	0.382	0.225	0.000562527	0	0	0	0	0	0	0	0	0	0	0	0
Sesn2	2.72249e-08	0.379874	0.355	0.23	0.0005852	0	1	0	0	0	0	0	0	0	0	0	0
Nudc	2.78368e-08	-0.306952	0.967	0.991	0.000598351	0	0	0	0	0	0	0	0	0	0	0	0
Gtse1	2.78872e-08	0.377448	0.632	0.522	0.000599435	0	0	0	0	0	0	0	0	0	0	0	0
Anln	2.92552e-08	0.314314	0.625	0.603	0.00062884	0	0	0	0	0	0	0	0	0	0	0	0
Otud4	2.97467e-08	0.327436	0.737	0.714	0.000639406	0	1	1	0	0	0	0	0	0	1	0	0
Samd1	2.98629e-08	0.326401	0.612	0.561	0.000641903	0	0	0	0	0	0	0	0	0	0	0	0
Grpel1	3.04883e-08	-0.384445	0.717	0.874	0.000655346	0	0	0	0	0	0	0	0	0	0	0	0
Rras2	3.07317e-08	0.307283	0.618	0.563	0.000660579	0	0	0	0	0	0	0	0	0	0	0	0
Dot1l	3.09268e-08	0.34348	0.599	0.558	0.000664771	0	0	0	0	0	0	0	0	0	0	0	0
Ewsr1	3.17962e-08	0.310445	0.941	0.953	0.000683459	0	0	0	0	0	0	0	0	0	0	0	0
Dna2	3.26542e-08	0.394835	0.592	0.482	0.000701902	0	0	0	0	0	0	0	0	0	0	0	0
Ogt	3.2695e-08	0.346222	0.638	0.527	0.000702779	0	0	0	0	0	0	0	0	0	0	0	0
Pola1	3.32912e-08	0.326661	0.539	0.489	0.000715593	0	0	0	0	0	0	0	0	0	0	0	0
Acot13	3.41463e-08	-0.328771	0.329	0.595	0.000733975	0	0	0	0	0	0	0	0	1	0	0	0
Sem1	3.49082e-08	-0.258253	0.98	0.998	0.000750353	0	0	0	0	0	0	0	0	0	0	0	0
Zfp36l1	3.5032e-08	0.35547	0.414	0.259	0.000753012	0	0	0	0	0	0	0	0	0	0	0	0
Sall4	3.5277e-08	0.380586	0.901	0.89	0.000758279	0	0	0	0	0	0	0	0	0	0	0	0
Ddx17	3.53796e-08	0.416588	0.829	0.743	0.000760485	0	0	0	0	0	0	0	0	0	0	0	0
Cdc25a	3.55379e-08	0.37428	0.638	0.534	0.000763886	0	0	0	0	0	0	0	0	0	0	0	0
Nbeal1	3.56098e-08	0.360963	0.507	0.376	0.000765432	0	0	0	0	0	0	0	1	0	0	0	0
Jade1	3.6231e-08	0.39077	0.757	0.709	0.000778785	0	0	0	0	0	0	0	2	0	0	0	1
Ubn2	3.74229e-08	0.380562	0.658	0.509	0.000804405	0	1	0	0	0	0	0	1	0	0	0	0
Abl2	3.8041e-08	0.395988	0.671	0.475	0.000817691	0	1	0	0	0	0	0	0	0	0	0	0
Sp3	3.80642e-08	0.398971	0.546	0.43	0.00081819	0	0	0	0	0	0	0	0	0	0	0	0
Elf2	3.99352e-08	0.29363	0.559	0.518	0.000858407	0	0	0	0	0	0	0	0	0	0	0	0
Thoc2	4.1e-08	0.268646	0.638	0.658	0.000881295	0	0	0	0	0	0	0	0	0	0	0	0
Pabpn1	4.19429e-08	0.399648	0.625	0.502	0.000901563	0	0	0	0	0	0	0	0	0	0	0	0
Pgls	4.19639e-08	-0.363433	0.711	0.892	0.000902014	0	0	0	0	0	0	0	0	0	0	0	0
Vdac2	4.21155e-08	-0.334206	0.724	0.905	0.000905273	0	0	0	0	0	0	0	0	0	0	0	0
Syncrip	4.26301e-08	0.310518	0.704	0.718	0.000916335	0	0	0	0	1	0	0	1	0	0	0	0
Cyc1	4.31917e-08	-0.330976	0.796	0.937	0.000928406	0	0	0	0	0	0	0	0	0	0	0	0
Smco4	4.33507e-08	-0.273902	0.322	0.585	0.000931824	0	0	0	0	0	0	0	0	0	0	0	0
Gtf3c1	4.42037e-08	0.403489	0.454	0.333	0.000950157	0	0	0	0	0	0	0	0	0	0	0	0
Mrps7	4.42409e-08	-0.368144	0.592	0.809	0.000950958	0	0	0	0	0	0	0	0	0	0	0	0
Pnisr	4.51929e-08	0.40446	0.836	0.748	0.000971422	0	0	0	1	0	0	0	0	0	1	0	0
Brd3	4.64433e-08	0.288799	0.796	0.829	0.000998298	0	0	0	0	0	0	0	0	0	0	0	0
Hmcn1	4.69307e-08	0.340342	0.336	0.183	0.00100877	0	0	0	0	0	0	0	0	0	0	0	0
Zfp292	4.86583e-08	0.335652	0.539	0.448	0.00104591	0	0	0	0	0	0	0	0	0	0	0	0
Fubp1	5.2375e-08	0.34656	0.98	0.968	0.0011258	0	0	0	0	0	1	0	0	0	0	1	0
Cdkn1a	5.27436e-08	0.37184	0.322	0.173	0.00113372	0	1	0	0	0	0	0	0	0	0	0	0
Pkm	5.37137e-08	-0.265664	0.987	0.998	0.00115458	0	0	0	0	0	0	0	0	0	0	0	0
Exosc4	5.37169e-08	-0.369276	0.526	0.764	0.00115464	0	0	0	0	0	0	0	0	0	0	0	0
Bex3	5.47008e-08	-0.343554	0.651	0.86	0.00117579	0	0	0	0	0	0	0	0	0	0	0	0
Cit	5.47256e-08	0.313779	0.487	0.415	0.00117633	0	0	0	0	0	0	0	0	0	0	0	0
Higd1a	5.86899e-08	-0.351525	0.776	0.917	0.00126154	0	0	0	0	0	0	0	0	0	0	0	0
Gtf2e1	5.87104e-08	0.385645	0.487	0.362	0.00126198	0	0	0	0	0	0	0	0	0	0	0	0
Sp1	6.12341e-08	0.381015	0.645	0.495	0.00131623	0	1	0	0	0	0	0	0	0	0	0	1
Hsp90b1	6.15887e-08	0.344041	0.993	0.978	0.00132385	0	0	0	0	0	0	0	0	0	0	0	0
Ctdspl2	6.23495e-08	0.368815	0.586	0.432	0.0013402	1	1	0	0	0	0	0	0	0	0	0	0
Luc7l3	6.49952e-08	0.337382	0.829	0.809	0.00139707	0	0	0	0	0	0	0	0	0	0	0	0
U2af2	6.56345e-08	0.322922	0.783	0.777	0.00141081	0	0	0	0	0	0	0	0	0	0	0	0
Zcrb1	6.68884e-08	-0.3949	0.697	0.874	0.00143777	0	0	0	0	0	0	0	0	0	0	0	0
Mgea5	6.72646e-08	0.367118	0.776	0.736	0.00144585	0	1	0	0	0	0	0	0	0	0	0	0
Pgam1	6.8722e-08	-0.294063	0.895	0.98	0.00147718	0	0	0	0	0	0	0	0	0	1	0	0
Zfp280d	6.94998e-08	0.3714	0.441	0.36	0.0014939	0	0	0	0	0	0	0	0	0	0	0	0
Ulk1	7.07725e-08	0.377097	0.645	0.495	0.00152125	1	0	0	0	0	0	0	0	0	0	0	0
Srp14	7.31762e-08	-0.253644	0.711	0.905	0.00157292	0	0	0	0	0	0	0	0	0	0	0	0
Gigyf1	7.45746e-08	0.380555	0.513	0.36	0.00160298	1	0	0	1	0	0	1	1	1	0	0	0
Fcf1	7.54307e-08	-0.328671	0.559	0.793	0.00162138	0	0	0	0	0	0	0	0	0	0	0	0
Top3b	7.99374e-08	0.285085	0.526	0.541	0.00171826	0	0	0	0	0	0	0	0	0	0	0	0
Ipo7	8.26347e-08	0.283393	0.645	0.628	0.00177623	0	1	0	0	0	0	0	0	0	0	0	0
Tomm20	8.51749e-08	-0.277335	0.974	0.995	0.00183083	0	0	0	0	0	0	0	0	0	0	0	0
Setd2	8.75537e-08	0.367711	0.638	0.493	0.00188197	0	0	1	0	0	0	0	0	0	0	0	0
Fkbp6	8.80319e-08	-0.294236	0.651	0.863	0.00189224	0	0	0	0	0	0	0	0	0	0	0	0
Trp53inp1	8.85155e-08	0.448072	0.526	0.388	0.00190264	0	1	0	0	0	0	0	1	0	0	0	0
Map4	9.24365e-08	0.351139	0.664	0.579	0.00198692	0	0	0	0	0	0	0	0	0	0	0	0
Arrdc3	9.42593e-08	0.373927	0.507	0.336	0.0020261	0	0	0	0	0	0	1	0	0	1	0	0
Smarcc1	9.56816e-08	0.357351	0.908	0.849	0.00205668	0	0	0	0	0	0	0	0	0	0	0	0
Ccnl1	9.61787e-08	0.340923	0.691	0.612	0.00206736	0	0	0	0	0	0	1	0	0	0	0	0
Usp34	1.01015e-07	0.330523	0.901	0.874	0.00217133	0	0	0	0	0	0	0	0	0	0	0	0
Cyb5a	1.01255e-07	-0.320534	0.467	0.716	0.00217648	0	0	0	0	0	0	0	0	0	0	0	0
Mrpl36	1.01385e-07	-0.278913	0.52	0.763	0.00217928	0	0	0	0	0	0	0	0	0	0	0	0
Ndufs7	1.0434e-07	-0.332752	0.829	0.942	0.00224278	0	0	0	0	0	0	0	0	0	0	0	0
Sugt1	1.04863e-07	-0.350882	0.697	0.881	0.00225404	0	0	0	0	0	0	0	0	0	0	0	0
Gpx4	1.10826e-07	-0.276599	0.987	0.998	0.0023822	0	0	0	0	0	0	0	0	0	0	0	0
Eif3h	1.17669e-07	-0.311029	0.921	0.982	0.00252929	0	0	0	0	0	0	0	0	0	0	0	0
Pam16	1.18282e-07	-0.42305	0.625	0.808	0.00254247	0	0	1	0	0	0	0	0	0	0	0	0
Emsy	1.1887e-07	0.34287	0.461	0.335	0.00255512	0	0	0	0	0	0	0	0	0	0	0	0
Timm8a1	1.20501e-07	-0.267134	0.388	0.642	0.00259017	0	0	0	0	0	0	0	0	0	0	0	0
Nans	1.22652e-07	-0.291635	0.579	0.808	0.00263641	0	0	0	0	0	0	0	0	0	0	0	0
Dlg3	1.23122e-07	0.271906	0.322	0.218	0.0026465	0	0	0	0	0	0	0	0	0	0	0	0
Ndufb11	1.24374e-07	-0.365684	0.743	0.899	0.00267342	0	0	0	0	0	0	0	0	0	0	0	0
Psma2	1.25188e-07	-0.287623	0.954	0.989	0.00269091	0	0	0	0	0	0	0	0	0	0	0	0
Ppdpf	1.30949e-07	-0.298991	0.717	0.899	0.00281476	0	0	0	0	0	0	0	0	0	0	0	0
Gclc	1.31475e-07	0.342977	0.645	0.54	0.00282605	0	0	0	1	0	0	0	0	0	0	0	0
Dynll2	1.31599e-07	0.271263	0.928	0.948	0.00282872	0	0	0	0	0	0	0	0	0	0	0	0
Snrnp70	1.3173e-07	0.332769	0.947	0.948	0.00283154	0	0	0	0	0	0	0	0	0	0	0	0
Fam208b	1.33867e-07	0.307236	0.461	0.376	0.00287748	0	0	0	0	0	0	0	0	0	0	0	0
Ifitm2	1.34585e-07	-0.280012	0.993	0.995	0.00289289	0	0	0	0	0	0	0	0	0	0	0	0
Susd6	1.34688e-07	0.338275	0.336	0.18	0.00289512	0	0	0	0	0	0	0	0	0	0	0	0
Clic4	1.35868e-07	0.292464	0.691	0.673	0.00292048	0	0	0	0	0	0	0	0	0	0	0	0
Ndufb9	1.39707e-07	-0.254343	0.961	0.998	0.003003	0	0	0	0	1	0	0	0	0	0	0	0
Wdr26	1.41494e-07	0.312037	0.553	0.502	0.00304142	0	0	0	0	0	0	1	0	0	0	0	0
Ktn1	1.46172e-07	0.312706	0.888	0.885	0.00314196	0	0	0	0	0	0	0	0	0	0	0	0
Gatad2b	1.46198e-07	0.368876	0.559	0.419	0.00314252	0	1	0	0	0	0	1	1	0	1	1	0
Lefty2	1.46265e-07	-0.471421	0.263	0.509	0.00314397	0	0	0	0	0	0	0	0	0	0	0	0
Rbm6	1.46445e-07	0.347426	0.645	0.577	0.00314783	0	0	0	0	0	0	0	0	0	0	0	0
Mkln1	1.47011e-07	0.311516	0.546	0.48	0.00315999	0	0	0	0	0	0	0	0	0	0	0	0
Prdx6	1.53452e-07	-0.33712	0.711	0.892	0.00329846	0	0	0	0	0	0	0	0	0	0	0	0
Dgkd	1.55276e-07	0.348365	0.592	0.453	0.00333766	0	0	0	0	0	0	0	0	0	0	0	0
Ccnt1	1.6438e-07	0.381104	0.579	0.495	0.00353334	0	0	0	0	0	0	0	0	0	0	0	0
Insig1	1.64968e-07	0.408046	0.5	0.329	0.00354598	0	0	0	0	0	0	0	0	0	0	1	0
Trim33	1.66195e-07	0.284047	0.717	0.712	0.00357235	0	0	0	0	0	0	1	0	0	0	0	0
Cdca2	1.66525e-07	0.346504	0.586	0.531	0.00357946	0	0	0	0	0	0	0	0	0	0	0	0
Polr2h	1.70917e-07	-0.358189	0.737	0.894	0.00367386	0	0	0	0	0	0	0	0	0	0	0	0
Phf13	1.71667e-07	0.372376	0.757	0.658	0.00368998	0	0	0	0	0	0	0	1	0	0	0	0
Cabin1	1.73007e-07	0.251984	0.572	0.563	0.00371878	0	0	0	0	0	0	0	0	0	0	0	0
Lamtor2	1.76409e-07	-0.333563	0.77	0.914	0.0037919	0	0	0	0	0	0	0	0	0	0	0	0
Sbno1	1.76842e-07	0.310671	0.836	0.849	0.00380122	0	0	0	0	0	0	0	0	1	0	0	2
Dcaf1	1.77846e-07	0.325027	0.724	0.549	0.00382279	0	0	0	0	0	0	0	0	0	0	0	0
Ptbp2	1.83424e-07	0.349962	0.507	0.372	0.00394269	0	0	0	0	0	0	0	0	0	0	0	0
Tpm3	1.87918e-07	-0.312498	0.632	0.844	0.0040393	0	0	0	0	0	0	0	0	0	0	0	0
Fxr1	1.88189e-07	0.290386	0.934	0.933	0.00404512	0	1	0	0	0	0	0	1	0	1	0	0
Smarcad1	1.99526e-07	0.253429	0.73	0.75	0.00428881	0	0	0	0	0	0	0	0	0	0	0	0
Pum2	1.99692e-07	0.315963	0.625	0.603	0.00429239	0	0	0	0	0	0	0	0	0	0	0	0
Utp14b	2.00039e-07	0.365261	0.52	0.376	0.00429983	0	0	0	0	0	0	0	0	0	0	0	0
Ep300	2.01195e-07	0.350249	0.632	0.541	0.00432468	0	0	0	0	0	0	0	0	0	0	0	0
Eif3f	2.01507e-07	-0.315323	0.928	0.977	0.00433139	0	0	0	0	0	0	0	0	0	0	0	0
Gm26853	2.01596e-07	0.292829	0.263	0.113	0.00433331	0	0	0	0	0	0	0	0	0	0	0	0
Smg6	2.02062e-07	0.278604	0.474	0.417	0.00434332	0	0	0	0	0	0	0	0	0	0	0	0
Dnmt1	2.03346e-07	0.325871	0.836	0.806	0.00437092	0	0	0	0	0	0	0	0	0	0	0	0
Tram1	2.06111e-07	0.327225	0.625	0.541	0.00443035	0	0	0	0	0	0	0	0	0	0	0	0
Cst3	2.11277e-07	-0.405774	0.763	0.896	0.00454139	0	0	0	0	0	0	0	0	0	0	0	0
Manf	2.13633e-07	-0.34706	0.743	0.903	0.00459203	0	0	0	0	0	0	0	0	0	0	0	0
Lefty1	2.14198e-07	-0.34887	0.184	0.419	0.00460419	0	0	0	0	0	0	0	0	0	0	0	0
Phf5a	2.15695e-07	-0.291621	0.934	0.986	0.00463636	0	0	0	0	0	0	0	0	0	0	0	0
Atp5h	2.16301e-07	-0.330671	0.941	0.977	0.0046494	0	0	0	0	0	0	0	0	0	0	0	0
Klhl24	2.16746e-07	0.295401	0.5	0.468	0.00465895	0	0	0	0	0	0	0	0	0	0	0	0
1110008P14Rik	2.17011e-07	-0.323604	0.309	0.559	0.00466464	0	0	0	0	0	0	0	0	0	0	0	0
Ptrhd1	2.2192e-07	-0.361572	0.276	0.504	0.00477017	0	0	0	0	0	0	0	0	0	0	0	0
Trim6	2.27379e-07	0.323439	0.546	0.462	0.00488751	0	0	0	0	0	0	0	0	0	0	0	0
Arhgef12	2.27947e-07	0.334669	0.454	0.309	0.00489972	0	0	0	0	0	0	0	1	0	0	0	0
Dnlz	2.29792e-07	-0.297144	0.23	0.473	0.00493939	0	0	0	0	0	0	0	0	0	0	0	0
Mat2a	2.31463e-07	0.302518	0.862	0.849	0.0049753	0	0	0	0	0	0	0	0	1	0	0	0
Rbm5	2.34682e-07	0.383923	0.724	0.626	0.00504449	0	0	0	0	0	0	0	0	0	0	0	0
Cox6b2	2.44539e-07	0.401929	0.73	0.633	0.00525637	0	0	0	0	0	0	0	0	0	0	0	0
Mcm3ap	2.46235e-07	0.402656	0.566	0.415	0.00529282	0	0	0	0	0	0	0	0	0	0	0	0
2810474O19Rik	2.46457e-07	0.335368	0.743	0.734	0.00529759	0	0	0	0	0	0	0	0	0	0	0	0
Rab18	2.48905e-07	-0.307055	0.533	0.763	0.00535021	0	0	0	0	0	0	1	0	0	0	0	0
Ube2z	2.5258e-07	0.274256	0.704	0.705	0.0054292	0	0	0	0	1	0	0	0	0	1	0	0
Clpp	2.56043e-07	-0.307863	0.638	0.847	0.00550364	0	0	0	0	0	0	0	0	0	0	0	0
Exosc3	2.592e-07	-0.368306	0.428	0.667	0.00557151	0	0	0	0	0	0	0	0	0	0	0	0
Cnot1	2.60088e-07	0.306712	0.816	0.818	0.0055906	0	0	0	0	0	0	0	0	0	0	0	0
Magoh	2.84289e-07	-0.302918	0.875	0.959	0.0061108	0	0	0	0	0	0	0	0	0	0	0	0
Taf1	2.85944e-07	0.335923	0.645	0.558	0.00614637	0	0	0	0	0	1	0	0	0	0	0	0
Psmd4	2.89247e-07	-0.293424	0.947	0.96	0.00621736	0	0	0	0	0	0	0	0	0	0	0	0
Kat7	2.90124e-07	0.299615	0.612	0.516	0.00623622	0	0	0	0	0	0	0	0	0	0	0	0
Bckdha	2.93524e-07	-0.284238	0.355	0.604	0.0063093	0	0	0	0	0	0	0	0	0	0	0	0
Kctd3	2.96773e-07	0.347703	0.513	0.369	0.00637913	0	0	0	0	0	0	0	0	0	0	0	0
Map1lc3a	3.08629e-07	-0.275019	0.388	0.635	0.00663399	0	0	0	0	0	0	0	0	0	0	0	0
Npepps	3.13508e-07	0.314939	0.638	0.61	0.00673885	0	0	0	0	0	0	0	0	0	0	0	0
Cdt1	3.1594e-07	0.325951	0.605	0.518	0.00679113	0	0	0	0	0	0	0	0	0	0	0	0
Supt4a	3.16567e-07	-0.351684	0.678	0.854	0.00680461	0	0	0	0	0	0	0	0	0	0	0	0
Cdc7	3.19405e-07	0.329776	0.618	0.586	0.00686561	0	0	0	0	0	0	0	0	0	0	0	0
Cbr1	3.2618e-07	-0.299667	0.27	0.514	0.00701123	0	0	0	0	0	0	0	0	0	0	0	0
Qrich1	3.2914e-07	0.30751	0.553	0.448	0.00707487	0	0	0	0	0	0	0	0	0	0	0	0
Pprc1	3.51237e-07	0.352894	0.645	0.558	0.00754983	0	0	0	0	0	0	0	0	0	0	0	0
Lsm1	3.58385e-07	-0.318761	0.645	0.845	0.00770348	0	0	0	0	0	0	0	0	0	0	0	0
Slc38a10	3.65107e-07	0.388874	0.579	0.396	0.00784798	0	0	0	0	0	0	0	0	0	0	0	0
Mpp5	3.75905e-07	0.285448	0.329	0.209	0.00808007	0	0	0	0	0	0	0	0	0	0	0	0
Prpf39	3.76404e-07	0.259275	0.441	0.394	0.00809081	0	0	0	0	0	0	0	0	0	0	0	0
Trip12	3.81359e-07	0.321844	0.875	0.831	0.00819731	0	0	0	0	0	0	0	0	0	0	0	1
Chd2	3.89405e-07	0.305479	0.461	0.353	0.00837026	0	0	0	0	0	0	1	0	0	0	0	0
Sec61b	4.09157e-07	-0.274856	0.914	0.98	0.00879483	0	0	0	0	0	0	0	0	0	0	0	0
Ncapg2	4.21281e-07	0.336242	0.493	0.387	0.00905543	0	0	0	0	0	0	0	0	0	0	0	0
Rrbp1	4.35501e-07	0.29938	0.921	0.919	0.00936109	0	0	0	0	0	0	0	0	0	0	0	0
Nudt19	4.43609e-07	-0.348607	0.362	0.595	0.00953538	0	0	0	0	0	0	0	0	0	0	0	0
Mrpl16	4.44666e-07	-0.290855	0.342	0.588	0.00955809	0	0	0	0	0	0	0	0	0	0	0	0
Git2	4.59389e-07	0.343073	0.487	0.336	0.00987456	0	0	0	0	0	0	0	1	0	0	0	1
Ctc1	4.64146e-07	0.3905	0.566	0.396	0.00997682	0	0	0	0	0	0	0	0	0	0	0	0
Zfp445	4.64387e-07	0.340502	0.441	0.288	0.00998201	0	0	0	0	0	0	0	0	0	0	0	0
Mta1	4.66655e-07	0.296557	0.704	0.676	0.0100308	0	0	0	0	0	0	0	0	0	0	0	0
Ubr4	4.67775e-07	0.283929	0.539	0.459	0.0100548	0	0	0	0	0	0	0	0	0	0	0	0
Hnrnpul1	4.77655e-07	-0.293214	0.388	0.633	0.0102672	0	0	0	0	0	0	1	0	0	0	0	0
Klf2	4.77834e-07	-0.304341	0.73	0.905	0.010271	0	0	0	0	0	0	0	0	0	1	0	0
Stoml2	4.88222e-07	-0.307319	0.658	0.851	0.0104943	0	0	0	0	0	0	0	0	0	0	0	0
Spen	4.91352e-07	0.345432	0.513	0.349	0.0105616	0	0	0	0	0	0	0	1	0	0	0	0
Sap130	4.95436e-07	0.278584	0.329	0.207	0.0106494	0	0	0	0	0	0	0	0	0	0	0	0
Ina	4.96763e-07	-0.294899	0.289	0.532	0.0106779	0	0	0	0	0	0	0	0	0	0	0	0
Snx27	4.97626e-07	0.320122	0.605	0.5	0.0106965	0	0	0	0	0	0	0	1	0	0	0	0
Ccdc58	4.97662e-07	-0.289715	0.559	0.782	0.0106972	0	0	0	0	0	0	0	0	0	0	0	0
Cdh1	5.0404e-07	0.337616	0.467	0.333	0.0108343	0	0	0	0	0	0	0	0	0	0	0	0
Apoe	5.05933e-07	-0.431828	0.487	0.71	0.010875	0	0	0	0	0	0	0	0	0	0	0	0
Ctsd	5.11679e-07	0.279979	0.671	0.669	0.0109985	0	0	0	0	0	0	0	0	0	0	0	0
Vps13a	5.11689e-07	0.2874	0.434	0.347	0.0109988	0	0	0	0	0	0	0	0	0	0	0	0
Ndufa11	5.26228e-07	-0.283353	0.921	0.977	0.0113113	0	0	0	0	0	0	0	0	0	0	0	0
Ckap2	5.36867e-07	0.343217	0.737	0.603	0.01154	0	0	0	0	0	0	0	0	0	0	0	0
Ccnd3	5.40496e-07	-0.29098	0.77	0.921	0.011618	0	0	0	0	0	0	0	0	0	0	0	0
Khsrp	5.47463e-07	0.313649	0.618	0.484	0.0117677	0	0	0	0	0	0	0	0	0	0	0	0
Hmgcr	5.62443e-07	0.334661	0.651	0.624	0.0120897	0	0	0	0	0	0	0	0	0	0	0	0
Rwdd1	5.69738e-07	-0.303687	0.664	0.856	0.0122465	0	0	0	0	0	0	0	0	0	0	0	0
Igfbp3	5.8652e-07	0.526889	0.487	0.315	0.0126072	0	0	0	0	0	0	1	0	0	0	0	0
2410002F23Rik	5.9219e-07	0.261585	0.533	0.502	0.0127291	0	0	0	0	0	0	0	0	0	0	0	0
Jarid2	5.96068e-07	0.311351	0.855	0.842	0.0128125	0	0	0	0	0	0	0	1	0	0	1	0
Ccdc6	6.22037e-07	0.251173	0.408	0.338	0.0133707	0	0	0	0	0	0	0	0	0	0	0	0
Mrpl15	6.23035e-07	-0.3194	0.888	0.957	0.0133921	0	0	0	0	0	0	0	0	0	0	0	0
Eloc	6.26433e-07	-0.307511	0.849	0.955	0.0134652	0	0	0	0	0	0	0	0	0	0	0	0
Ep400	6.48624e-07	0.363768	0.776	0.629	0.0139422	0	0	0	0	0	0	0	0	0	0	0	0
Hnrnpu	6.64793e-07	0.274643	1	0.998	0.0142897	0	0	0	0	0	0	1	0	0	0	0	1
Taf10	6.67463e-07	-0.350441	0.77	0.905	0.0143471	0	0	0	0	1	0	0	0	0	0	0	0
Akap11	6.9098e-07	0.286896	0.474	0.41	0.0148526	0	0	0	0	0	0	0	0	0	0	0	0
Cep57l1	6.97686e-07	0.275512	0.329	0.214	0.0149968	0	0	0	0	0	0	0	0	0	0	0	0
Uqcrq	7.02553e-07	-0.308656	0.914	0.973	0.0151014	0	0	0	0	0	0	0	0	0	0	0	0
Mapk1ip1l	7.03777e-07	0.354575	0.789	0.696	0.0151277	0	0	0	0	0	0	0	0	0	0	0	0
Dido1	7.08991e-07	0.298496	0.559	0.504	0.0152398	0	0	0	0	0	0	0	0	0	0	0	0
Nufip2	7.0961e-07	0.297427	0.796	0.784	0.0152531	0	1	0	0	1	0	1	0	0	0	1	0
Sos1	7.19313e-07	0.289525	0.408	0.304	0.0154616	0	1	0	0	0	0	0	0	0	0	0	0
Kat2a	7.46683e-07	0.293217	0.586	0.529	0.0160499	0	0	0	0	0	0	0	0	0	0	0	0
Sdhaf4	7.59352e-07	-0.356594	0.632	0.824	0.0163223	0	0	0	0	0	0	0	0	0	0	0	0
Nup210	7.59358e-07	0.352602	0.533	0.336	0.0163224	0	0	0	0	0	0	0	0	0	0	0	0
Ttll12	7.6416e-07	0.291599	0.513	0.464	0.0164256	0	0	0	0	0	0	0	0	0	0	0	0
Gsta4	7.6517e-07	-0.253812	0.27	0.505	0.0164473	0	0	0	0	0	0	0	0	0	0	0	0
Trmt1	7.76384e-07	0.281753	0.757	0.701	0.0166884	0	0	0	0	0	0	0	0	0	0	0	0
Atf7ip	7.79554e-07	0.338583	0.559	0.453	0.0167565	0	1	0	0	0	0	0	1	0	0	0	0
Lsm3	7.82193e-07	-0.299973	0.914	0.964	0.0168132	0	0	0	0	0	0	0	0	0	0	0	0
Cdc42	8.10022e-07	-0.253746	0.783	0.933	0.0174114	0	0	0	0	0	0	0	0	0	0	0	0
Mrpl40	8.13508e-07	-0.330264	0.572	0.781	0.0174863	0	0	0	0	0	0	0	0	0	0	0	0
Nsa2	8.34886e-07	0.282752	0.789	0.782	0.0179459	0	0	0	0	0	0	0	0	0	0	0	0
Smdt1	8.37179e-07	-0.341125	0.809	0.926	0.0179952	0	0	0	0	0	0	0	0	0	0	0	0
Elavl2	8.45318e-07	0.328967	0.783	0.763	0.0181701	0	1	0	0	0	0	0	0	1	0	0	0
Arid3b	8.48826e-07	0.334587	0.684	0.592	0.0182455	0	0	0	0	0	0	0	0	0	0	0	0
Clta	8.70044e-07	-0.32812	0.868	0.948	0.0187016	0	0	0	0	0	0	0	0	0	0	0	0
Cpt1c	8.8152e-07	0.292323	0.243	0.137	0.0189483	0	0	0	0	0	0	0	0	0	0	0	0
Myo1b	9.13589e-07	0.333627	0.651	0.549	0.0196376	0	0	0	0	0	0	0	0	0	1	1	0
BC005537	9.33874e-07	0.348508	0.724	0.7	0.0200736	0	0	0	0	0	0	0	0	0	0	1	0
Tmcc1	9.38393e-07	0.260239	0.303	0.237	0.0201708	0	2	0	0	0	0	0	0	0	0	0	1
Tars	9.40236e-07	0.367447	0.638	0.489	0.0202104	0	0	0	0	0	0	0	0	0	0	0	0
Enc1	9.61116e-07	0.299234	0.454	0.333	0.0206592	0	0	0	0	1	0	1	0	0	0	0	0
Ranbp3	1.02123e-06	0.326184	0.579	0.487	0.0219514	0	0	0	0	0	0	0	0	0	0	0	0
Ganab	1.0238e-06	0.330984	0.691	0.613	0.0220065	0	0	0	0	0	0	0	0	0	0	0	0
Tnpo1	1.02877e-06	0.300706	0.625	0.617	0.0221134	0	0	0	0	0	0	0	0	0	1	0	0
Rrp9	1.0307e-06	-0.348242	0.533	0.75	0.0221549	0	0	0	0	0	0	0	0	0	0	0	0
D10Wsu102e	1.06315e-06	0.327155	0.711	0.694	0.0228524	0	0	0	0	0	0	0	0	0	0	0	0
Amn1	1.07733e-06	0.303883	0.382	0.273	0.0231573	0	0	0	0	0	0	0	0	0	0	0	0
Lsm2	1.10624e-06	-0.337325	0.921	0.957	0.0237785	0	0	0	0	0	0	0	0	0	0	0	0
Baz2a	1.11074e-06	0.320269	0.77	0.703	0.0238753	0	0	0	0	0	0	0	0	0	0	0	0
Zfp451	1.16442e-06	0.320824	0.651	0.554	0.0250291	0	0	0	0	0	0	0	0	0	0	0	0
Trub2	1.17878e-06	0.332562	0.52	0.43	0.0253379	0	0	0	0	0	0	0	0	0	0	0	0
Rock1	1.21698e-06	0.268583	0.684	0.703	0.026159	0	0	0	0	0	0	0	0	0	0	0	0
Trpm7	1.25743e-06	0.257507	0.645	0.628	0.0270285	0	0	0	0	0	0	0	0	0	0	0	0
Lrpprc	1.27109e-06	0.285768	0.737	0.741	0.027322	0	0	0	0	0	0	0	0	0	0	0	0
Zmym4	1.28486e-06	0.345691	0.658	0.572	0.0276182	0	0	0	0	0	0	0	0	0	0	0	0
Ercc6l2	1.28669e-06	0.308622	0.454	0.324	0.0276574	0	0	0	0	0	0	0	0	0	0	0	0
Mbd6	1.29964e-06	0.279699	0.309	0.173	0.0279358	0	0	0	0	0	0	1	0	0	0	0	0
Timm13	1.30478e-06	-0.307749	0.895	0.959	0.0280463	0	0	0	0	0	0	0	0	0	0	0	0
Phrf1	1.34117e-06	0.336221	0.592	0.504	0.0288285	0	0	0	0	0	0	0	0	0	0	0	0
Pcbp1	1.34743e-06	0.318613	0.882	0.888	0.028963	0	0	0	0	0	0	0	0	0	0	0	0
Atp13a1	1.39461e-06	0.319737	0.513	0.362	0.0299772	0	0	0	0	0	0	0	0	0	0	0	0
Mrpl58	1.39909e-06	-0.263051	0.467	0.698	0.0300735	0	0	0	0	0	0	0	0	0	0	0	0
Trmt6	1.40394e-06	-0.295462	0.441	0.673	0.0301778	0	0	0	0	0	0	0	0	0	0	0	0
Maged1	1.41049e-06	0.377606	0.895	0.874	0.0303184	0	0	0	0	0	0	0	0	0	0	0	0
Snrpd1	1.43947e-06	-0.256186	0.987	0.995	0.0309414	0	0	0	0	0	0	0	0	0	0	0	0
Rev1	1.45321e-06	0.338868	0.612	0.516	0.0312367	0	0	0	0	0	0	0	0	0	0	0	0
Tma7	1.46273e-06	-0.31526	0.737	0.894	0.0314414	0	0	0	0	0	0	0	0	0	0	0	0
Ivns1abp	1.46936e-06	0.250481	0.757	0.768	0.0315838	0	0	0	0	0	0	1	0	0	0	0	0
Casc4	1.47402e-06	0.304453	0.507	0.397	0.031684	0	0	0	0	0	0	0	0	0	0	0	0
Cwc15	1.52215e-06	-0.267374	0.559	0.775	0.0327186	0	0	0	0	0	0	0	0	0	0	0	0
E2f1	1.52655e-06	0.264187	0.546	0.523	0.0328131	0	2	0	0	0	0	0	0	0	0	0	0
Usp7	1.52826e-06	0.279178	0.809	0.813	0.0328499	0	0	0	0	0	0	0	0	0	0	0	0
Ndufa12	1.52919e-06	-0.311766	0.868	0.937	0.0328699	0	0	0	0	0	0	0	0	0	0	0	0
Mtr	1.57133e-06	0.360018	0.553	0.423	0.0337757	0	0	0	0	0	0	0	0	0	0	0	0
Strn3	1.6136e-06	0.268175	0.447	0.441	0.0346844	0	0	0	0	0	0	0	0	1	1	0	0
Cacybp	1.6171e-06	-0.263858	0.98	0.998	0.0347596	0	0	0	0	0	0	0	0	0	0	0	0
Pfn1	1.65815e-06	-0.260296	0.941	0.987	0.0356419	0	0	0	0	0	0	0	0	0	0	0	0
Cenpx	1.66503e-06	-0.297787	0.632	0.831	0.0357898	0	0	0	0	0	0	0	0	0	0	0	0
Trappc4	1.66632e-06	-0.303509	0.52	0.741	0.0358176	0	0	0	0	0	0	0	0	0	0	0	0
Supt5	1.6968e-06	0.281227	0.651	0.638	0.0364727	0	0	0	0	0	0	0	0	0	0	0	0
Nav1	1.78554e-06	0.290542	0.329	0.216	0.0383803	0	0	0	0	1	0	0	0	0	0	0	0
Golga4	1.78598e-06	0.307665	0.612	0.531	0.0383896	0	0	0	0	0	0	0	0	0	1	0	0
Ebna1bp2	1.82582e-06	-0.306012	0.783	0.917	0.0392459	0	0	0	0	0	0	0	0	0	0	0	0
Bex4	1.83703e-06	-0.344677	0.559	0.768	0.039487	0	0	0	0	0	0	0	0	0	0	0	0
4833420G17Rik	1.85822e-06	0.313886	0.599	0.484	0.0399425	0	0	0	0	0	0	0	0	0	0	0	0
Ubl5	1.85913e-06	-0.276735	0.862	0.962	0.0399621	0	0	0	0	0	0	0	0	0	0	0	0
Itm2b	1.87382e-06	-0.283083	0.645	0.835	0.0402778	0	0	0	0	0	0	0	0	0	0	0	0
Rbm14	1.88342e-06	0.285072	0.572	0.491	0.0404841	0	0	0	0	0	0	0	0	0	0	0	0
Atp6v1f	1.89993e-06	-0.305047	0.789	0.915	0.0408389	0	0	0	0	0	0	0	0	0	0	0	0
Npat	1.94365e-06	0.316677	0.48	0.335	0.0417788	0	1	1	0	0	0	0	0	0	0	0	0
Map4k4	1.96371e-06	0.323263	0.829	0.793	0.0422099	0	0	0	0	0	0	0	0	0	0	0	0
Sox2	2.00249e-06	0.27254	0.789	0.827	0.0430436	0	0	0	0	0	0	0	0	0	0	0	0
Tceal8	2.0026e-06	-0.281844	0.289	0.52	0.0430459	0	0	0	0	0	0	0	0	0	0	0	0
Cep192	2.06571e-06	0.254768	0.539	0.514	0.0444024	0	0	0	0	0	0	0	0	0	0	0	0
Lrrc47	2.12131e-06	0.302131	0.586	0.514	0.0455977	0	0	0	0	0	0	0	0	0	0	0	0
Kdm3b	2.13512e-06	0.294788	0.546	0.441	0.0458943	0	0	0	0	0	0	0	0	0	0	0	0
Asxl2	2.14679e-06	0.319352	0.533	0.394	0.0461453	0	1	0	0	1	0	0	1	0	0	0	2

## Sheet: Supplementary Data 17
geneName	p_val	avg_log2FC	pct.1	pct.2	p_val_adj	mir17.Conserved.8mer.sites	mir17.Conserved.7mer.m8.sites	mir17.Conserved.7mer.A1.sites	mir18.Conserved.8mer.sites	mir18.Conserved.7mer.m8.sites	mir18.Conserved.7mer.A1.sites	mir19.Conserved.8mer.sites	mir19.Conserved.7mer.m8.sites	mir19.Conserved.7mer.A1.sites	mir92.Conserved.8mer.sites	mir92.Conserved.7mer.m8.sites	mir92.Conserved.7mer.A1.sites
Gm42418	1.87365e-275	1.22781	1	1	4.02742e-271	0	0	0	0	0	0	0	0	0	0	0	0
H19	1.86589e-183	-2.91706	0.007	0.575	4.01073e-179	0	0	0	0	0	0	0	0	0	0	0	0
Tmsb4x	3.87553e-138	-1.04267	0.955	0.994	8.33045e-134	0	0	0	0	0	0	0	0	0	0	0	0
H2afz	5.12937e-130	-1.11591	0.805	0.966	1.10256e-125	0	0	0	0	0	0	0	0	0	0	0	0
Ppia	1.94349e-108	-0.678946	0.974	0.996	4.17753e-104	0	0	0	0	0	0	0	0	0	0	0	0
Ubb	5.08311e-93	-0.731973	0.934	0.989	1.09261e-88	0	0	0	0	0	0	0	0	0	0	0	0
H3f3a	5.29057e-91	-0.690199	0.957	0.995	1.13721e-86	0	0	0	0	0	0	0	0	0	0	0	0
Meg3	1.94828e-89	1.12946	0.954	0.779	4.18783e-85	0	0	0	0	0	0	0	0	0	0	0	0
Tmsb10	2.40756e-81	-0.704121	0.957	0.989	5.17506e-77	0	0	0	0	0	0	0	0	0	0	0	0
Igfbp5	1.97623e-76	1.1545	0.964	0.84	4.2479e-72	0	0	0	0	0	0	0	0	0	0	0	0
Prdx2	4.33594e-70	-0.722453	0.827	0.935	9.32011e-66	0	0	0	0	0	0	0	0	0	0	0	0
Wnt5a	6.43155e-68	1.06117	0.728	0.413	1.38246e-63	0	0	0	0	0	0	0	0	0	0	1	0
Actb	1.2002e-65	-0.609981	0.994	1	2.57983e-61	0	0	0	0	0	0	0	0	0	0	0	0
Fbn2	1.31708e-65	1.00529	0.777	0.524	2.83107e-61	0	0	0	0	0	0	0	0	0	0	0	1
Ran	1.28525e-64	-0.78346	0.732	0.91	2.76265e-60	0	0	0	0	0	0	0	0	0	0	0	0
Pdgfra	1.01009e-62	1.0099	0.813	0.597	2.17119e-58	0	1	0	0	0	0	0	0	0	0	0	0
Fth1	7.08012e-62	-0.672192	0.907	0.977	1.52187e-57	0	0	0	0	0	0	0	0	0	0	0	0
Chchd2	1.01963e-61	-0.647528	0.886	0.956	2.1917e-57	0	0	0	0	0	0	0	0	0	0	0	0
Btf3	3.77508e-61	-0.697302	0.796	0.91	8.11453e-57	0	0	0	0	0	0	0	0	0	0	0	0
Mir17hg	9.08736e-60	0.924113	0.335	0.055	1.95333e-55	0	0	0	0	0	0	0	0	0	0	0	0
Hspa8	1.07471e-58	-0.578999	0.94	0.984	2.31008e-54	0	0	0	0	0	0	0	0	0	0	0	0
Eif5a	1.97417e-58	-0.815573	0.672	0.855	4.24347e-54	0	0	0	0	0	0	0	0	0	0	0	0
Lars2	3.30961e-58	0.955313	0.823	0.572	7.11401e-54	0	0	0	0	0	0	0	0	0	0	0	0
Ftl1	4.06451e-57	-0.523956	0.975	0.99	8.73667e-53	0	0	0	0	0	0	0	0	0	0	0	0
Gapdh	1.9625e-56	-0.743665	0.734	0.89	4.21839e-52	0	0	0	0	0	0	0	0	0	0	0	0
Mif	6.81627e-54	-0.662123	0.842	0.956	1.46516e-49	0	0	0	0	0	0	0	0	0	0	0	0
Atp5h	4.32087e-51	-0.693317	0.702	0.857	9.2877e-47	0	0	0	0	0	0	0	0	0	0	0	0
Eif1	1.98046e-50	-0.622055	0.84	0.949	4.257e-46	0	0	0	0	0	0	0	0	0	0	0	0
Sumo2	1.49989e-49	-0.636881	0.78	0.897	3.22401e-45	0	0	0	0	0	0	0	0	0	0	0	0
Zfp36l1	5.04855e-48	0.660102	0.929	0.799	1.08519e-43	0	0	0	0	0	0	0	0	0	0	0	0
Gng5	8.64063e-48	-0.602194	0.847	0.941	1.8573e-43	0	0	0	0	0	0	0	0	0	0	0	0
Naca	1.14942e-46	-0.502062	0.957	0.988	2.47068e-42	0	0	0	0	0	0	0	0	0	0	0	0
Cox4i1	4.97545e-46	-0.502507	0.926	0.973	1.06947e-41	0	0	0	0	0	0	0	0	0	0	0	0
Cox5a	1.68756e-45	-0.797223	0.477	0.743	3.62742e-41	0	0	0	0	0	0	0	0	0	0	0	0
Ybx1	2.03338e-44	-0.588954	0.815	0.921	4.37075e-40	0	0	0	0	0	0	0	0	0	0	0	0
Prdx1	9.13013e-44	-0.69504	0.688	0.854	1.96252e-39	0	0	0	0	0	0	0	0	0	0	0	0
Pafah1b3	2.91734e-43	-0.858988	0.234	0.523	6.27081e-39	0	0	0	0	0	0	0	0	0	0	0	0
Atp5j	5.61099e-43	-0.649682	0.707	0.866	1.20608e-38	0	0	0	0	0	0	0	0	0	0	0	0
Sned1	1.30009e-42	0.85303	0.516	0.221	2.79455e-38	0	0	0	0	0	0	0	0	0	0	0	0
Atp5g1	5.55645e-42	-0.724303	0.593	0.78	1.19436e-37	0	0	0	0	0	0	0	0	0	0	0	0
Hmcn1	1.62325e-41	0.885927	0.48	0.205	3.48917e-37	0	0	0	0	0	0	0	0	0	0	0	0
Pbx1	1.83913e-41	0.717307	0.854	0.654	3.95321e-37	0	0	0	0	0	0	0	0	0	0	0	0
Oaz1	8.38798e-41	-0.575844	0.816	0.91	1.803e-36	0	0	0	0	0	0	0	0	0	0	0	0
Malat1	4.85291e-40	0.451217	1	0.999	1.04313e-35	0	0	0	0	0	0	0	0	0	0	0	0
Ppib	5.31721e-40	-0.628286	0.711	0.863	1.14293e-35	0	0	0	0	0	0	0	0	0	0	0	0
Col1a2	1.7508e-39	0.847751	0.886	0.772	3.76335e-35	0	0	0	0	0	0	0	0	0	1	0	0
Ppp1r14b	1.14356e-38	-0.647928	0.721	0.852	2.45809e-34	0	0	0	0	0	0	0	0	0	0	0	0
Ldhb	1.573e-38	-0.67787	0.704	0.874	3.38116e-34	0	0	0	0	0	0	0	0	0	0	0	0
Serf2	2.33697e-38	-0.500155	0.911	0.966	5.02332e-34	0	0	0	0	0	0	0	0	0	0	0	0
Actg1	5.42132e-38	-0.390833	0.994	0.998	1.16531e-33	0	0	0	0	0	0	0	0	0	0	0	0
Atp5f1	1.06224e-37	-0.687757	0.531	0.747	2.28328e-33	0	0	0	0	0	0	0	0	0	0	0	0
Nfib	3.08108e-37	0.691519	0.855	0.7	6.62278e-33	0	1	0	0	0	0	0	2	0	0	1	1
Tuba1a	1.81543e-36	-0.759911	0.498	0.732	3.90227e-32	0	0	0	0	0	0	0	0	0	0	0	0
Sec61b	1.97783e-36	-0.670751	0.575	0.763	4.25134e-32	0	0	0	0	0	0	0	0	0	0	0	0
Ndufa4	3.51067e-36	-0.577987	0.775	0.885	7.54619e-32	0	0	0	0	0	0	0	0	0	0	0	0
Ranbp1	1.73001e-35	-0.680281	0.593	0.775	3.71866e-31	0	0	0	0	0	0	0	0	0	0	0	0
Atp5d	3.73346e-35	-0.639183	0.569	0.754	8.02507e-31	0	0	0	0	0	0	0	0	0	0	0	0
Nfat5	7.95499e-35	0.712319	0.739	0.55	1.70993e-30	1	0	0	1	0	0	0	0	0	0	0	0
Cox6b1	3.56355e-34	-0.587497	0.672	0.81	7.65984e-30	0	0	0	0	0	0	0	0	0	0	0	0
Prmt1	6.32298e-34	-0.601819	0.625	0.789	1.35912e-29	0	0	0	0	0	0	0	0	0	0	0	0
Nme1	1.08774e-33	-0.65747	0.524	0.713	2.33809e-29	0	0	0	0	0	0	0	0	0	0	0	0
Psma7	1.77182e-33	-0.590337	0.66	0.823	3.80853e-29	0	0	0	0	0	0	0	0	0	0	0	0
Sesn3	4.12404e-33	0.721534	0.589	0.336	8.86461e-29	0	1	0	0	0	0	1	0	0	0	2	0
Myl6	1.6736e-32	-0.548466	0.834	0.924	3.59739e-28	0	0	0	0	0	0	0	0	0	0	0	0
Dynll1	1.84175e-32	-0.498286	0.861	0.928	3.95884e-28	0	0	0	0	0	0	0	0	0	0	0	0
Smad5	5.73272e-32	0.614052	0.773	0.555	1.23225e-27	0	1	0	0	0	0	0	1	0	0	0	0
Abracl	7.38747e-32	-0.735655	0.312	0.536	1.58794e-27	0	0	0	0	0	0	0	0	0	0	0	0
Cox5b	1.13407e-31	-0.611963	0.55	0.757	2.43768e-27	0	0	0	0	0	0	0	0	0	0	0	0
Alcam	5.71673e-31	0.846416	0.403	0.175	1.22881e-26	0	0	0	0	1	0	0	0	0	0	0	0
Fau	9.12402e-31	-0.339312	0.994	1	1.96121e-26	0	0	0	0	0	0	0	0	0	0	0	0
Psmb6	1.13721e-30	-0.644946	0.508	0.704	2.44443e-26	0	0	0	0	0	0	0	0	0	0	0	0
Ube2s	2.52098e-30	-0.628728	0.495	0.68	5.41885e-26	0	0	0	0	0	0	0	0	0	0	0	0
Elob	4.50877e-30	-0.538984	0.725	0.859	9.69159e-26	0	0	0	0	0	0	0	0	0	0	0	0
Cox8a	5.30097e-30	-0.547894	0.774	0.886	1.13944e-25	0	0	0	0	0	0	0	0	0	0	0	0
Dlk1	1.39683e-29	0.859864	0.644	0.446	3.00249e-25	0	0	0	0	0	0	0	0	0	0	0	0
Psma3	1.60118e-29	-0.589602	0.563	0.723	3.44175e-25	0	0	0	0	0	0	0	0	0	0	0	0
Ltbp4	2.23354e-29	0.676563	0.354	0.136	4.80099e-25	0	0	0	0	0	0	0	0	0	0	0	0
Lamp2	2.94411e-29	0.650656	0.72	0.527	6.32837e-25	0	0	0	0	0	0	0	0	0	0	0	0
Atpif1	4.38096e-29	-0.453983	0.869	0.943	9.41688e-25	0	0	0	0	0	0	0	0	0	0	0	0
Pik3r1	9.63402e-29	0.712252	0.639	0.425	2.07083e-24	0	1	0	0	0	0	0	0	0	0	0	0
Nedd8	1.02679e-28	-0.591933	0.605	0.769	2.20709e-24	0	0	0	0	0	0	0	0	0	0	0	0
Bex3	1.28616e-28	-0.636165	0.484	0.691	2.76461e-24	0	0	0	0	0	0	0	0	0	0	0	0
Atp5o.1	1.69069e-28	-0.588516	0.609	0.764	3.63414e-24	0	0	0	0	0	0	0	0	0	0	0	0
Rev3l	8.45157e-28	0.678344	0.576	0.359	1.81667e-23	0	0	0	0	0	0	0	0	0	0	1	1
Ndufab1	2.14363e-27	-0.619287	0.425	0.625	4.60774e-23	0	0	0	0	0	0	0	0	0	0	0	0
Gm47283	2.31267e-27	-0.607025	0.424	0.612	4.97108e-23	0	0	0	0	0	0	0	0	0	0	0	0
Nr2f2	2.51652e-27	0.544251	0.888	0.763	5.40925e-23	0	0	0	0	0	0	0	0	0	0	0	0
Cox7a2	5.52914e-27	-0.576317	0.555	0.739	1.18849e-22	0	0	0	0	0	0	0	0	0	0	0	0
Cox6c	6.81598e-27	-0.473465	0.827	0.921	1.46509e-22	0	0	0	0	0	0	0	0	0	0	0	0
Hmgb2	2.27485e-26	-0.597038	0.593	0.745	4.88979e-22	0	0	0	0	0	0	0	0	0	0	0	0
Igf1r	3.59807e-26	0.631428	0.57	0.368	7.73405e-22	0	0	0	0	0	0	0	0	0	0	0	0
Tgfbi	3.9345e-26	0.580238	0.817	0.692	8.45721e-22	0	0	0	0	0	0	0	0	0	0	0	0
H2afv	9.11177e-26	-0.481616	0.746	0.873	1.95857e-21	0	0	0	0	0	0	0	0	0	0	0	0
Pfdn1	1.66243e-25	-0.608429	0.312	0.54	3.5734e-21	0	0	0	0	0	0	0	0	0	0	0	0
Efnb1	1.71012e-25	0.578898	0.742	0.533	3.67591e-21	0	1	0	0	0	0	0	0	0	0	0	0
Hint1	1.82571e-25	-0.480601	0.767	0.873	3.92437e-21	0	0	0	0	0	0	0	0	0	0	0	0
Plxnc1	1.87601e-25	0.698899	0.384	0.177	4.03247e-21	0	0	0	0	0	0	1	0	0	0	0	0
Selenoh	1.97321e-25	-0.632601	0.338	0.53	4.24142e-21	0	0	0	0	0	0	0	0	0	0	0	0
Fstl1	2.85667e-25	0.537286	0.794	0.616	6.14041e-21	0	0	0	0	0	0	0	0	0	0	0	0
Gpx4	3.72821e-25	-0.537111	0.608	0.761	8.01378e-21	0	0	0	0	0	0	0	0	0	0	0	0
Dbi	3.84693e-25	-0.582329	0.488	0.679	8.26899e-21	0	0	0	0	0	0	0	0	0	0	0	0
Snrpb	4.85342e-25	-0.548701	0.615	0.75	1.04324e-20	0	0	0	0	0	0	0	0	0	0	0	0
Sptbn1	5.03431e-25	0.496678	0.801	0.689	1.08212e-20	0	0	0	0	0	0	0	0	0	0	0	0
Tenm4	6.08026e-25	0.657796	0.693	0.507	1.30695e-20	0	0	0	0	1	0	0	0	0	0	0	0
Slc25a5	7.16558e-25	-0.663456	0.346	0.553	1.54024e-20	0	0	0	0	0	0	0	0	0	0	0	0
Fkbp3	1.03342e-24	-0.575146	0.502	0.679	2.22133e-20	0	0	0	0	0	0	0	0	0	0	0	0
Atp5j2	1.45084e-24	-0.482817	0.739	0.844	3.11858e-20	0	0	0	0	0	0	0	0	0	0	0	0
Txn1	1.51568e-24	-0.565617	0.58	0.746	3.25795e-20	0	0	0	0	0	0	0	0	0	0	0	0
Ost4	1.62912e-24	-0.580499	0.406	0.602	3.5018e-20	0	0	0	0	0	0	0	0	0	0	0	0
Timp3	2.03653e-24	0.685375	0.556	0.338	4.37752e-20	0	0	0	0	0	0	0	0	0	0	0	0
Mylk	2.15867e-24	0.629485	0.3	0.117	4.64007e-20	0	0	0	1	0	0	0	0	0	0	0	0
Ndufb8	4.4327e-24	-0.58399	0.388	0.605	9.5281e-20	0	0	0	0	0	0	0	0	0	0	0	0
Nav1	4.57978e-24	0.659958	0.367	0.174	9.84423e-20	0	0	0	0	1	0	0	0	0	0	0	0
Pebp1	5.20871e-24	-0.432975	0.819	0.88	1.11961e-19	0	0	0	0	0	0	0	0	0	0	0	0
Stmn1	6.24871e-24	-0.50915	0.759	0.848	1.34316e-19	0	0	0	0	0	0	0	0	0	0	0	0
Snrpd1	6.5996e-24	-0.551365	0.569	0.726	1.41858e-19	0	0	0	0	0	0	0	0	0	0	0	0
Kif26b	1.28951e-23	0.757819	0.283	0.108	2.7718e-19	1	1	0	0	0	0	0	0	0	0	0	0
Kmt2e	1.42176e-23	0.576335	0.654	0.483	3.05608e-19	0	0	1	1	0	0	0	0	0	0	0	1
1700020I14Rik	2.12146e-23	0.571482	0.622	0.446	4.56008e-19	0	0	0	0	0	0	0	0	0	0	0	0
Atp5l	2.2439e-23	-0.492056	0.696	0.814	4.82326e-19	0	0	0	0	0	0	0	0	0	0	0	0
Ttc3	3.54592e-23	0.438126	0.898	0.795	7.62196e-19	0	0	0	0	0	0	0	0	0	0	0	0
Dnaja1	3.68102e-23	-0.456948	0.75	0.861	7.91236e-19	0	0	0	0	0	0	0	0	0	0	0	0
Cfl1	4.16661e-23	-0.439214	0.78	0.863	8.95613e-19	0	0	0	0	0	0	0	0	0	0	0	0
S100a10	5.58573e-23	-0.533151	0.639	0.768	1.20065e-18	0	0	0	0	0	0	0	0	0	0	0	0
Erh	6.98981e-23	-0.576779	0.184	0.391	1.50246e-18	0	0	0	0	0	0	0	0	0	0	0	0
Egr1	1.55864e-22	0.779634	0.349	0.162	3.35031e-18	0	0	0	0	0	0	0	0	0	0	0	0
Phf5a	1.76377e-22	-0.580193	0.319	0.518	3.79122e-18	0	0	0	0	0	0	0	0	0	0	0	0
Sh3bgrl3	3.6556e-22	-0.594718	0.261	0.444	7.8577e-18	0	0	0	0	0	0	0	0	0	0	0	0
Arx	4.25767e-22	0.619919	0.558	0.362	9.15187e-18	0	0	0	0	0	0	0	0	0	0	0	0
Tgm2	4.45778e-22	0.582932	0.22	0.075	9.582e-18	0	0	0	1	0	0	0	0	0	0	0	0
Psma2	4.79224e-22	-0.559237	0.437	0.606	1.03009e-17	0	0	0	0	0	0	0	0	0	0	0	0
Pclaf	6.26222e-22	-0.693648	0.17	0.352	1.34606e-17	0	0	0	0	0	0	0	0	0	0	0	0
Frem1	7.68033e-22	0.633839	0.473	0.277	1.65089e-17	0	0	0	0	0	0	0	0	0	0	0	0
Ddx3x	8.85034e-22	0.508	0.706	0.507	1.90238e-17	0	0	0	0	0	0	1	0	0	1	0	0
Hnrnpf	1.006e-21	-0.501442	0.609	0.726	2.1624e-17	0	0	0	0	0	0	0	1	0	0	0	0
Itpr1	1.13233e-21	0.577313	0.601	0.408	2.43395e-17	0	0	0	0	0	0	0	0	0	1	0	0
Tgfbr3	1.40033e-21	0.587809	0.374	0.179	3.01e-17	0	0	0	0	0	0	0	0	0	0	0	0
Uqcrb	1.58243e-21	-0.546637	0.555	0.725	3.40143e-17	0	0	0	0	0	0	0	0	0	0	0	0
Eef1b2	2.00125e-21	-0.33613	0.939	0.974	4.30168e-17	0	0	0	0	0	0	0	0	0	0	0	0
Pcdh18	2.00645e-21	0.588967	0.618	0.428	4.31287e-17	0	0	0	0	0	0	0	0	0	0	0	0
Rbm5	2.22246e-21	0.528599	0.709	0.536	4.77717e-17	0	0	0	0	0	0	0	0	0	0	0	0
Pabpc1	2.52108e-21	0.37688	0.912	0.868	5.41906e-17	0	0	0	0	0	0	0	0	0	0	0	0
Nrep	2.64748e-21	0.482747	0.823	0.692	5.69076e-17	0	0	0	0	0	1	0	0	0	0	0	0
Ndufb9	3.38295e-21	-0.525479	0.515	0.683	7.27165e-17	0	0	0	0	1	0	0	0	0	0	0	0
Cycs	5.90205e-21	-0.569797	0.165	0.349	1.26865e-16	0	0	0	0	0	0	0	0	0	0	0	0
Son	5.93514e-21	0.389941	0.923	0.856	1.27576e-16	0	0	0	0	1	0	0	0	0	0	0	0
Uqcrh	6.08359e-21	-0.427373	0.782	0.873	1.30767e-16	0	0	0	0	0	0	0	0	0	0	0	0
Smdt1	6.25619e-21	-0.574209	0.403	0.581	1.34477e-16	0	0	0	0	0	0	0	0	0	0	0	0
D8Ertd738e	7.0837e-21	-0.53739	0.43	0.608	1.52264e-16	0	0	0	0	0	0	0	0	0	0	0	0
Kcnq1ot1	7.80946e-21	0.551952	0.803	0.676	1.67864e-16	0	0	0	0	0	0	0	0	0	0	0	0
Tshz1	8.54123e-21	0.618233	0.484	0.288	1.83594e-16	0	0	0	0	0	0	0	0	0	0	0	0
Ckb	9.00751e-21	-0.629075	0.155	0.326	1.93616e-16	0	0	0	0	0	0	0	0	0	0	0	0
Fosb	1.12143e-20	0.66417	0.181	0.051	2.41052e-16	0	0	0	0	0	0	0	1	0	0	0	0
Psmb4	1.25797e-20	-0.513975	0.517	0.688	2.70401e-16	0	0	0	0	0	0	0	0	0	0	0	0
Nfia	1.5505e-20	0.501821	0.81	0.686	3.3328e-16	0	0	0	0	0	0	0	1	1	0	1	1
Manf	1.99299e-20	-0.602852	0.351	0.535	4.28394e-16	0	0	0	0	0	0	0	0	0	0	0	0
Ltbp1	2.07491e-20	0.565807	0.621	0.421	4.46002e-16	0	0	0	0	0	0	0	0	0	0	0	0
Psmb3	2.11172e-20	-0.534485	0.441	0.598	4.53915e-16	0	0	0	0	0	0	0	0	0	0	0	0
U2af1	2.18379e-20	-0.530367	0.459	0.638	4.69406e-16	0	0	0	0	0	0	0	0	0	0	0	0
Glg1	2.28912e-20	0.528445	0.579	0.383	4.92047e-16	0	0	0	0	0	0	0	0	0	0	0	0
Calm1	2.42169e-20	-0.455191	0.689	0.8	5.20542e-16	0	0	0	0	0	0	1	0	0	0	0	0
Vdac2	3.59145e-20	-0.540916	0.41	0.578	7.71982e-16	0	0	0	0	0	0	0	0	0	0	0	0
Gfra2	4.38658e-20	0.469419	0.159	0.037	9.42896e-16	0	0	0	0	0	0	0	0	0	0	0	0
Twsg1	5.65756e-20	0.561653	0.424	0.234	1.21609e-15	0	0	0	0	0	0	0	0	0	0	0	0
Plxna4	6.64744e-20	0.518962	0.234	0.081	1.42887e-15	0	0	0	0	0	0	1	0	0	0	0	0
Cdk4	7.43758e-20	-0.469465	0.598	0.746	1.59871e-15	0	0	0	0	0	0	0	0	0	0	0	0
Ptpro	9.44499e-20	0.411849	0.113	0.016	2.0302e-15	0	1	0	0	0	0	0	0	0	1	0	0
Maf	9.59729e-20	0.626448	0.587	0.408	2.06294e-15	0	0	0	0	0	0	0	0	0	0	0	0
Igfbp4	9.93521e-20	0.44466	0.863	0.779	2.13557e-15	0	0	0	0	0	0	0	0	0	0	0	0
Gucy1a1	1.64479e-19	0.597599	0.679	0.541	3.53547e-15	0	0	0	0	0	0	0	0	0	0	0	0
Fabp5	1.78512e-19	-0.606586	0.336	0.493	3.83711e-15	0	0	0	0	0	0	0	0	0	0	0	0
Taok1	1.83189e-19	0.51511	0.534	0.341	3.93764e-15	0	1	0	0	0	0	2	0	0	0	0	0
Sub1	1.8595e-19	-0.405591	0.763	0.831	3.997e-15	0	0	0	0	0	0	0	0	0	0	0	0
Atp5g2	2.33829e-19	-0.393988	0.794	0.848	5.02616e-15	0	0	0	0	0	0	0	0	0	0	0	0
Eef1d	2.42758e-19	-0.461087	0.623	0.749	5.21809e-15	0	0	0	0	0	0	0	0	0	0	0	0
Lbh	2.80058e-19	0.430236	0.904	0.831	6.01984e-15	0	0	0	0	0	0	0	1	0	0	0	0
Flrt2	2.973e-19	0.651169	0.477	0.309	6.39045e-15	0	0	0	0	0	0	0	0	0	0	0	0
Sumo1	3.07297e-19	-0.495938	0.492	0.632	6.60535e-15	0	0	0	0	0	0	0	0	0	0	0	0
Dnmt3a	3.13532e-19	0.465363	0.724	0.536	6.73937e-15	0	0	0	0	0	0	0	0	0	0	0	0
Islr	5.44428e-19	0.537586	0.551	0.351	1.17025e-14	0	0	0	0	0	0	0	0	0	0	0	0
Uqcr10	5.68471e-19	-0.490851	0.523	0.691	1.22193e-14	0	0	0	0	0	0	0	0	0	0	0	0
Mdk	6.22755e-19	-0.314772	0.987	0.992	1.33861e-14	0	0	0	0	0	0	0	0	0	0	0	0
Lor	7.17097e-19	-0.671821	0.119	0.277	1.5414e-14	0	0	0	0	0	0	0	0	0	0	0	0
Wt1	9.7618e-19	0.419653	0.862	0.74	2.0983e-14	0	0	0	0	0	0	0	0	0	0	0	0
Psap	9.77534e-19	0.456971	0.746	0.569	2.10121e-14	0	0	0	0	0	0	0	1	0	0	0	0
Cdkn1c	1.16272e-18	-0.461026	0.731	0.831	2.49926e-14	0	0	0	0	0	0	0	0	0	0	1	0
Pnisr	1.19811e-18	0.441367	0.732	0.56	2.57533e-14	0	0	0	1	0	0	0	0	0	1	0	0
Pxdn	1.24895e-18	0.472479	0.647	0.457	2.68462e-14	0	0	0	0	0	0	0	1	0	0	0	0
Prrc1	1.78542e-18	0.519614	0.343	0.167	3.83776e-14	0	0	0	0	0	0	0	0	0	0	0	0
Ddx17	1.8234e-18	0.432927	0.817	0.699	3.91939e-14	0	0	0	0	0	0	0	0	0	0	0	0
Eif4a2	1.90837e-18	0.459531	0.731	0.563	4.10204e-14	0	0	0	0	0	0	0	0	1	0	0	0
Tbx2	1.94861e-18	0.564346	0.551	0.365	4.18853e-14	0	0	0	0	0	0	0	0	0	0	0	0
Hmgb1	2.24402e-18	-0.372755	0.907	0.938	4.82353e-14	0	0	0	0	0	0	0	0	0	0	0	0
Flnc	2.35922e-18	0.498558	0.428	0.234	5.07114e-14	0	0	0	0	0	0	1	0	0	0	0	0
Palld	2.63447e-18	0.498413	0.724	0.598	5.6628e-14	0	0	0	0	0	0	0	0	0	0	0	0
Lrp1	2.73706e-18	0.475183	0.699	0.543	5.88332e-14	0	0	0	0	0	0	0	0	0	0	0	0
Hsp90aa1	2.86662e-18	-0.423956	0.728	0.838	6.16181e-14	0	0	0	0	0	0	0	0	0	0	0	0
Minos1	2.94674e-18	-0.528142	0.427	0.582	6.33402e-14	0	0	0	0	0	0	0	0	0	0	0	0
Ubl5	3.33196e-18	-0.509802	0.455	0.621	7.16205e-14	0	0	0	0	0	0	0	0	0	0	0	0
Col5a1	3.37035e-18	0.556906	0.558	0.383	7.24457e-14	0	0	0	0	0	0	0	0	0	1	0	0
Rgs2	3.6021e-18	0.672963	0.311	0.153	7.74271e-14	0	0	0	0	0	0	0	0	0	0	0	0
Fgfr2	4.52651e-18	0.483085	0.216	0.076	9.72974e-14	0	0	0	0	0	0	0	0	0	0	0	0
Sulf2	5.01633e-18	0.528511	0.494	0.308	1.07826e-13	0	0	0	0	0	0	0	0	0	0	0	0
Cox7b	5.18207e-18	-0.477065	0.554	0.702	1.11389e-13	0	0	0	0	0	0	0	0	0	0	0	0
Hspe1	8.2707e-18	-0.41364	0.743	0.849	1.77779e-13	0	0	0	0	0	0	0	0	0	0	0	0
Snrpd2	9.30761e-18	-0.423473	0.642	0.766	2.00067e-13	0	0	0	0	0	0	0	0	0	0	0	0
Sec61g	1.12767e-17	-0.400479	0.742	0.853	2.42393e-13	0	0	0	0	0	0	0	0	0	0	0	0
Cbx6	1.20711e-17	0.505935	0.343	0.17	2.59468e-13	0	0	0	0	0	0	0	0	1	0	0	0
Unc5c	1.43549e-17	0.556785	0.651	0.496	3.08558e-13	0	0	0	0	0	0	0	0	0	0	0	0
Tma7	1.74834e-17	-0.429995	0.668	0.782	3.75806e-13	0	0	0	0	0	0	0	0	0	0	0	0
Sorbs2	1.789e-17	0.462558	0.155	0.041	3.84545e-13	0	1	0	1	0	0	0	0	0	0	0	0
Tnrc6b	1.89122e-17	0.488992	0.6	0.427	4.06518e-13	0	1	1	0	1	0	2	1	0	0	0	1
Eif3i	2.04258e-17	-0.493067	0.357	0.539	4.39053e-13	0	0	0	0	0	0	0	0	0	0	0	0
Pgls	2.22642e-17	-0.491845	0.418	0.592	4.78569e-13	0	0	0	0	0	0	0	0	0	0	0	0
Col6a1	2.31253e-17	0.620563	0.47	0.32	4.97078e-13	0	0	0	0	0	0	0	0	0	0	0	0
Tcf4	2.46253e-17	0.504259	0.717	0.597	5.29321e-13	0	1	0	0	0	0	0	0	0	0	0	1
Sem1	2.48292e-17	-0.407469	0.755	0.864	5.33703e-13	0	0	0	0	0	0	0	0	0	0	0	0
Atp5b	2.49134e-17	-0.374595	0.826	0.9	5.35514e-13	0	0	0	0	0	0	0	0	0	0	0	0
Sf3b5	2.5195e-17	-0.514305	0.381	0.56	5.41566e-13	0	0	0	0	0	0	0	0	0	0	0	0
Zfp292	2.61333e-17	0.50868	0.519	0.334	5.61736e-13	0	0	0	0	0	0	0	0	0	0	0	0
Emp1	2.76491e-17	0.531318	0.452	0.268	5.94317e-13	0	0	0	0	0	0	0	0	0	0	0	0
Cox7c	3.00602e-17	-0.335977	0.897	0.944	6.46143e-13	0	0	0	0	0	0	0	0	0	0	0	0
Atp5g3	3.34995e-17	-0.445817	0.64	0.757	7.20072e-13	0	0	0	0	0	0	0	0	0	0	0	0
Myl12a	3.64048e-17	-0.491651	0.397	0.54	7.82521e-13	0	0	0	0	0	0	0	0	0	0	0	0
Hmgn1	5.48181e-17	-0.374067	0.855	0.917	1.17831e-12	0	0	0	0	0	0	0	0	0	0	0	0
Ssr2	5.73044e-17	-0.448855	0.488	0.657	1.23176e-12	0	0	0	0	0	0	0	0	0	0	0	0
Rnaseh2c	6.54711e-17	-0.510553	0.236	0.411	1.4073e-12	0	0	0	0	0	0	0	0	0	0	0	0
Igdcc4	7.40673e-17	0.515108	0.435	0.258	1.59208e-12	0	0	0	0	0	0	0	0	0	0	0	0
Slit2	9.06349e-17	0.586007	0.576	0.469	1.9482e-12	0	0	0	0	0	0	0	0	0	0	0	0
Snu13	1.04398e-16	-0.443747	0.51	0.674	2.24403e-12	0	0	0	0	0	0	0	0	0	0	0	0
Col1a1	1.2307e-16	0.744709	0.718	0.603	2.64539e-12	0	0	0	0	0	0	0	0	0	0	0	0
Mdh2	1.29084e-16	-0.44998	0.481	0.637	2.77465e-12	0	0	0	0	0	0	0	0	0	0	0	0
Atp5e	1.30302e-16	-0.384204	0.76	0.854	2.80083e-12	0	0	0	0	0	0	0	0	0	0	0	0
Rgs5	1.31536e-16	-0.554365	0.1	0.251	2.82737e-12	0	0	0	0	0	0	0	0	0	0	0	0
Eif4b	1.73131e-16	0.423076	0.704	0.53	3.72145e-12	0	0	0	0	0	0	0	0	0	0	0	0
Eif4a1	1.76051e-16	-0.372552	0.813	0.9	3.78422e-12	0	0	0	0	0	0	0	0	0	0	0	0
Gpx1	2.1482e-16	-0.512435	0.285	0.456	4.61755e-12	0	0	0	0	0	0	0	0	0	0	0	0
Adamts19	2.64959e-16	0.385815	0.12	0.026	5.6953e-12	0	0	0	0	0	0	0	0	0	0	0	0
Anxa2	2.73602e-16	-0.464233	0.591	0.719	5.88108e-12	0	0	0	0	0	0	0	0	0	0	0	0
Cnn2	2.82049e-16	-0.588898	0.223	0.382	6.06264e-12	0	0	0	0	0	0	0	0	0	0	0	0
Col6a2	3.02474e-16	0.615268	0.399	0.238	6.50167e-12	0	0	0	0	0	0	0	0	0	0	0	0
Gabarap	3.26757e-16	-0.444769	0.621	0.749	7.02363e-12	0	0	0	0	0	0	0	0	0	0	0	0
Ywhaq	3.27594e-16	-0.436738	0.572	0.723	7.04163e-12	0	0	1	0	0	0	0	0	0	0	0	0
Tagln	3.35196e-16	-0.520793	0.045	0.152	7.20503e-12	0	0	0	0	0	0	0	0	0	0	0	0
Selenok	3.40666e-16	-0.472997	0.4	0.561	7.32262e-12	0	0	0	0	0	0	0	0	0	0	0	0
Pgk1	3.59315e-16	-0.491641	0.411	0.557	7.72348e-12	0	0	0	0	0	0	0	0	0	0	0	0
Mmp14	3.79125e-16	0.482929	0.635	0.462	8.1493e-12	0	0	0	0	0	0	0	0	0	0	0	0
Prrc2c	4.57212e-16	0.381106	0.833	0.693	9.82778e-12	0	0	0	0	0	0	0	0	0	0	0	0
Matn2	5.26871e-16	0.486694	0.25	0.111	1.13251e-11	0	0	0	0	0	0	0	0	0	0	0	0
Dnajb11	5.56646e-16	-0.474909	0.095	0.232	1.19651e-11	0	0	0	0	0	0	0	0	0	0	0	0
Dad1	6.64927e-16	-0.411002	0.695	0.78	1.42926e-11	0	0	0	0	0	0	0	0	0	0	0	0
Arhgap20	7.08817e-16	0.568705	0.264	0.124	1.5236e-11	0	0	0	0	0	0	0	0	0	0	0	0
Col3a1	8.59534e-16	0.5628	0.89	0.81	1.84757e-11	0	0	0	0	0	0	0	0	0	0	0	0
Rbm3	9.81973e-16	-0.42761	0.575	0.721	2.11075e-11	0	0	0	0	0	0	0	0	0	0	0	0
Ndufa11	1.13813e-15	-0.473024	0.47	0.606	2.44642e-11	0	0	0	0	0	0	0	0	0	0	0	0
Psmb5	1.42249e-15	-0.461771	0.456	0.609	3.05765e-11	0	0	0	0	0	0	0	0	0	0	0	0
Rnf7	1.51195e-15	-0.445991	0.445	0.578	3.24994e-11	0	0	0	0	0	0	0	0	0	0	0	0
Akap13	1.66429e-15	0.481761	0.526	0.361	3.5774e-11	1	0	0	0	0	0	0	0	0	0	0	0
Tubb4b	1.75138e-15	-0.518756	0.205	0.358	3.76459e-11	0	0	0	0	0	0	0	0	0	0	0	0
Mmp2	1.79235e-15	0.467148	0.682	0.556	3.85266e-11	0	0	0	0	0	0	0	0	0	0	0	0
Ptn	1.80846e-15	-0.556066	0.736	0.806	3.88728e-11	0	0	0	0	0	0	0	0	0	0	0	0
Adamts2	1.82105e-15	0.418769	0.19	0.067	3.91436e-11	0	0	0	0	0	0	0	0	0	0	0	0
Foxn3	2.23596e-15	0.492715	0.457	0.292	4.80619e-11	0	0	0	0	0	0	0	0	0	0	0	2
Dut	2.30349e-15	-0.494609	0.273	0.427	4.95136e-11	0	0	0	0	0	0	0	0	0	0	0	0
Atp2b4	2.37099e-15	0.476916	0.349	0.183	5.09643e-11	0	0	0	0	0	0	0	0	0	0	0	0
Lpp	2.42636e-15	0.484751	0.495	0.322	5.21546e-11	0	0	0	0	1	0	1	0	0	0	1	0
Park7	2.47295e-15	-0.412348	0.556	0.698	5.31561e-11	0	0	0	0	0	0	0	0	0	0	0	0
Setd5	2.61771e-15	0.478032	0.529	0.371	5.62677e-11	0	0	0	0	0	0	0	0	0	0	1	0
Slc25a4	2.73767e-15	-0.35476	0.794	0.857	5.88463e-11	0	0	0	0	0	0	0	0	0	0	0	0
Ddah1	3.02743e-15	-0.516201	0.142	0.289	6.50746e-11	0	0	0	0	0	0	0	0	0	0	0	0
Insr	3.95195e-15	0.459938	0.262	0.123	8.49471e-11	0	0	0	0	0	0	0	0	0	0	0	0
Tagln2	3.96505e-15	-0.457302	0.086	0.222	8.52288e-11	0	0	0	0	0	0	0	0	0	0	0	0
Peg3	4.45366e-15	0.29007	0.972	0.968	9.57313e-11	0	0	0	0	0	0	0	0	0	0	0	0
Gnas	5.14548e-15	-0.263997	0.983	0.987	1.10602e-10	0	0	0	0	0	0	0	0	0	0	0	0
Mrpl20	5.87935e-15	-0.501579	0.286	0.437	1.26377e-10	0	0	0	0	0	0	0	0	0	0	0	0
Uqcr11	6.0366e-15	-0.413183	0.577	0.72	1.29757e-10	0	0	0	0	0	0	0	0	0	0	0	0
Tshz2	6.28554e-15	0.366234	0.898	0.838	1.35108e-10	0	0	0	0	0	0	0	0	0	0	0	0
Tpm2	6.76571e-15	-0.532011	0.113	0.251	1.45429e-10	0	0	0	0	0	0	0	0	1	0	0	0
Chchd10	7.34942e-15	-0.540051	0.135	0.277	1.57976e-10	0	0	0	0	0	0	0	0	0	0	0	0
Polr1d	7.45816e-15	-0.434931	0.438	0.597	1.60313e-10	0	0	0	0	0	0	0	0	0	0	0	0
Pomp	7.97463e-15	-0.434641	0.501	0.609	1.71415e-10	0	0	0	0	0	0	0	0	0	0	0	0
Mtch1	7.98728e-15	-0.428023	0.466	0.625	1.71687e-10	0	0	0	0	0	0	0	0	0	0	0	0
Sh3pxd2a	8.40789e-15	0.480244	0.4	0.234	1.80728e-10	1	0	0	0	0	0	0	0	0	1	1	0
Kmt2a	8.49413e-15	0.489527	0.522	0.359	1.82581e-10	0	1	0	0	0	0	0	0	0	0	0	0
Ndufa7	1.0046e-14	-0.396357	0.674	0.772	2.15939e-10	0	0	0	0	0	0	0	0	0	0	0	0
Dnm3os	1.0496e-14	0.524296	0.501	0.339	2.25611e-10	0	0	0	0	0	0	0	0	0	0	0	0
Luc7l2	1.05664e-14	0.40692	0.746	0.63	2.27126e-10	0	0	0	0	0	0	0	0	0	0	0	0
Tbcb	1.06789e-14	-0.472113	0.289	0.447	2.29544e-10	0	0	0	0	0	0	0	0	0	0	0	0
Greb1l	1.10635e-14	0.447029	0.187	0.073	2.3781e-10	0	0	0	0	0	0	0	0	0	1	0	0
Celf2	1.27627e-14	0.423542	0.174	0.061	2.74335e-10	0	0	1	0	0	0	0	0	0	0	0	0
Pdzd2	1.4154e-14	0.484261	0.268	0.125	3.04241e-10	0	0	0	0	1	0	0	0	0	1	0	0
Myo9a	1.47252e-14	0.487827	0.37	0.211	3.16518e-10	0	1	0	0	0	0	0	0	0	0	0	0
Man2a1	1.52664e-14	0.495297	0.358	0.205	3.28151e-10	0	0	0	0	0	0	0	0	0	1	2	0
Heg1	1.6135e-14	0.459461	0.3	0.15	3.46821e-10	1	0	0	0	0	0	0	1	0	0	0	0
Mga	1.76122e-14	0.44446	0.497	0.324	3.78574e-10	0	0	0	0	0	0	0	0	0	0	0	0
Tomm22	1.79491e-14	-0.422222	0.349	0.458	3.85815e-10	0	0	0	0	0	0	0	0	0	0	0	0
Nrxn3	1.91851e-14	0.429937	0.151	0.047	4.12384e-10	0	0	0	0	0	0	0	0	0	0	0	0
Dppa5a	2.01532e-14	-0.385999	0.06	0.179	4.33194e-10	0	0	0	0	0	0	0	0	0	0	0	0
Ctdsp2	2.2014e-14	0.451134	0.637	0.497	4.7319e-10	0	0	0	0	0	0	0	0	0	0	0	0
Uqcrq	2.26116e-14	-0.455169	0.413	0.566	4.86037e-10	0	0	0	0	0	0	0	0	0	0	0	0
Lsm5	2.61304e-14	-0.465791	0.204	0.367	5.61672e-10	0	0	0	0	0	0	0	0	0	0	0	0
Pgam1	2.71985e-14	-0.42466	0.58	0.707	5.84632e-10	0	0	0	0	0	0	0	0	0	1	0	0
Etfb	3.05135e-14	-0.454688	0.372	0.531	6.55888e-10	0	0	0	0	0	0	0	0	0	0	0	0
4932438A13Rik	3.4251e-14	0.473377	0.332	0.181	7.36226e-10	0	0	0	0	0	0	0	0	0	1	0	0
Basp1	3.44851e-14	-0.471774	0.456	0.581	7.41258e-10	0	0	0	0	0	0	0	0	0	0	0	0
Tnrc6a	3.4733e-14	0.431857	0.619	0.471	7.46587e-10	0	1	0	0	0	0	0	1	0	0	0	0
Ogt	3.48848e-14	0.428106	0.622	0.461	7.49849e-10	0	0	0	0	0	0	0	0	0	0	0	0
Pum1	3.6046e-14	0.435356	0.53	0.405	7.74808e-10	0	0	0	0	0	0	0	0	0	0	0	0
Tia1	3.66309e-14	0.397741	0.657	0.538	7.87381e-10	0	0	0	0	0	0	0	0	1	0	0	0
Exosc5	3.85776e-14	-0.43211	0.084	0.198	8.29225e-10	0	0	0	0	0	0	0	0	0	0	0	0
Dctn3	4.02767e-14	-0.470688	0.159	0.306	8.65748e-10	0	0	0	0	0	0	0	0	0	0	0	0
Ptk7	4.38007e-14	0.476317	0.527	0.372	9.41495e-10	0	0	0	0	0	0	0	0	0	0	0	0
Eif2s1	4.95627e-14	-0.461246	0.204	0.355	1.06535e-09	0	0	0	0	0	0	0	0	0	0	0	0
Eva1b	4.99277e-14	-0.411708	0.547	0.68	1.0732e-09	0	0	0	0	0	0	0	0	0	0	0	0
Ednra	5.21651e-14	0.495024	0.471	0.323	1.12129e-09	0	0	0	0	0	0	0	0	0	0	0	0
Fis1	5.67668e-14	-0.437764	0.462	0.605	1.2202e-09	0	0	0	0	0	0	0	0	0	0	0	0
Pfdn5	5.9364e-14	-0.358918	0.763	0.826	1.27603e-09	0	0	0	0	0	0	0	0	0	0	0	0
Pfn1	5.97301e-14	-0.377573	0.665	0.757	1.2839e-09	0	0	0	0	0	0	0	0	0	0	0	0
Nisch	6.828e-14	0.392426	0.83	0.743	1.46768e-09	0	0	0	0	0	0	0	0	0	0	0	0
Itih5	7.09238e-14	0.320246	0.1	0.021	1.52451e-09	0	0	0	0	0	0	0	0	0	0	0	0
[truncated: 673 more rows]

## Sheet: Supplementary Data 18
geneName	p_val	avg_log2FC	pct.1	pct.2	p_val_adj	mir17.Conserved.8mer.sites	mir17.Conserved.7mer.m8.sites	mir17.Conserved.7mer.A1.sites	mir18.Conserved.8mer.sites	mir18.Conserved.7mer.m8.sites	mir18.Conserved.7mer.A1.sites	mir19.Conserved.8mer.sites	mir19.Conserved.7mer.m8.sites	mir19.Conserved.7mer.A1.sites	mir92.Conserved.8mer.sites	mir92.Conserved.7mer.m8.sites	mir92.Conserved.7mer.A1.sites
[truncated: 1,053 more rows]

[truncated: 4 more sheets: Supplementary Data 19, Supplementary Data 20, Supplementary Data 21, Supplementary Data 22]
