# Supplementary material for: Complete male-to-female sex reversal in XY mice lacking the miR-17~92 cluster
Source: Nat Commun. 2024 May 7;15:3809. doi: 10.1038/s41467-024-47658-x (PMC11076593; doi:10.1038/s41467-024-47658-x)
Supplement: Supplementary file 7 — Source Data [file 41467_2024_47658_MOESM7_ESM.xlsx]

## Sheet: Figure_2b
Condition	ID	Tail somites	Area 1	Area 2	Mean value	Length
XY control	82-4	18-19	0.077	0.073	0.075	0.763
XY control	82-4	18-19	0.082	0.079	0.0805	0.839
XY control	82-4	18-19	0.071	0.07	0.0705	0.777
XY control	82-4	18-19	0.068	0.071	0.0695	0.788
XY control	82-4	18-19	0.064	0.063	0.0635	0.654
XY control	91-6	18-19	0.066	0.061	0.0635	0.8
XY control	91-6	18-19	0.058	0.056	0.057	0.682
XY control	91-6	18-19	0.053	0.054	0.0535	0.767
XY control	95-3	18-19	0.045	0.047	0.046	0.714
XY control	95-3	18-19	0.052	0.05	0.051	0.693
XX control	91-5	18-19	0.074	0.075	0.0745	0.817
XX control	91-5	18-19	0.069	0.068	0.0685	0.848
XX control	91-5	18-19	0.064	0.068	0.066	0.735
XX control	95-2	18-19	0.048	0.045	0.0465	0.791
XX control	95-2	18-19	0.064	0.061	0.0625	0.777
XX control	95-2	18-19	0.063	0.059	0.061	0.8
XX control	95-2	18-19	0.055	0.057	0.056	0.702
XX control	95-2	18-19	0.064	0.065	0.0645	0.845
XX control	95-2	18-19	0.061	0.063	0.062	0.836
XY 17~92 KO	97-2	18-19	0.053	0.053	0.053	0.783
XY 17~92 KO	97-2	18-19	0.052	0.057	0.0545	0.804
XY 17~92 KO	97-2	18-19	0.051	0.051	0.051	0.83
XY 17~92 KO	98-1	18-19	0.058	0.057	0.0575	0.787
XY 17~92 KO	98-1	18-19	0.044	0.046	0.045	0.814
XY 17~92 KO	98-1	18-19	0.044	0.043	0.0435	0.803
XY 17~92 KO	101-1	18-19	0.035	0.033	0.034	0.599
XY 17~92 KO	101-1	18-19	0.053	0.054	0.0535	0.821
XY 17~92 KO	101-1	18-19	0.036	0.039	0.0375	0.674
XY 17~92 KO	101-1	18-19	0.039	0.037	0.038	0.68
XX 17~92 KO	51-4	18-19	0.05	0.049	0.0495	0.712
XX 17~92 KO	51-4	18-19	0.045	0.041	0.043	0.68
XX 17~92 KO	51-4	18-19	0.048	0.05	0.049	0.682
XX 17~92 KO	90-5	18-19	0.045	0.046	0.0455	0.84
XX 17~92 KO	90-5	18-19	0.046	0.045	0.0455	0.807
XX 17~92 KO	90-5	18-19	0.045	0.043	0.044	0.728
XX 17~92 KO	90-5	18-19	0.042	0.043	0.0425	0.78
XX 17~92 KO	90-5	18-19	0.043	0.045	0.044	0.83
XX 17~92 KO	93-2	18-19	0.039	0.036	0.0375	0.823
XX 17~92 KO	93-2	18-19	0.049	0.048	0.0485	0.816
XX 17~92 KO	93-2	18-19	0.045	0.041	0.043	0.744
XX 17~92 KO	93-2	18-19	0.049	0.047	0.048	0.811
XX 17~92 KO	93-2	18-19	0.039	0.042	0.0405	0.827
XX 17~92 KO	93-2	18-19	0.039	0.038	0.0385	0.855
XX 17~92 KO	95-4	18-19	0.051	0.049	0.05	0.834
XX 17~92 KO	95-5	18-19	0.049	0.05	0.0495	0.831

## Sheet: Figure_2c
Condition	ID	Tail somites	WT1+	Wt1+Ki67+	Percentage
XY control	88-3	14-16	24	7	0.291667
XY control	88-3	14-16	27	9	0.333333
XY control	88-3	14-16	28	5	0.178571
XY control	88-3	14-16	43	13	0.302326
XY control	88-3	14-16	17	5	0.294118
XY control	88-3	14-16	42	15	0.357143
XY control	88-3	14-16	32	14	0.4375
XY control	88-3	14-16	37	8	0.216216
XY control	98-5	14-16	40	15	0.375
XY control	98-5	14-16	38	16	0.421053
XY control	98-5	14-16	23	11	0.478261
XY control	98-5	14-16	27	14	0.518519
XY control	98-5	14-16	44	19	0.431818
XY control	98-5	14-16	21	10	0.47619
XY control	98-5	14-16	26	12	0.461538
XY control	98-5	14-16	20	10	0.5
XY control	98-5	14-16	24	18	0.75
XY control	100-1	14-16	23	9	0.391304
XY control	100-1	14-16	27	12	0.444444
XY control	100-1	14-16	29	11	0.37931
XY control	100-1	14-16	27	11	0.407407
XY control	100-1	14-16	24	12	0.5
XY control	100-1	14-16	22	9	0.409091
XY control	100-1	14-16	23	9	0.391304
XY control	100-1	14-16	22	12	0.545455
XY control	100-1	14-16	10	5	0.5
XY 17~92 KO	100-3	14-16	32	9	0.28125
XY 17~92 KO	100-3	14-16	37	12	0.324324
XY 17~92 KO	100-3	14-16	32	7	0.21875
XY 17~92 KO	100-3	14-16	25	9	0.36
XY 17~92 KO	105-1	14-16	23	3	0.130435
XY 17~92 KO	105-1	14-16	22	9	0.409091
XY 17~92 KO	105-1	14-16	23	9	0.391304
XY 17~92 KO	105-1	14-16	21	4	0.190476
XY 17~92 KO	105-1	14-16	33	3	0.0909091
XY 17~92 KO	105-1	14-16	17	5	0.294118
XY 17~92 KO	105-1	14-16	26	9	0.346154
XY 17~92 KO	105-1	14-16	23	7	0.304348
XY 17~92 KO	105-6	14-16	18	8	0.444444
XY 17~92 KO	105-6	14-16	30	9	0.3
XY 17~92 KO	105-6	14-16	22	2	0.0909091
XY 17~92 KO	105-6	14-16	20	5	0.25
XY 17~92 KO	105-6	14-16	29	9	0.310345
XY 17~92 KO	105-6	14-16	20	5	0.25
XY 17~92 KO	105-6	14-16	22	4	0.181818
XX control	90-2	14-16	29	10	0.344828
XX control	90-2	14-16	29	6	0.206897
XX control	90-2	14-16	30	13	0.433333
XX control	90-2	14-16	27	9	0.333333
XX control	90-2	14-16	23	5	0.217391
XX control	92-1	14-16	22	9	0.409091
XX control	92-1	14-16	22	11	0.5
XX control	92-1	14-16	32	10	0.3125
XX control	92-1	14-16	27	16	0.592593
XX control	92-1	14-16	32	14	0.4375
XX control	99-1	14-16	23	10	0.434783
XX control	99-1	14-16	19	9	0.473684
XX 17~92 KO	90-1	14-16	25	9	0.36
XX 17~92 KO	90-1	14-16	28	6	0.214286
XX 17~92 KO	90-1	14-16	24	5	0.208333
XX 17~92 KO	90-1	14-16	28	8	0.285714
XX 17~92 KO	90-1	14-16	10	4	0.4
XX 17~92 KO	90-1	14-16	20	10	0.5
XX 17~92 KO	90-1	14-16	32	10	0.3125
XX 17~92 KO	92-2	14-16	17	4	0.235294
XX 17~92 KO	92-2	14-16	25	6	0.24
XX 17~92 KO	92-2	14-16	30	4	0.133333
XX 17~92 KO	97-7	14-16	28	8	0.285714
XX 17~92 KO	97-7	14-16	27	7	0.259259
XX 17~92 KO	97-7	14-16	32	7	0.21875
XX 17~92 KO	97-7	14-16	26	12	0.461538
XX 17~92 KO	97-7	14-16	18	4	0.222222
XX 17~92 KO	97-7	14-16	21	5	0.238095
XX 17~92 KO	97-7	14-16	20	2	0.1
XX 17~92 KO	97-7	14-16	27	9	0.333333
XY control	82-4	18-19	46	9	0.195652
XY control	82-4	18-19	81	15	0.185185
XY control	82-4	18-19	88	18	0.204545
XY control	82-4	18-19	62	10	0.16129
XY control	82-4	18-19	67	11	0.164179
XY control	82-4	18-19	63	15	0.238095
XY control	91-3	18-19	84	19	0.22619
XY control	91-3	18-19	80	16	0.2
XY control	91-3	18-19	78	19	0.24359
XY control	91-3	18-19	72	14	0.194444
XY control	91-3	18-19	70	14	0.2
XY control	91-3	18-19	76	14	0.184211
XY control	91-6	18-19	86	15	0.174419
XY control	91-6	18-19	84	16	0.190476
XY control	91-6	18-19	76	13	0.171053
XY control	91-6	18-19	89	13	0.146067
XY control	91-6	18-19	80	15	0.1875
XY control	91-6	18-19	79	16	0.202532
XY control	91-6	18-19	87	18	0.206897
XY control	91-6	18-19	82	15	0.182927
XY control	95-3	18-19	86	18	0.209302
XY control	95-3	18-19	83	19	0.228916
XY control	95-3	18-19	84	18	0.214286
XY control	95-3	18-19	81	12	0.148148
XY 17~92 KO	97-2	18-19	69	19	0.275362
XY 17~92 KO	97-2	18-19	47	12	0.255319
XY 17~92 KO	97-2	18-19	36	7	0.194444
XY 17~92 KO	97-2	18-19	60	18	0.3
XY 17~92 KO	97-2	18-19	81	19	0.234568
XY 17~92 KO	97-2	18-19	56	14	0.25
XY 17~92 KO	98-1	18-19	60	18	0.3
XY 17~92 KO	98-1	18-19	60	16	0.266667
XY 17~92 KO	98-1	18-19	52	9	0.173077
XY 17~92 KO	98-1	18-19	68	11	0.161765
XY 17~92 KO	98-1	18-19	51	6	0.117647
XY 17~92 KO	98-1	18-19	77	20	0.25974
XY 17~92 KO	98-1	18-19	59	12	0.20339
XY 17~92 KO	98-1	18-19	68	15	0.220588
XY 17~92 KO	101-1	18-19	67	18	0.268657
XY 17~92 KO	101-1	18-19	86	20	0.232558
XY 17~92 KO	101-1	18-19	94	25	0.265957
XY 17~92 KO	101-1	18-19	74	12	0.162162
XY 17~92 KO	101-1	18-19	71	13	0.183099
XY 17~92 KO	101-1	18-19	58	8	0.137931
XY 17~92 KO	101-1	18-19	75	17	0.226667
XY 17~92 KO	101-1	18-19	73	17	0.232877
XY 17~92 KO	101-1	18-19	81	19	0.234568
XY 17~92 KO	101-1	18-19	77	14	0.181818
XX control	91-5	18-19	66	9	0.136364
XX control	91-5	18-19	84	14	0.166667
XX control	91-5	18-19	75	10	0.133333
XX control	91-5	18-19	77	24	0.311688
XX control	91-5	18-19	90	20	0.222222
XX control	91-5	18-19	84	14	0.166667
XX control	91-5	18-19	88	22	0.25
XX control	91-5	18-19	83	15	0.180723
XX control	91-5	18-19	73	16	0.219178
XX control	91-5	18-19	72	17	0.236111
XX control	91-5	18-19	96	16	0.166667
XX control	95-2	18-19	71	17	0.239437
XX control	95-2	18-19	79	13	0.164557
XX control	95-2	18-19	86	25	0.290698
XX control	95-2	18-19	81	17	0.209877
XX control	95-2	18-19	95	25	0.263158
XX control	95-2	18-19	66	9	0.136364
XX 17~92 KO	51-4	18-19	98	26	0.265306
XX 17~92 KO	51-4	18-19	98	32	0.326531
XX 17~92 KO	51-4	18-19	93	25	0.268817
XX 17~92 KO	51-4	18-19	125	39	0.312
XX 17~92 KO	90-4	18-19	64	8	0.125
XX 17~92 KO	90-4	18-19	82	12	0.146341
XX 17~92 KO	90-4	18-19	58	9	0.155172
XX 17~92 KO	90-4	18-19	49	6	0.122449
XX 17~92 KO	90-4	18-19	69	10	0.144928
XX 17~92 KO	90-4	18-19	77	8	0.103896
XX 17~92 KO	90-4	18-19	84	13	0.154762
XX 17~92 KO	90-4	18-19	75	19	0.253333
XX 17~92 KO	90-4	18-19	64	17	0.265625
XX 17~92 KO	90-4	18-19	65	14	0.215385
XX 17~92 KO	90-4	18-19	72	12	0.166667
XX 17~92 KO	90-4	18-19	72	17	0.236111
XX 17~92 KO	90-5	18-19	80	9	0.1125
XX 17~92 KO	90-5	18-19	65	6	0.0923077
XX 17~92 KO	90-5	18-19	87	6	0.0689655
XX 17~92 KO	90-5	18-19	75	19	0.253333
XX 17~92 KO	90-5	18-19	86	22	0.255814
XX 17~92 KO	90-5	18-19	63	20	0.31746
XX 17~92 KO	90-5	18-19	91	30	0.32967
XX 17~92 KO	90-5	18-19	110	30	0.272727
XX 17~92 KO	90-5	18-19	69	17	0.246377
XX 17~92 KO	90-5	18-19	77	18	0.233766
XX 17~92 KO	93-1	18-19	47	13	0.276596
XX 17~92 KO	93-1	18-19	75	22	0.293333
XX 17~92 KO	93-1	18-19	51	12	0.235294
XX 17~92 KO	93-1	18-19	78	23	0.294872
XX 17~92 KO	93-1	18-19	54	15	0.277778
XX 17~92 KO	93-1	18-19	73	19	0.260274
XX 17~92 KO	93-1	18-19	49	13	0.265306
XX 17~92 KO	93-1	18-19	60	14	0.233333
XX 17~92 KO	93-1	18-19	71	22	0.309859

## Sheet: Figure_4d
E11.5	male.control.1.bam	male.control.2.bam	male.control.3.bam	male.mutant.1.bam	male.mutant.2.bam	male.mutant.3.bam
Sry	3.53623	4.47405	4.43614	1.13478	0.4918	1.51292
E12.5	male.control.1.bam	male.control.2.bam	male.control.3.bam	male.mutant.1.bam	male.mutant.2.bam	male.mutant.3.bam
Sry	0	0.210841	0.330678	2.09066	2.97393	2.45389

## Sheet: Figure_4e
E11.5	male.control.1.bam	male.control.2.bam	male.control.3.bam	male.mutant.1.bam	male.mutant.2.bam	male.mutant.3.bam
Sox9	51.6634	73.3743	61.8819	26.2773	32.2621	20.5952
E12.5	male.control.1.bam	male.control.2.bam	male.control.3.bam	male.mutant.1.bam	male.mutant.2.bam	male.mutant.3.bam
Sox9	123.677	139.198	111.521	8.58272	17.5272	20.3621

## Sheet: Figure_5b
Condition	ID	Tail somites	SOX9+	FOXL2+	SOX9+ FOXL2+	SOX9+ FOXL2-	SOX9- FOXL2+
XY 17~92 KO	46_7	21_23	20	34	14	6	20
XY 17~92 KO	46_7	21_23	24	35	21	3	14
XY 17~92 KO	46_7	21_23	19	30	16	3	14
XY 17~92 KO	51_1	21_23	42	39	39	3	0
XY 17~92 KO	51_1	21_23	21	22	20	1	2
XY 17~92 KO	96_4	21_23	37	36	34	3	2
XY 17~92 KO	96_4	21_23	29	34	26	3	8
XY 17~92 KO	96_4	21_23	24	20	18	6	2
XY 17~92 KO	81_7	27_29	10	66	9	1	57
XY 17~92 KO	81_7	27_29	7	100	7	0	93
XY 17~92 KO	81_7	27_29	26	73	25	1	48
XY 17~92 KO	81_7	27_29	12	21	9	3	12
XY 17~92 KO	86_4	27_29	22	62	21	1	41
XY 17~92 KO	86_4	27_29	31	69	30	1	39
XY 17~92 KO	86_4	27_29	19	32	17	2	15
XY 17~92 KO	89_6	27_29	31	50	25	6	25
XY 17~92 KO	89_6	27_29	33	88	31	2	57
XY 17~92 KO	89_6	27_29	17	53	16	1	37
XY control	65_3	21_23	76	0	0	76	0
XY control	65_3	21_23	79	0	0	79	0
XY control	65_3	21_23	71	0	0	71	0
XY control	46_2	21_23	88	0	0	88	0
XY control	46_2	21_23	90	0	0	90	0
XY control	94_4	27_29	80	0	0	80	0
XY control	94_4	27_29	111	0	0	111	0
XY control	94_4	27_29	115	0	0	115	0
XY control	81_2	27_29	105	0	0	105	0
XY control	81_2	27_29	93	0	0	93	0
XX control	51_7	21_23	0	81	0	0	81
XX control	51_7	21_23	0	93	0	0	93
XX control	67_5	21_23	0	69	0	0	69
XX control	67_5	21_23	0	75	0	0	75
XX control	87_7	27_29	0	81	0	0	81
XX control	87_7	27_29	0	74	0	0	74
XX control	86_2	27_29	0	80	0	0	80
XX control	86_2	27_29	0	62	0	0	62

## Sheet: Supplementary_Fig_3c
Condition	CRL (mm)
17~92 KO-1	5.539
17~92 KO-2	5.107
17~92 KO-3	4.97
17~92 KO-4	5.653
control-1	5.344
control-2	5.489
control-3	5.048
control-4	5.501
control-5	5.483
control-6	5.54

## Sheet: Supplementary_Fig_11b
E11.5	male.control.1.bam	male.control.2.bam	male.control.3.bam	male.mutant.1.bam	male.mutant.2.bam	male.mutant.3.bam
Gadd45g	75.4251	42.4139	48.0806	20.7097	21.4425	16.1053
